# Supplementary material for: The effect of sustainable mobility transition policies on cumulative urban transport emissions and energy demand
Source: Nat Commun. 2023 Apr 24;14:2357. doi: 10.1038/s41467-023-37728-x (PMC10125996; doi:10.1038/s41467-023-37728-x)
Supplement: Supplementary file 2 — Source Data [file 41467_2023_37728_MOESM2_ESM.zip]

Archive with 7 entries (6 files):
- Source Data/
- Source Data/figure_1.xlsx
- __MACOSX/Source Data/._figure_1.xlsx
- Source Data/supplementary_figures_2-5.csv
- Source Data/supplementary_figure_1.xlsx
- Source Data/figure_4.xlsx
- Source Data/figure_3.xlsx
