# Supplementary material for: The effect of sustainable mobility transition policies on cumulative urban transport emissions and energy demand
Source: Nat Commun. 2023 Apr 24;14:2357. doi: 10.1038/s41467-023-37728-x (PMC10125996; doi:10.1038/s41467-023-37728-x)
Supplement: Supplementary file 2 — Source Data [file 41467_2023_37728_MOESM2_ESM.zip › Source Data/figure_1.xlsx]

## Sheet: base
	total_cars	bev_cars	petrol_cars	diesel_cars	plugin_cars	conv_cars	ages	demand_difference	electric_emiss	tailpipe_emiss	wtt_emiss	mod_shift_emiss	elec_demand	foss_demand	wtt_energy	mod_shift_energy	ev_prod_emiss	ice_prod_emiss	conv_prod_emiss	ev_prod_energy	ice_prod_energy	conv_prod_energy	km_driven	cum_electric	cum_tailpipe	cum_ev_prod	cum_ice_prod	cum_wtt_emiss	cum_conv_prod	cum_mod_shift_emiss	cum_elec	cum_foss	cum_wtt_en	cum_ev_en	cum_ice_en	cum_conv_en	cum_mod_en
0	2708	2	2065	640	1	0	0	0	0.00143756	3.72326	1.01953	0	3.73575e+07	5.71124e+10	1.27959e+10	0	0.036894	0.548193	0	365024000	11577402000	0	2.81e+10	0	0	0	0	0	0	0	0	0	0	0	0	0	0
1	2732	4	2079	647	2	0		0	0.00274668	3.71181	1.01618	0	7.28975e+07	5.69312e+10	1.27702e+10	0	0.055341	0.260827	0	552386000	5544108000	0	2.81e+10	0.00143756	3.72326	0.036894	0.548193	1.01953	0	0	3.73575e+07	5.71124e+10	1.27959e+10	365024000	11577402000	0	0
2	2756	8	2091	651	6	0		0	0.00566856	3.69373	1.01113	0	1.53909e+08	5.66513e+10	1.27248e+10	0	0.147576	0.26676	0	1460096000	5707170000	0	2.81e+10	0.00418424	7.43507	0.092235	0.80902	2.0357	0	0	1.10255e+08	1.14044e+11	2.5566e+10	917410000	17121510000	0	0
3	2780	18	2097	653	12	0		0	0.0119297	3.68845	1.00957	0	3.31958e+08	5.65673e+10	1.27311e+10	0	0.295152	0.29531	0	2939592000	6359418000	0	2.83007e+10	0.00985281	11.1288	0.239811	1.07578	3.04683	0	0	2.64164e+08	1.70695e+11	3.82908e+10	2377506000	22828680000	0	0
4	2805	36	2094	653	22	0		0	0.0224543	3.66344	1.00253	0	6.41573e+08	5.61788e+10	1.26739e+10	0	0.516516	0.353552	0	5149136000	7663914000	0	2.85014e+10	0.0217825	14.8173	0.534963	1.37109	4.05639	0	0	5.96121e+08	2.27262e+11	5.10219e+10	5317098000	29188098000	0	0
5	2828	61	2078	653	36	0		0	0.0361547	3.62117	0.990575	0	1.0629e+09	5.55205e+10	1.2562e+10	0	0.719433	0.396054	0	7171318000	8642286000	0	2.87021e+10	0.0442368	18.4807	1.05148	1.72464	5.05893	0	0	1.23769e+09	2.83441e+11	6.36957e+10	10466234000	36852012000	0	0
6	2852	96	2048	653	55	0		0	0.0540063	3.55816	0.972741	0	1.63724e+09	5.45389e+10	1.23804e+10	0	0.996138	0.430537	0	9933248000	9457596000	0	2.89029e+10	0.0803915	22.1019	1.77091	2.12069	6.0495	0	0	2.3006e+09	3.38961e+11	7.62577e+10	17637552000	45494298000	0	0
7	2877	144	2000	653	80	0		0	0.076696	3.4712	0.948119	0	2.40333e+09	5.31839e+10	1.21058e+10	0	1.34663	0.43503	0	13434926000	9620658000	0	2.91036e+10	0.134398	25.66	2.76705	2.55123	7.02224	0	0	3.93784e+09	3.935e+11	8.86381e+10	27570800000	54951894000	0	0
8	2901	209	1930	653	109	0		0	0.104612	3.35993	0.91658	0	3.39717e+09	5.14493e+10	1.17425e+10	0	1.73402	0.410128	0	17330728000	9131472000	0	2.93043e+10	0.211094	29.1312	4.11368	2.98626	7.97036	0	0	6.34116e+09	4.46684e+11	1.00744e+11	41005726000	64572552000	0	0
9	2925	297	1837	648	143	0		0	0.139054	3.21732	0.876491	0	4.69293e+09	4.92347e+10	1.12858e+10	0	2.25053	0.363703	0	22528364000	8153100000	0	2.9505e+10	0.315706	32.4912	5.8477	3.39639	8.88694	0	0	9.73833e+09	4.98134e+11	1.12486e+11	58336454000	73704024000	0	0
10	2949	396	1741	637	175	0		0	0.172928	3.07937	0.838114	0	6.08416e+09	4.7103e+10	1.08117e+10	0	2.41656	0.238405	0	24234022000	5381046000	0	2.97057e+10	0.454759	35.7085	8.09823	3.76009	9.76343	0	0	1.44313e+10	5.47368e+11	1.23772e+11	80864818000	81857124000	0	0
11	2974	534	1616	618	206	0		0	0.22333	2.89958	0.788356	0	7.98558e+09	4.43314e+10	1.01897e+10	0	3.11754	0	0	31363478000	0	0	2.99064e+10	0.627687	38.7879	10.5148	3.9985	10.6015	0	0	2.05154e+10	5.94471e+11	1.34584e+11	105098840000	87238170000	0	0
12	2999	680	1492	591	236	0		0	0.273772	2.71722	0.738288	0	9.95444e+09	4.15307e+10	9.5691e+09	0	3.24667	0	0	32684712000	0	0	3.01071e+10	0.851017	41.6874	13.6323	3.9985	11.3899	0	0	2.8501e+10	6.38803e+11	1.44774e+11	136462318000	87238170000	0	0
13	3023	824	1380	557	262	0		0	0.32031	2.54889	0.692532	0	1.18502e+10	3.89574e+10	8.98665e+09	0	3.15444	0	0	31786702000	0	0	3.03079e+10	1.12479	44.4046	16.879	3.9985	12.1282	0	0	3.84554e+10	6.80333e+11	1.54343e+11	169147030000	87238170000	0	0
14	3047	983	1265	513	286	0		0	0.368969	2.36906	0.644041	0	1.38977e+10	3.62185e+10	8.35372e+09	0	3.3758	0	0	34054446000	0	0	3.05086e+10	1.4451	46.9535	20.0334	3.9985	12.8207	0	0	5.03056e+10	7.19291e+11	1.63329e+11	200933732000	87238170000	0	0
15	3071	1171	1139	452	309	0		0	0.424117	2.16021	0.588133	0	1.62748e+10	3.30481e+10	7.62731e+09	0	3.89232	0	0	39310282000	0	0	3.07093e+10	1.81407	49.3226	23.4092	3.9985	13.4648	0	0	6.42033e+10	7.55509e+11	1.71683e+11	234988178000	87238170000	0	0
16	3096	1474	956	358	308	0		0	0.509484	1.8266	0.498616	0	1.99312e+10	2.79785e+10	6.45389e+09	0	5.58944	0	0	56770686000	0	0	3.091e+10	2.23819	51.4828	27.3016	3.9985	14.0529	0	0	8.04781e+10	7.88557e+11	1.7931e+11	274298460000	87238170000	0	0
17	3120	1754	792	267	307	0		0	0.582635	1.52548	0.417971	0	2.3253e+10	2.34065e+10	5.40912e+09	0	5.16516	0	0	52461360000	0	0	3.11107e+10	2.74767	53.3094	32.891	3.9985	14.5515	0	0	1.00409e+11	8.16536e+11	1.85764e+11	331069146000	87238170000	0	0
18	3144	2040	627	174	303	0		0	0.652465	1.21448	0.334696	0	2.65855e+10	1.8685e+10	4.32643e+09	0	5.27584	0	0	53585532000	0	0	3.13114e+10	3.33031	54.8349	38.0562	3.9985	14.9695	0	0	1.23662e+11	8.39942e+11	1.91173e+11	383530506000	87238170000	0	0
19	3169	2320	471	81	297	0		0	0.715233	0.903605	0.251751	0	2.9777e+10	1.3973e+10	3.21725e+09	0	5.16516	0	0	52461360000	0	0	3.15121e+10	3.98277	56.0494	43.332	3.9985	15.3042	0	0	1.50248e+11	8.58627e+11	1.955e+11	437116038000	87238170000	0	0
20	3193	2597	309	0	287	0		0	0.772203	0.591934	0.168065	0	3.28753e+10	9.23527e+09	2.09658e+09	0	5.10982	0	0	51899274000	0	0	3.17129e+10	4.698	56.953	48.4972	3.9985	15.5559	0	0	1.80025e+11	8.726e+11	1.98717e+11	489577398000	87238170000	0	0
21	3193	2664	256	0	273	0		0	0.773984	0.519951	0.147628	0	3.36522e+10	8.1122e+09	1.84286e+09	0	1.2544	0	0	12740616000	0	0	3.19136e+10	5.47021	57.5449	53.607	3.9985	15.724	0	0	2.129e+11	8.81836e+11	2.00814e+11	541476672000	87238170000	0	0
22	3193	2741	198	0	254	0		0	0.777001	0.437048	0.124089	0	3.45281e+10	6.81875e+09	1.55045e+09	0	1.45731	0	0	14801598000	0	0	3.21143e+10	6.24419	58.0649	54.8614	3.9985	15.8716	0	0	2.46552e+11	8.89948e+11	2.02656e+11	554217288000	87238170000	0	0
23	3193	2825	139	0	229	0		0	0.780186	0.34726	0.0985962	0	3.54619e+10	5.4179e+09	1.2335e+09	0	1.62334	0	0	16487856000	0	0	3.2315e+10	7.02119	58.5019	56.3187	3.9985	15.9957	0	0	2.8108e+11	8.96767e+11	2.04207e+11	569018886000	87238170000	0	0
24	3193	2910	83	0	200	0		0	0.78207	0.257026	0.0729763	0	3.63903e+10	4.01008e+09	9.14737e+08	0	1.75246	0	0	17799390000	0	0	3.25157e+10	7.80138	58.8492	57.942	3.9985	16.0943	0	0	3.16542e+11	9.02184e+11	2.0544e+11	585506742000	87238170000	0	0
25	3193	2994	33	0	166	0		0	0.782032	0.169372	0.0480892	0	3.72841e+10	2.64252e+09	6.04747e+08	0	1.88159	0	0	19110924000	0	0	3.27164e+10	8.58345	59.1062	59.6945	3.9985	16.1673	0	0	3.52933e+11	9.06195e+11	2.06355e+11	603306132000	87238170000	0	0
26	3193	3059	0	0	134	0		0	0.776294	0.10375	0.0294572	0	3.79568e+10	1.61869e+09	3.72298e+08	0	1.66023	0	0	16862580000	0	0	3.29171e+10	9.36548	59.2756	61.5761	3.9985	16.2154	0	0	3.90217e+11	9.08837e+11	2.0696e+11	622417056000	87238170000	0	0
27	3193	3090	0	0	103	0		0	0.761435	0.0802341	0.0227805	0	3.82201e+10	1.2518e+09	2.87914e+08	0	1.2175	0	0	12365892000	0	0	3.31179e+10	10.1418	59.3793	63.2363	3.9985	16.2448	0	0	4.28173e+11	9.10456e+11	2.07332e+11	639279636000	87238170000	0	0
28	3193	3120	0	0	73	0		0	0.745898	0.0572096	0.0162433	0	3.8476e+10	8.92575e+08	2.05292e+08	0	1.43887	0	0	14614236000	0	0	3.33186e+10	10.9032	59.4596	64.4538	3.9985	16.2676	0	0	4.66394e+11	9.11708e+11	2.0762e+11	651645528000	87238170000	0	0
29	3193	3146	0	0	47	0		0	0.729268	0.0370555	0.010521	0	3.87023e+10	5.78134e+08	1.32971e+08	0	1.67868	0	0	17049942000	0	0	3.35193e+10	11.6491	59.5168	65.8927	3.9985	16.2839	0	0	5.0487e+11	9.126e+11	2.07825e+11	666259764000	87238170000	0	0
30	3193	3170	0	0	23	0		0	0.71186	0.0182421	0.00517941	0	3.89138e+10	2.84611e+08	6.54604e+07	0	2.06606	0	0	20984544000	0	0	3.372e+10	12.3784	59.5538	67.5714	3.9985	16.2944	0	0	5.43572e+11	9.13178e+11	2.07958e+11	683309706000	87238170000	0	0
31																								13.0902	59.5721	69.6374	3.9985	16.2996	0	0	5.82486e+11	9.13463e+11	2.08024e+11	704294250000	87238170000	0	0

## Sheet: base_ren
	total_cars	bev_cars	petrol_cars	diesel_cars	plugin_cars	conv_cars	ages	demand_difference	electric_emiss	tailpipe_emiss	wtt_emiss	mod_shift_emiss	elec_demand	foss_demand	wtt_energy	mod_shift_energy	ev_prod_emiss	ice_prod_emiss	conv_prod_emiss	ev_prod_energy	ice_prod_energy	conv_prod_energy	km_driven	cum_electric	cum_tailpipe	cum_ev_prod	cum_ice_prod	cum_wtt_emiss	cum_conv_prod	cum_mod_shift_emiss	cum_elec	cum_foss	cum_wtt_en	cum_ev_en	cum_ice_en	cum_conv_en	cum_mod_en
0	2708	2	2065	640	1	0	0	0	0.000525866	3.72326	1.01953	0	2.87464e+07	5.71124e+10	1.27959e+10	0	0.036894	0.48643	0	365024000	11577402000	0	2.81e+10	0	0	0	0	0	0	0	0	0	0	0	0	0	0
1	2732	4	2079	647	2	0		0	0.00104249	3.71181	1.01618	0	5.69878e+07	5.69312e+10	1.27702e+10	0	0.055341	0.232938	0	552386000	5544108000	0	2.81e+10	0.000525866	3.72326	0.036894	0.48643	1.01953	0	0	2.87464e+07	5.71124e+10	1.27959e+10	365024000	11577402000	0	0
2	2756	8	2091	651	6	0		0	0.00223546	3.69373	1.01113	0	1.22201e+08	5.66513e+10	1.27248e+10	0	0.147576	0.239789	0	1460096000	5707170000	0	2.81e+10	0.00156836	7.43507	0.092235	0.719368	2.0357	0	0	8.57342e+07	1.14044e+11	2.5566e+10	917410000	17121510000	0	0
3	2780	18	2097	653	12	0		0	0.00489571	3.68845	1.00957	0	2.67623e+08	5.65673e+10	1.27311e+10	0	0.295152	0.267194	0	2939592000	6359418000	0	2.83007e+10	0.00380382	11.1288	0.239811	0.959157	3.04683	0	0	2.07936e+08	1.70695e+11	3.82908e+10	2377506000	22828680000	0	0
4	2805	36	2094	653	22	0		0	0.00960491	3.66344	1.00253	0	5.25052e+08	5.61788e+10	1.26739e+10	0	0.516516	0.322003	0	5149136000	7663914000	0	2.85014e+10	0.00869953	14.8173	0.534963	1.22635	4.05639	0	0	4.75559e+08	2.27262e+11	5.10219e+10	5317098000	29188098000	0	0
5	2828	61	2078	653	36	0		0	0.0161491	3.62117	0.990575	0	8.82787e+08	5.55205e+10	1.2562e+10	0	0.719433	0.363109	0	7171318000	8642286000	0	2.87021e+10	0.0183044	18.4807	1.05148	1.54835	5.05893	0	0	1.00061e+09	2.83441e+11	6.36957e+10	10466234000	36852012000	0	0
6	2852	96	2048	653	55	0		0	0.0252385	3.55816	0.972741	0	1.37966e+09	5.45389e+10	1.23804e+10	0	0.996138	0.397365	0	9933248000	9457596000	0	2.89029e+10	0.0344535	22.1019	1.77091	1.91146	6.0495	0	0	1.8834e+09	3.38961e+11	7.62577e+10	17637552000	45494298000	0	0
7	2877	144	2000	653	80	0		0	0.0375803	3.4712	0.948119	0	2.05432e+09	5.31839e+10	1.21058e+10	0	1.34663	0.404216	0	13434926000	9620658000	0	2.91036e+10	0.059692	25.66	2.76705	2.30883	7.02224	0	0	3.26306e+09	3.935e+11	8.86381e+10	27570800000	54951894000	0	0
8	2901	209	1930	653	109	0		0	0.0538714	3.35993	0.91658	0	2.94488e+09	5.14493e+10	1.17425e+10	0	1.73402	0.383663	0	17330728000	9131472000	0	2.93043e+10	0.0972723	29.1312	4.11368	2.71304	7.97036	0	0	5.31738e+09	4.46684e+11	1.00744e+11	41005726000	64572552000	0	0
9	2925	297	1837	648	143	0		0	0.0754538	3.21732	0.876491	0	4.12467e+09	4.92347e+10	1.12858e+10	0	2.25053	0.342556	0	22528364000	8153100000	0	2.9505e+10	0.151144	32.4912	5.8477	3.09671	8.88694	0	0	8.26226e+09	4.98134e+11	1.12486e+11	58336454000	73704024000	0	0
10	2949	396	1741	637	175	0		0	0.0991601	3.07937	0.838114	0	5.42058e+09	4.7103e+10	1.08117e+10	0	2.41656	0.226087	0	24234022000	5381046000	0	2.97057e+10	0.226598	35.7085	8.09823	3.43926	9.76343	0	0	1.23869e+10	5.47368e+11	1.23772e+11	80864818000	81857124000	0	0
11	2974	534	1616	618	206	0		0	0.130994	2.89958	0.788356	0	7.16079e+09	4.43314e+10	1.01897e+10	0	3.11754	0	0	31363478000	0	0	2.99064e+10	0.325758	38.7879	10.5148	3.66535	10.6015	0	0	1.78075e+10	5.94471e+11	1.34584e+11	105098840000	87238170000	0	0
12	2999	680	1492	591	236	0		0	0.164343	2.71722	0.738288	0	8.98382e+09	4.15307e+10	9.5691e+09	0	3.24667	0	0	32684712000	0	0	3.01071e+10	0.456752	41.6874	13.6323	3.66535	11.3899	0	0	2.49683e+10	6.38803e+11	1.44774e+11	136462318000	87238170000	0	0
13	3023	824	1380	557	262	0		0	0.196894	2.54889	0.692532	0	1.07632e+10	3.89574e+10	8.98665e+09	0	3.15444	0	0	31786702000	0	0	3.03079e+10	0.621095	44.4046	16.879	3.66535	12.1282	0	0	3.39521e+10	6.80333e+11	1.54343e+11	169147030000	87238170000	0	0
14	3047	983	1265	513	286	0		0	0.232381	2.36906	0.644041	0	1.27031e+10	3.62185e+10	8.35372e+09	0	3.3758	0	0	34054446000	0	0	3.05086e+10	0.817989	46.9535	20.0334	3.66535	12.8207	0	0	4.47153e+10	7.19291e+11	1.63329e+11	200933732000	87238170000	0	0
15	3071	1171	1139	452	309	0		0	0.273847	2.16021	0.588133	0	1.49698e+10	3.30481e+10	7.62731e+09	0	3.89232	0	0	39310282000	0	0	3.07093e+10	1.05037	49.3226	23.4092	3.66535	13.4648	0	0	5.74184e+10	7.55509e+11	1.71683e+11	234988178000	87238170000	0	0
16	3096	1474	956	358	308	0		0	0.337473	1.8266	0.498616	0	1.84479e+10	2.79785e+10	6.45389e+09	0	5.58944	0	0	56770686000	0	0	3.091e+10	1.32422	51.4828	27.3016	3.66535	14.0529	0	0	7.23882e+10	7.88557e+11	1.7931e+11	274298460000	87238170000	0	0
17	3120	1754	792	267	307	0		0	0.39617	1.52548	0.417971	0	2.16566e+10	2.34065e+10	5.40912e+09	0	5.16516	0	0	52461360000	0	0	3.11107e+10	1.66169	53.3094	32.891	3.66535	14.5515	0	0	9.08361e+10	8.16536e+11	1.85764e+11	331069146000	87238170000	0	0
18	3144	2040	627	174	303	0		0	0.455749	1.21448	0.334696	0	2.49135e+10	1.8685e+10	4.32643e+09	0	5.27584	0	0	53585532000	0	0	3.13114e+10	2.05786	54.8349	38.0562	3.66535	14.9695	0	0	1.12493e+11	8.39942e+11	1.91173e+11	383530506000	87238170000	0	0
19	3169	2320	471	81	297	0		0	0.513597	0.903605	0.251751	0	2.80757e+10	1.3973e+10	3.21725e+09	0	5.16516	0	0	52461360000	0	0	3.15121e+10	2.51361	56.0494	43.332	3.66535	15.3042	0	0	1.37406e+11	8.58627e+11	1.955e+11	437116038000	87238170000	0	0
20	3193	2597	309	0	287	0		0	0.570498	0.591934	0.168065	0	3.11862e+10	9.23527e+09	2.09658e+09	0	5.10982	0	0	51899274000	0	0	3.17129e+10	3.02721	56.953	48.4972	3.66535	15.5559	0	0	1.65482e+11	8.726e+11	1.98717e+11	489577398000	87238170000	0	0
21	3193	2664	256	0	273	0		0	0.587151	0.519951	0.147628	0	3.20965e+10	8.1122e+09	1.84286e+09	0	1.2544	0	0	12740616000	0	0	3.19136e+10	3.5977	57.5449	53.607	3.66535	15.724	0	0	1.96668e+11	8.81836e+11	2.00814e+11	541476672000	87238170000	0	0
22	3193	2741	198	0	254	0		0	0.605685	0.437048	0.124089	0	3.31097e+10	6.81875e+09	1.55045e+09	0	1.45731	0	0	14801598000	0	0	3.21143e+10	4.18485	58.0649	54.8614	3.66535	15.8716	0	0	2.28765e+11	8.89948e+11	2.02656e+11	554217288000	87238170000	0	0
23	3193	2825	139	0	229	0		0	0.625404	0.34726	0.0985962	0	3.41877e+10	5.4179e+09	1.2335e+09	0	1.62334	0	0	16487856000	0	0	3.2315e+10	4.79054	58.5019	56.3187	3.66535	15.9957	0	0	2.61874e+11	8.96767e+11	2.04207e+11	569018886000	87238170000	0	0
24	3193	2910	83	0	200	0		0	0.6452	0.257026	0.0729763	0	3.52698e+10	4.01008e+09	9.14737e+08	0	1.75246	0	0	17799390000	0	0	3.25157e+10	5.41594	58.8492	57.942	3.66535	16.0943	0	0	2.96062e+11	9.02184e+11	2.0544e+11	585506742000	87238170000	0	0
25	3193	2994	33	0	166	0		0	0.664552	0.169372	0.0480892	0	3.63277e+10	2.64252e+09	6.04747e+08	0	1.88159	0	0	19110924000	0	0	3.27164e+10	6.06114	59.1062	59.6945	3.66535	16.1673	0	0	3.31332e+11	9.06195e+11	2.06355e+11	603306132000	87238170000	0	0
26	3193	3059	0	0	134	0		0	0.68011	0.10375	0.0294572	0	3.71782e+10	1.61869e+09	3.72298e+08	0	1.66023	0	0	16862580000	0	0	3.29171e+10	6.7257	59.2756	61.5761	3.66535	16.2154	0	0	3.6766e+11	9.08837e+11	2.0696e+11	622417056000	87238170000	0	0
27	3193	3090	0	0	103	0		0	0.688416	0.0802341	0.0227805	0	3.76322e+10	1.2518e+09	2.87914e+08	0	1.2175	0	0	12365892000	0	0	3.31179e+10	7.40581	59.3793	63.2363	3.66535	16.2448	0	0	4.04838e+11	9.10456e+11	2.07332e+11	639279636000	87238170000	0	0
28	3193	3120	0	0	73	0		0	0.696637	0.0572096	0.0162433	0	3.80816e+10	8.92575e+08	2.05292e+08	0	1.43887	0	0	14614236000	0	0	3.33186e+10	8.09422	59.4596	64.4538	3.66535	16.2676	0	0	4.4247e+11	9.11708e+11	2.0762e+11	651645528000	87238170000	0	0
29	3193	3146	0	0	47	0		0	0.704364	0.0370555	0.010521	0	3.8504e+10	5.78134e+08	1.32971e+08	0	1.67868	0	0	17049942000	0	0	3.35193e+10	8.79086	59.5168	65.8927	3.66535	16.2839	0	0	4.80551e+11	9.126e+11	2.07825e+11	666259764000	87238170000	0	0
30	3193	3170	0	0	23	0		0	0.71186	0.0182421	0.00517941	0	3.89138e+10	2.84611e+08	6.54604e+07	0	2.06606	0	0	20984544000	0	0	3.372e+10	9.49522	59.5538	67.5714	3.66535	16.2944	0	0	5.19055e+11	9.13178e+11	2.07958e+11	683309706000	87238170000	0	0
31																								10.2071	59.5721	69.6374	3.66535	16.2996	0	0	5.57969e+11	9.13463e+11	2.08024e+11	704294250000	87238170000	0	0

## Sheet: p3030
	total_cars	bev_cars	petrol_cars	diesel_cars	plugin_cars	conv_cars	ages	demand_difference	electric_emiss	tailpipe_emiss	wtt_emiss	mod_shift_emiss	elec_demand	foss_demand	wtt_energy	mod_shift_energy	ev_prod_emiss	ice_prod_emiss	conv_prod_emiss	ev_prod_energy	ice_prod_energy	conv_prod_energy	km_driven	cum_electric	cum_tailpipe	cum_ev_prod	cum_ice_prod	cum_wtt_emiss	cum_conv_prod	cum_mod_shift_emiss	cum_elec	cum_foss	cum_wtt_en	cum_ev_en	cum_ice_en	cum_conv_en	cum_mod_en
0	2708	2	2065	640	1	0	0	0	0.00143756	3.72326	1.01953	0	3.73575e+07	5.71124e+10	1.27959e+10	0	0.036894	0.548193	0	365024000	11577402000	0	2.81e+10	0	0	0	0	0	0	0	0	0	0	0	0	0	0
1	2732	4	2079	647	2	0		0	0.00274668	3.71181	1.01618	0	7.28975e+07	5.69312e+10	1.27702e+10	0	0.055341	0.260827	0	552386000	5544108000	0	2.81e+10	0.00143756	3.72326	0.036894	0.548193	1.01953	0	0	3.73575e+07	5.71124e+10	1.27959e+10	365024000	11577402000	0	0
2	2756	9	2091	651	5	0		0	0.00600298	3.69297	1.01091	0	1.62988e+08	5.66394e+10	1.2722e+10	0	0.147576	0.26676	0	1469796000	5707170000	0	2.81e+10	0.00418424	7.43507	0.092235	0.80902	2.0357	0	0	1.10255e+08	1.14044e+11	2.5566e+10	917410000	17121510000	0	0
3	2780	20	2097	653	10	0		0	0.0125714	3.68692	1.00913	0	3.49815e+08	5.65434e+10	1.27256e+10	0	0.295152	0.29531	0	2949292000	6359418000	0	2.83007e+10	0.0101872	11.128	0.239811	1.07578	3.04661	0	0	2.73243e+08	1.70683e+11	3.8288e+10	2387206000	22828680000	0	0
4	2805	39	2094	653	19	0		0	0.023376	3.66115	1.00188	0	6.67909e+08	5.61431e+10	1.26657e+10	0	0.516516	0.353552	0	5158836000	7663914000	0	2.85014e+10	0.0227586	14.815	0.534963	1.37109	4.05574	0	0	6.23058e+08	2.27226e+11	5.10136e+10	5336498000	29188098000	0	0
5	2829	66	2078	653	32	0		0	0.0377988	3.61684	0.98936	0	1.11124e+09	5.54533e+10	1.25466e+10	0	0.73788	0.396054	0	7368380000	8642286000	0	2.87021e+10	0.0461347	18.4761	1.05148	1.72464	5.05762	0	0	1.29097e+09	2.83369e+11	6.36793e+10	10495334000	36852012000	0	0
6	2853	104	2048	653	48	0		0	0.0564098	3.55159	0.970888	0	1.7101e+09	5.44367e+10	1.23569e+10	0	0.996138	0.430537	0	9962348000	9457596000	0	2.89029e+10	0.0839334	22.093	1.78936	2.12069	6.04698	0	0	2.4022e+09	3.38823e+11	7.62259e+10	17863714000	45494298000	0	0
7	2877	157	2000	653	67	0		0	0.0801675	3.46132	0.945315	0	2.51211e+09	5.30298e+10	1.20703e+10	0	1.32818	0.43503	0	13305764000	9620658000	0	2.91036e+10	0.140343	25.6445	2.7855	2.55123	7.01787	0	0	4.1123e+09	3.93259e+11	8.85828e+10	27826062000	54951894000	0	0
8	2901	231	1930	653	87	0		0	0.110194	3.34324	0.911841	0	3.57843e+09	5.11889e+10	1.16826e+10	0	1.73402	0.410128	0	17418028000	9131472000	0	2.93043e+10	0.220511	29.1059	4.11368	2.98626	7.96319	0	0	6.62441e+09	4.46289e+11	1.00653e+11	41131826000	64572552000	0	0
9	2926	334	1837	648	107	0		0	0.148054	3.18896	0.86845	0	4.99666e+09	4.87926e+10	1.11841e+10	0	2.26898	0.363703	0	22851526000	8153100000	0	2.9505e+10	0.330704	32.4491	5.8477	3.39639	8.87503	0	0	1.02028e+10	4.97478e+11	1.12336e+11	58549854000	73704024000	0	0
10	2950	450	1741	637	122	0		0	0.18528	3.03825	0.826449	0	6.51875e+09	4.64617e+10	1.06642e+10	0	2.41656	0.238405	0	24398922000	5381046000	0	2.97057e+10	0.478758	35.6381	8.11668	3.76009	9.74348	0	0	1.51995e+10	5.46271e+11	1.2352e+11	81401380000	81857124000	0	0
11	2975	619	1616	618	122	0		0	0.24224	2.83518	0.770085	0	8.66172e+09	4.33271e+10	9.95867e+09	0	3.11754	0	0	31664178000	0	0	2.99064e+10	0.664037	38.6763	10.5332	3.9985	10.5699	0	0	2.17183e+10	5.92732e+11	1.34184e+11	105800302000	87238170000	0	0
12	2999	794	1492	591	122	0		0	0.298431	2.63127	0.713884	0	1.08511e+10	4.01897e+10	9.26067e+09	0	3.22823	0	0	32788350000	0	0	3.01071e+10	0.906277	41.5115	13.6508	3.9985	11.34	0	0	3.038e+10	6.36059e+11	1.44143e+11	137464480000	87238170000	0	0
13	3023	964	1380	557	122	0		0	0.349844	2.44347	0.662602	0	1.29429e+10	3.73127e+10	8.60838e+09	0	3.15444	0	0	32038902000	0	0	3.03079e+10	1.20471	44.1428	16.879	3.9985	12.0539	0	0	4.1231e+10	6.76249e+11	1.53403e+11	170252830000	87238170000	0	0
14	3048	1148	1265	513	122	0		0	0.402898	2.245	0.608826	0	1.51756e+10	3.42831e+10	7.90858e+09	0	3.39425	0	0	34474608000	0	0	3.05086e+10	1.55455	46.5862	20.0334	3.9985	12.7165	0	0	5.41739e+10	7.13562e+11	1.62012e+11	202291732000	87238170000	0	0
15	3072	1359	1139	452	122	0		0	0.461755	2.01911	0.54808	0	1.77191e+10	3.08469e+10	7.12103e+09	0	3.89232	0	0	39533382000	0	0	3.07093e+10	1.95745	48.8312	23.4277	3.9985	13.3253	0	0	6.93495e+10	7.47845e+11	1.6992e+11	236766340000	87238170000	0	0
16	3096	1661	956	358	121	0		0	0.545941	1.68639	0.458805	0	2.13574e+10	2.57908e+10	5.95073e+09	0	5.57099	0	0	56583324000	0	0	3.091e+10	2.41921	50.8503	27.32	3.9985	13.8734	0	0	8.70686e+10	7.78692e+11	1.77041e+11	276299722000	87238170000	0	0
17	3120	1941	792	267	120	0		0	0.618105	1.38544	0.37821	0	2.46686e+10	2.12216e+10	4.90659e+09	0	5.16516	0	0	52461360000	0	0	3.11107e+10	2.96515	52.5367	32.891	3.9985	14.3322	0	0	1.08426e+11	8.04483e+11	1.82992e+11	332883046000	87238170000	0	0
18	3144	2226	627	174	117	0		0	0.686766	1.07536	0.295196	0	2.79831e+10	1.65144e+10	3.8272e+09	0	5.25739	0	0	53398170000	0	0	3.13114e+10	3.58325	53.9222	38.0562	3.9985	14.7104	0	0	1.33095e+11	8.25704e+11	1.87899e+11	385344406000	87238170000	0	0
19	3169	2505	471	81	112	0		0	0.748369	0.765444	0.212524	0	3.11565e+10	1.18174e+10	2.72147e+09	0	5.14671	0	0	52273998000	0	0	3.15121e+10	4.27002	54.9975	43.3136	3.9985	15.0056	0	0	1.61078e+11	8.42219e+11	1.91726e+11	438742576000	87238170000	0	0
20	3193	2781	309	0	103	0		0	0.804198	0.454684	0.129097	0	3.42374e+10	7.09391e+09	1.60407e+09	0	5.09137	0	0	51711912000	0	0	3.17129e+10	5.01839	55.763	48.4603	3.9985	15.2181	0	0	1.92234e+11	8.54036e+11	1.94447e+11	491016574000	87238170000	0	0
21	3193	2847	256	0	90	0		0	0.80517	0.382583	0.108625	0	3.50081e+10	5.96901e+09	1.34992e+09	0	1.23595	0	0	12553254000	0	0	3.19136e+10	5.82258	56.2177	53.5516	3.9985	15.3472	0	0	2.26472e+11	8.6113e+11	1.96051e+11	542728486000	87238170000	0	0
22	3193	2921	198	0	74	0		0	0.807041	0.301082	0.0854849	0	3.58629e+10	4.69743e+09	1.06255e+09	0	1.40197	0	0	14239512000	0	0	3.21143e+10	6.62775	56.6002	54.7876	3.9985	15.4559	0	0	2.6148e+11	8.67099e+11	1.97401e+11	555281740000	87238170000	0	0
23	3193	2999	139	0	55	0		0	0.808601	0.215005	0.0610455	0	3.67534e+10	3.35448e+09	7.58911e+08	0	1.5311	0	0	15551046000	0	0	3.2315e+10	7.4348	56.9013	56.1896	3.9985	15.5413	0	0	2.97343e+11	8.71797e+11	1.98464e+11	569521252000	87238170000	0	0
24	3193	3075	83	0	35	0		0	0.808414	0.130832	0.0371467	0	3.76161e+10	2.04123e+09	4.61901e+08	0	1.60489	0	0	16300494000	0	0	3.25157e+10	8.2434	57.1163	57.7207	3.9985	15.6024	0	0	3.34096e+11	8.75151e+11	1.99223e+11	585072298000	87238170000	0	0
25	3193	3145	33	0	15	0		0	0.805582	0.0531732	0.0150973	0	3.84068e+10	8.29601e+08	1.87775e+08	0	1.64178	0	0	16675218000	0	0	3.27164e+10	9.05181	57.2472	59.3256	3.9985	15.6395	0	0	3.71712e+11	8.77192e+11	1.99685e+11	601372792000	87238170000	0	0
26	3193	3193	0	0	0	0		0	0.796689	0	0	0	3.89541e+10	0	0	0	1.38352	0	0	14052150000	0	0	3.29171e+10	9.85739	57.3003	60.9673	3.9985	15.6546	0	0	4.10119e+11	8.78022e+11	1.99872e+11	618048010000	87238170000	0	0
27	3193	3193	0	0	0	0		0	0.776719	0	0	0	3.89873e+10	0	0	0	0.700986	0	0	7119756000	0	0	3.31179e+10	10.6541	57.3003	62.3509	3.9985	15.6546	0	0	4.49073e+11	8.78022e+11	1.99872e+11	632100160000	87238170000	0	0
28	3193	3193	0	0	0	0		0	0.756447	0	0	0	3.90202e+10	0	0	0	0.977691	0	0	9930186000	0	0	3.33186e+10	11.4308	57.3003	63.0518	3.9985	15.6546	0	0	4.8806e+11	8.78022e+11	1.99872e+11	639219916000	87238170000	0	0
29	3193	3193	0	0	0	0		0	0.735875	0	0	0	3.9053e+10	0	0	0	1.36508	0	0	13864788000	0	0	3.35193e+10	12.1872	57.3003	64.0295	3.9985	15.6546	0	0	5.27081e+11	8.78022e+11	1.99872e+11	649150102000	87238170000	0	0
30	3193	3193	0	0	0	0		0	0.715002	0	0	0	3.90855e+10	0	0	0	1.90004	0	0	19298286000	0	0	3.372e+10	12.9231	57.3003	65.3946	3.9985	15.6546	0	0	5.66134e+11	8.78022e+11	1.99872e+11	663014890000	87238170000	0	0
31																								13.6381	57.3003	67.2947	3.9985	15.6546	0	0	6.05219e+11	8.78022e+11	1.99872e+11	682313176000	87238170000	0	0

## Sheet: p2525
	total_cars	bev_cars	petrol_cars	diesel_cars	plugin_cars	conv_cars	ages	demand_difference	electric_emiss	tailpipe_emiss	wtt_emiss	mod_shift_emiss	elec_demand	foss_demand	wtt_energy	mod_shift_energy	ev_prod_emiss	ice_prod_emiss	conv_prod_emiss	ev_prod_energy	ice_prod_energy	conv_prod_energy	km_driven	cum_electric	cum_tailpipe	cum_ev_prod	cum_ice_prod	cum_wtt_emiss	cum_conv_prod	cum_mod_shift_emiss	cum_elec	cum_foss	cum_wtt_en	cum_ev_en	cum_ice_en	cum_conv_en	cum_mod_en
0	2708	2	2065	640	1	0	0	0	0.00143756	3.72326	1.01953	0	3.73575e+07	5.71124e+10	1.27959e+10	0	0.036894	0.548193	0	365024000	11577402000	0	2.81e+10	0	0	0	0	0	0	0	0	0	0	0	0	0	0
1	2732	4	2079	647	2	0		0	0.00274668	3.71181	1.01618	0	7.28975e+07	5.69312e+10	1.27702e+10	0	0.055341	0.260827	0	552386000	5544108000	0	2.81e+10	0.00143756	3.72326	0.036894	0.548193	1.01953	0	0	3.73575e+07	5.71124e+10	1.27959e+10	365024000	11577402000	0	0
2	2755	11	2088	651	5	0		0	0.00710199	3.69054	1.01021	0	1.92828e+08	5.66012e+10	1.27134e+10	0	0.18447	0.243895	0	1844520000	5217984000	0	2.81e+10	0.00418424	7.43507	0.092235	0.80902	2.0357	0	0	1.10255e+08	1.14044e+11	2.5566e+10	917410000	17121510000	0	0
3	2780	30	2087	653	10	0		0	0.0178314	3.67439	1.00557	0	4.9618e+08	5.63479e+10	1.26815e+10	0	0.442728	0.242305	0	4448188000	5217984000	0	2.83007e+10	0.0112862	11.1256	0.276705	1.05291	3.04591	0	0	3.03083e+08	1.70645e+11	3.82794e+10	2761930000	22339494000	0	0
4	2805	68	2067	653	17	0		0	0.03759	3.62584	0.991859	0	1.07404e+09	5.55923e+10	1.25414e+10	0	0.830115	0.225671	0	8363390000	4891860000	0	2.85014e+10	0.0291177	14.8	0.719433	1.29522	4.05148	0	0	7.99263e+08	2.26993e+11	5.09609e+10	7210118000	27557478000	0	0
5	2829	128	2022	653	26	0		0	0.0665332	3.54232	0.968201	0	1.95599e+09	5.42906e+10	1.22843e+10	0	1.27284	0.179345	0	12840678000	3913488000	0	2.87021e+10	0.0667077	18.4258	1.54955	1.52089	5.04334	0	0	1.8733e+09	2.82585e+11	6.35024e+10	15573508000	32449338000	0	0
6	2854	241	1934	653	26	0		0	0.115399	3.39147	0.92544	0	3.4984e+09	5.19389e+10	1.17929e+10	0	2.08451	0	0	21171906000	0	0	2.89029e+10	0.133241	21.9682	2.82239	1.70024	6.01154	0	0	3.82929e+09	3.36875e+11	7.57866e+10	28414186000	36362826000	0	0
7	2878	372	1827	653	26	0		0	0.167228	3.21359	0.87499	0	5.24023e+09	4.91651e+10	1.11972e+10	0	2.41656	0	0	24544422000	0	0	2.91036e+10	0.24864	25.3596	4.9069	1.70024	6.93698	0	0	7.3277e+09	3.88814e+11	8.75795e+10	49586092000	36362826000	0	0
8	2902	522	1701	653	26	0		0	0.221259	3.01112	0.817556	0	7.18518e+09	4.60075e+10	1.05117e+10	0	2.76705	0	0	28104300000	0	0	2.93043e+10	0.415868	28.5732	7.32346	1.70024	7.81197	0	0	1.25679e+10	4.37979e+11	9.87767e+10	74130514000	36362826000	0	0
9	2927	695	1558	648	26	0		0	0.27776	2.78028	0.75243	0	9.37413e+09	4.24168e+10	9.74294e+09	0	3.19133	0	0	32413626000	0	0	2.9505e+10	0.637128	31.5843	10.0905	1.70024	8.62953	0	0	1.97531e+10	4.83987e+11	1.09288e+11	102234814000	36362826000	0	0
10	2951	859	1429	637	26	0		0	0.323525	2.57796	0.695773	0	1.13827e+10	3.92807e+10	9.0407e+09	0	3.02531	0	0	30727368000	0	0	2.97057e+10	0.914888	34.3646	13.2818	1.70024	9.38196	0	0	2.91272e+10	5.26404e+11	1.19031e+11	134648440000	36362826000	0	0
11	2975	1027	1304	618	26	0		0	0.376903	2.37655	0.639867	0	1.34769e+10	3.61716e+10	8.34103e+09	0	3.0991	0	0	31476816000	0	0	2.99064e+10	1.23841	36.9426	16.3071	1.70024	10.0777	0	0	4.05099e+10	5.65684e+11	1.28072e+11	165375808000	36362826000	0	0
12	2999	1202	1180	591	26	0		0	0.429835	2.17325	0.583841	0	1.5629e+10	3.30438e+10	7.64521e+09	0	3.22823	0	0	32788350000	0	0	3.01071e+10	1.61532	39.3191	19.4062	1.70024	10.7176	0	0	5.39868e+10	6.01856e+11	1.36413e+11	196852624000	36362826000	0	0
13	3023	1372	1068	557	26	0		0	0.477999	1.98606	0.532732	0	1.76841e+10	3.01763e+10	6.99506e+09	0	3.15444	0	0	32038902000	0	0	3.03079e+10	2.04515	41.4924	22.6345	1.70024	11.3014	0	0	6.96157e+10	6.349e+11	1.44058e+11	229640974000	36362826000	0	0
14	3048	1556	953	513	26	0		0	0.527773	1.78834	0.479168	0	1.98792e+10	2.71584e+10	6.2979e+09	0	3.39425	0	0	34474608000	0	0	3.05086e+10	2.52315	43.4785	25.7889	1.70024	11.8342	0	0	8.72998e+10	6.65076e+11	1.51053e+11	261679876000	36362826000	0	0
15	3072	1767	827	452	26	0		0	0.583403	1.56304	0.418588	0	2.23871e+10	2.37313e+10	5.51242e+09	0	3.89232	0	0	39533382000	0	0	3.07093e+10	3.05092	45.2668	29.1832	1.70024	12.3133	0	0	1.07179e+11	6.92234e+11	1.57351e+11	296154484000	36362826000	0	0
16	3096	2069	644	358	25	0		0	0.664373	1.23089	0.329478	0	2.59905e+10	1.86842e+10	4.34416e+09	0	5.57099	0	0	56583324000	0	0	3.091e+10	3.63432	46.8298	33.0755	1.70024	12.7319	0	0	1.29566e+11	7.15966e+11	1.62864e+11	335687866000	36362826000	0	0
17	3120	2349	480	267	24	0		0	0.733331	0.930515	0.249044	0	2.92673e+10	1.41239e+10	3.30202e+09	0	5.16516	0	0	52461360000	0	0	3.11107e+10	4.2987	48.0607	38.6465	1.70024	13.0614	0	0	1.55557e+11	7.3465e+11	1.67208e+11	392271190000	36362826000	0	0
18	3144	2631	318	174	21	0		0	0.797888	0.624673	0.167234	0	3.25109e+10	9.48284e+09	2.23754e+09	0	5.20205	0	0	52836084000	0	0	3.13114e+10	5.03203	48.9912	43.8116	1.70024	13.3104	0	0	1.84824e+11	7.48774e+11	1.7051e+11	444732550000	36362826000	0	0
19	3169	2903	169	81	16	0		0	0.85424	0.324014	0.0871903	0	3.55642e+10	4.93031e+09	1.16437e+09	0	5.01758	0	0	50962464000	0	0	3.15121e+10	5.82992	49.6159	49.0137	1.70024	13.4777	0	0	2.17335e+11	7.58257e+11	1.72747e+11	497568634000	36362826000	0	0
20	3193	3160	24	0	9	0		0	0.901784	0.0360612	0.0102387	0	3.8392e+10	5.62621e+08	1.27265e+08	0	4.74088	0	0	48152034000	0	0	3.17129e+10	6.68416	49.9399	54.0313	1.70024	13.5649	0	0	2.52899e+11	7.63187e+11	1.73912e+11	548531098000	36362826000	0	0
21	3193	3193	0	0	0	0		0	0.892026	0	0	0	3.87845e+10	0	0	0	0.627198	0	0	6370308000	0	0	3.19136e+10	7.58594	49.976	58.7721	1.70024	13.5751	0	0	2.91291e+11	7.6375e+11	1.74039e+11	596683132000	36362826000	0	0
22	3193	3193	0	0	0	0		0	0.873561	0	0	0	3.88189e+10	0	0	0	0.036894	0	0	374724000	0	0	3.21143e+10	8.47797	49.976	59.3993	1.70024	13.5751	0	0	3.30076e+11	7.6375e+11	1.74039e+11	603053440000	36362826000	0	0
23	3193	3193	0	0	0	0		0	0.854794	0	0	0	3.88531e+10	0	0	0	0.129129	0	0	1311534000	0	0	3.2315e+10	9.35153	49.976	59.4362	1.70024	13.5751	0	0	3.68894e+11	7.6375e+11	1.74039e+11	603428164000	36362826000	0	0
24	3193	3193	0	0	0	0		0	0.835727	0	0	0	3.8887e+10	0	0	0	0.350493	0	0	3559878000	0	0	3.25157e+10	10.2063	49.976	59.5654	1.70024	13.5751	0	0	4.07748e+11	7.6375e+11	1.74039e+11	604739698000	36362826000	0	0
25	3193	3193	0	0	0	0		0	0.816358	0	0	0	3.89206e+10	0	0	0	0.700986	0	0	7119756000	0	0	3.27164e+10	11.042	49.976	59.9159	1.70024	13.5751	0	0	4.46635e+11	7.6375e+11	1.74039e+11	608299576000	36362826000	0	0
26	3193	3193	0	0	0	0		0	0.796689	0	0	0	3.89541e+10	0	0	0	1.10682	0	0	11241720000	0	0	3.29171e+10	11.8584	49.976	60.6168	1.70024	13.5751	0	0	4.85555e+11	7.6375e+11	1.74039e+11	615419332000	36362826000	0	0
27	3193	3193	0	0	0	0		0	0.776719	0	0	0	3.89873e+10	0	0	0	2.08451	0	0	21171906000	0	0	3.31179e+10	12.6551	49.976	61.7237	1.70024	13.5751	0	0	5.24509e+11	7.6375e+11	1.74039e+11	626661052000	36362826000	0	0
28	3193	3193	0	0	0	0		0	0.756447	0	0	0	3.90202e+10	0	0	0	2.41656	0	0	24544422000	0	0	3.33186e+10	13.4318	49.976	63.8082	1.70024	13.5751	0	0	5.63496e+11	7.6375e+11	1.74039e+11	647832958000	36362826000	0	0
29	3193	3193	0	0	0	0		0	0.735875	0	0	0	3.9053e+10	0	0	0	2.76705	0	0	28104300000	0	0	3.35193e+10	14.1883	49.976	66.2247	1.70024	13.5751	0	0	6.02517e+11	7.6375e+11	1.74039e+11	672377380000	36362826000	0	0
30	3193	3193	0	0	0	0		0	0.715002	0	0	0	3.90855e+10	0	0	0	3.19133	0	0	32413626000	0	0	3.372e+10	14.9241	49.976	68.9918	1.70024	13.5751	0	0	6.4157e+11	7.6375e+11	1.74039e+11	700481680000	36362826000	0	0
31																								15.6391	49.976	72.1831	1.70024	13.5751	0	0	6.80655e+11	7.6375e+11	1.74039e+11	732895306000	36362826000	0	0

## Sheet: third_rf
	total_cars	bev_cars	petrol_cars	diesel_cars	plugin_cars	conv_cars	ages	demand_difference	electric_emiss	tailpipe_emiss	wtt_emiss	mod_shift_emiss	elec_demand	foss_demand	wtt_energy	mod_shift_energy	ev_prod_emiss	ice_prod_emiss	conv_prod_emiss	ev_prod_energy	ice_prod_energy	conv_prod_energy	km_driven	cum_electric	cum_tailpipe	cum_ev_prod	cum_ice_prod	cum_wtt_emiss	cum_conv_prod	cum_mod_shift_emiss	cum_elec	cum_foss	cum_wtt_en	cum_ev_en	cum_ice_en	cum_conv_en	cum_mod_en
0	2708	2	2064	639	1	2	0	0	0.00264054	3.72063	1.01884	0	6.8619e+07	5.70729e+10	1.27863e+10	0	0.036894	0.532751	0.02298	365024000	11251278000	274724000	2.81e+10	0	0	0	0	0	0	0	0	0	0	0	0	0	0
1	2732	4	2075	645	2	6		0	0.0061944	3.70406	1.0141	0	1.64401e+08	5.68134e+10	1.27423e+10	0	0.055341	0.230141	0.04596	552386000	4891860000	549448000	2.81e+10	0.00264054	3.72063	0.036894	0.532751	1.01884	0.02298	0	6.8619e+07	5.70729e+10	1.27863e+10	365024000	11251278000	274724000	0
2	2756	7	2083	649	5	12		0	0.0114851	3.68026	1.00742	0	3.11836e+08	5.64443e+10	1.26767e+10	0	0.110682	0.236273	0.06894	1095072000	5054922000	824172000	2.81e+10	0.00883494	7.42469	0.092235	0.762892	2.03294	0.06894	0	2.3302e+08	1.13886e+11	2.55286e+10	917410000	16143138000	824172000	0
3	2780	15	2083	650	10	22		0	0.0215134	3.66539	1.0032	0	5.98637e+08	5.62122e+10	1.2649e+10	0	0.239811	0.242305	0.1149	2387206000	5217984000	1373620000	2.83007e+10	0.0203201	11.105	0.202917	0.999165	3.04036	0.13788	0	5.44856e+08	1.70331e+11	3.82053e+10	2012482000	21198060000	1648344000	0
4	2805	29	2070	650	18	38		0	0.0372828	3.62638	0.992193	0	1.06526e+09	5.56054e+10	1.25425e+10	0	0.405834	0.278328	0.18384	4044364000	6033294000	2197792000	2.85014e+10	0.0418335	14.7703	0.442728	1.24147	4.04356	0.25278	0	1.14349e+09	2.26543e+11	5.08543e+10	4399688000	26416044000	3021964000	0
5	2829	48	2042	650	29	60		0	0.057464	3.56561	0.974996	0	1.68937e+09	5.46588e+10	1.23654e+10	0	0.55341	0.306381	0.25278	5514160000	6685542000	3021964000	2.87021e+10	0.0791163	18.3967	0.848562	1.5198	5.03575	0.43662	0	2.20875e+09	2.82148e+11	6.33967e+10	8444052000	32449338000	5219756000	0
6	2853	74	1997	650	43	89		0	0.0826335	3.4802	0.950802	0	2.50509e+09	5.33277e+10	1.21048e+10	0	0.73788	0.319191	0.33321	7358680000	7011666000	3983498000	2.89029e+10	0.13658	21.9623	1.40197	1.82618	6.01075	0.6894	0	3.89812e+09	3.36807e+11	7.57621e+10	13958212000	39134880000	8241720000	0
7	2877	109	1933	650	61	124		0	0.112413	3.36936	0.919384	0	3.52255e+09	5.15997e+10	1.17458e+10	0	0.977691	0.317056	0.40215	9755586000	7011666000	4807670000	2.91036e+10	0.219214	25.4425	2.13985	2.14537	6.96155	1.02261	0	6.40321e+09	3.90135e+11	8.78669e+10	21316892000	46146546000	12225218000	0
8	2901	156	1848	650	82	165		0	0.146817	3.23351	0.880866	0	4.76773e+09	4.94816e+10	1.12956e+10	0	1.2544	0.300273	0.47109	12536916000	6685542000	5631842000	2.93043e+10	0.331627	28.8119	3.11754	2.46243	7.88094	1.42476	0	9.92576e+09	4.41734e+11	9.96127e+10	31072478000	53158212000	17032888000	0
9	2926	220	1741	645	107	213		0	0.187064	3.06582	0.83367	0	6.31321e+09	4.68761e+10	1.07503e+10	0	1.64178	0.261866	0.55152	16432718000	5870232000	6593376000	2.9505e+10	0.478443	32.0454	4.37194	2.7627	8.7618	1.89585	0	1.46935e+10	4.91216e+11	1.10908e+11	43609394000	59843754000	22664730000	0
10	2950	291	1636	634	130	259		0	0.223678	2.91017	0.790267	0	7.86972e+09	4.44682e+10	1.02134e+10	0	1.73402	0.173385	0.52854	17388928000	3913488000	6318652000	2.97057e+10	0.665507	35.1112	6.01372	3.02457	9.59547	2.44737	0	2.10067e+10	5.38092e+11	1.21659e+11	60042112000	65713986000	29258106000	0
11	2974	390	1511	615	152	306		0	0.274566	2.72486	0.738928	0	9.81761e+09	4.16101e+10	9.57153e+09	0	2.23209	0	0.54003	22457402000	0	6456014000	2.99064e+10	0.889185	38.0214	7.74774	3.19795	10.3857	2.97591	0	2.88764e+10	5.8256e+11	1.31872e+11	77431040000	69627474000	35576758000	0
12	2999	495	1387	588	174	355		0	0.325481	2.53676	0.68723	0	1.18346e+10	3.87199e+10	8.93036e+09	0	2.34277	0	0.56301	23581574000	0	6730738000	3.01071e+10	1.16375	40.7463	9.97983	3.19795	11.1247	3.51594	0	3.8694e+10	6.2417e+11	1.41444e+11	99888442000	69627474000	42032772000	0
13	3023	598	1275	554	193	403		0	0.372217	2.3634	0.640046	0	1.37706e+10	3.60681e+10	8.32985e+09	0	2.26898	0	0.55152	22861226000	0	6593376000	3.03079e+10	1.48923	43.283	12.3226	3.19795	11.8119	4.07895	0	5.05286e+10	6.6289e+11	1.50374e+11	123470016000	69627474000	48763510000	0
14	3047	712	1160	510	210	455		0	0.421004	2.17855	0.590129	0	1.58576e+10	3.32508e+10	7.67889e+09	0	2.41656	0	0.59748	24379522000	0	7142824000	3.05086e+10	1.86145	45.6464	14.5916	3.19795	12.4519	4.63047	0	6.42992e+10	6.98958e+11	1.58704e+11	146331242000	69627474000	55356886000	0
15	3071	846	1034	449	226	516		0	0.47621	1.96468	0.532797	0	1.82738e+10	3.00022e+10	6.93448e+09	0	2.76705	0	0.70089	27949100000	0	8379082000	3.07093e+10	2.28245	47.825	17.0081	3.19795	13.0421	5.22795	0	8.01568e+10	7.32209e+11	1.66383e+11	170710764000	69627474000	62499710000	0
16	3096	1057	852	356	225	606		0	0.559544	1.63392	0.444028	0	2.18895e+10	2.49754e+10	5.77137e+09	0	3.89232	0	1.0341	39533382000	0	12362580000	3.091e+10	2.75866	49.7896	19.7752	3.19795	13.5749	5.92884	0	9.84306e+10	7.62211e+11	1.73317e+11	198659864000	69627474000	70878792000	0
17	3120	1251	691	266	224	688		0	0.630096	1.33803	0.364807	0	2.51472e+10	2.04834e+10	4.74528e+09	0	3.57872	0	0.94218	36348228000	0	11263684000	3.11107e+10	3.31821	51.4236	23.6675	3.19795	14.0189	6.96294	0	1.2032e+11	7.87187e+11	1.79089e+11	238193246000	69627474000	83241372000	0
18	3144	1449	530	173	221	771		0	0.697215	1.03291	0.283203	0	2.84089e+10	1.58537e+10	3.68333e+09	0	3.65251	0	0.95367	37097676000	0	11401046000	3.13114e+10	3.9483	52.7616	27.2462	3.19795	14.3837	7.90512	0	1.45467e+11	8.0767e+11	1.83834e+11	274541474000	69627474000	94505056000	0
19	3169	1642	380	81	216	850		0	0.756461	0.731703	0.202944	0	3.14934e+10	1.1291e+10	2.60851e+09	0	3.56027	0	0.90771	36160866000	0	10851598000	3.15121e+10	4.64552	53.7945	30.8987	3.19795	14.6669	8.85879	0	1.73876e+11	8.23524e+11	1.87517e+11	311639150000	69627474000	105906102000	0
20	3193	1831	228	0	208	926		0	0.809029	0.433957	0.123212	0	3.44431e+10	6.77053e+09	1.53691e+09	0	3.48648	0	0.87324	35411418000	0	10439512000	3.17129e+10	5.40198	54.5262	34.459	3.19795	14.8699	9.7665	0	2.0537e+11	8.34815e+11	1.90126e+11	347800016000	69627474000	116757700000	0
21	3193	1870	187	0	197	939		0	0.806212	0.377993	0.107322	0	3.50534e+10	5.89739e+09	1.33964e+09	0	0.73788	0	0.14937	7494480000	0	1785706000	3.19136e+10	6.21101	54.9602	37.9455	3.19795	14.9931	10.6397	0	2.39813e+11	8.41585e+11	1.91663e+11	383211434000	69627474000	127197212000	0
22	3193	1913	144	0	183	953		0	0.803624	0.316548	0.0898762	0	3.57111e+10	4.93874e+09	1.12292e+09	0	0.830115	0	0.16086	8431290000	0	1923068000	3.21143e+10	7.01722	55.3382	38.6834	3.19795	15.1004	10.7891	0	2.74866e+11	8.47483e+11	1.93002e+11	390705914000	69627474000	128982918000	0
23	3193	1960	101	0	165	967		0	0.800811	0.251265	0.0713407	0	3.63994e+10	3.9202e+09	8.92477e+08	0	0.92235	0	0.16086	9368100000	0	1923068000	3.2315e+10	7.82084	55.6547	39.5135	3.19795	15.1903	10.95	0	3.10577e+11	8.52421e+11	1.94125e+11	399137204000	69627474000	130905986000	0
24	3193	2009	60	0	144	980		0	0.797031	0.18536	0.0526284	0	3.70865e+10	2.89195e+09	6.59668e+08	0	1.05148	0	0.14937	10679634000	0	1785706000	3.25157e+10	8.62165	55.906	40.4358	3.19795	15.2616	11.1108	0	3.46977e+11	8.56342e+11	1.95018e+11	408505304000	69627474000	132829054000	0
25	3193	2059	24	0	119	991		0	0.791663	0.121851	0.0345966	0	3.77433e+10	1.9011e+09	4.35046e+08	0	1.18061	0	0.12639	11991168000	0	1510982000	3.27164e+10	9.41868	56.0913	41.4873	3.19795	15.3142	11.2602	0	3.84063e+11	8.59234e+11	1.95677e+11	419184938000	69627474000	134614760000	0
26	3193	2101	0	0	96	996		0	0.782077	0.0743281	0.0211037	0	3.82396e+10	1.15966e+09	2.66721e+08	0	1.12527	0	0.08043	11429082000	0	961534000	3.29171e+10	10.2103	56.2132	42.6679	3.19795	15.3488	11.3866	0	4.21806e+11	8.61135e+11	1.96112e+11	431176106000	69627474000	136125742000	0
27	3193	2127	0	0	74	992		0	0.765738	0.0576439	0.0163666	0	3.84361e+10	8.99352e+08	2.06851e+08	0	0.959244	0	0	9742824000	0	0	3.31179e+10	10.9924	56.2875	43.7932	3.19795	15.3699	11.467	0	4.60046e+11	8.62294e+11	1.96379e+11	442605188000	69627474000	137087276000	0
28	3193	2155	0	0	52	986		0	0.748933	0.040752	0.0115706	0	3.86326e+10	6.35807e+08	1.46236e+08	0	1.16216	0	0	11803806000	0	0	3.33186e+10	11.7582	56.3452	44.7524	3.19795	15.3863	11.467	0	4.98482e+11	8.63194e+11	1.96586e+11	452348012000	69627474000	137087276000	0
29	3193	2184	0	0	33	976		0	0.731236	0.0260177	0.00738709	0	3.88068e+10	4.05924e+08	9.33624e+07	0	1.40197	0	0	14239512000	0	0	3.35193e+10	12.5071	56.3859	45.9146	3.19795	15.3979	11.467	0	5.37115e+11	8.6383e+11	1.96732e+11	464151818000	69627474000	137087276000	0
30	3193	2217	0	0	16	960		0	0.712816	0.0126902	0.00360307	0	3.8966e+10	1.9799e+08	4.55377e+07	0	1.78936	0	0	18174114000	0	0	3.372e+10	13.2383	56.4119	47.3166	3.19795	15.4053	11.467	0	5.75921e+11	8.64235e+11	1.96826e+11	478391330000	69627474000	137087276000	0
31																								13.9511	56.4246	49.1059	3.19795	15.4089	11.467	0	6.14887e+11	8.64433e+11	1.96871e+11	496565444000	69627474000	137087276000	0

## Sheet: lw_20
	total_cars	bev_cars	petrol_cars	diesel_cars	plugin_cars	conv_cars	ages	demand_difference	electric_emiss	tailpipe_emiss	wtt_emiss	mod_shift_emiss	elec_demand	foss_demand	wtt_energy	mod_shift_energy	ev_prod_emiss	ice_prod_emiss	conv_prod_emiss	ev_prod_energy	ice_prod_energy	conv_prod_energy	km_driven	cum_electric	cum_tailpipe	cum_ev_prod	cum_ice_prod	cum_wtt_emiss	cum_conv_prod	cum_mod_shift_emiss	cum_elec	cum_foss	cum_wtt_en	cum_ev_en	cum_ice_en	cum_conv_en	cum_mod_en
0	2708	2	2065	640	1	0	0	0	0.00143756	3.72326	1.01953	0	3.73575e+07	5.71124e+10	1.27959e+10	0	0.032874	0.504293	0	336479000	10717450000	0	2.81e+10	0	0	0	0	0	0	0	0	0	0	0	0	0	0
1	2732	4	2079	647	2	0		0	0.0027169	3.71042	1.01579	0	7.28975e+07	5.69098e+10	1.27653e+10	0	0.049311	0.239804	0	508841000	5132300000	0	2.81e+10	0.00143756	3.72326	0.032874	0.504293	1.01953	0	0	3.73575e+07	5.71124e+10	1.27959e+10	336479000	10717450000	0	0
2	2756	8	2091	651	6	0		0	0.00545517	3.68939	1.00992	0	1.4912e+08	5.65843e+10	1.27096e+10	0	0.131496	0.245119	0	1345916000	5283250000	0	2.81e+10	0.00415447	7.43369	0.082185	0.744097	2.03532	0	0	1.10255e+08	1.14022e+11	2.55611e+10	845320000	15849750000	0	0
3	2780	18	2097	653	12	0		0	0.0111305	3.67907	1.00694	0	3.11303e+08	5.64218e+10	1.26985e+10	0	0.262992	0.271196	0	2708322000	5887050000	0	2.83007e+10	0.00960963	11.1231	0.213681	0.989216	3.04524	0	0	2.59375e+08	1.70606e+11	3.82708e+10	2191236000	21133000000	0	0
4	2805	36	2094	653	22	0		0	0.0203132	3.64571	0.99754	0	5.81693e+08	5.59033e+10	1.26124e+10	0	0.460236	0.324491	0	4743686000	7094650000	0	2.85014e+10	0.0207402	14.8021	0.476673	1.26041	4.05218	0	0	5.70678e+08	2.27028e+11	5.09692e+10	4899558000	27020050000	0	0
5	2828	61	2078	653	36	0		0	0.0317493	3.59138	0.982156	0	9.30632e+08	5.50567e+10	1.24588e+10	0	0.641043	0.363283	0	6606688000	8000350000	0	2.87021e+10	0.0410534	18.4479	0.936909	1.5849	5.04972	0	0	1.15237e+09	2.82932e+11	6.35816e+10	9643244000	34114700000	0	0
6	2852	96	2048	653	55	0		0	0.0463655	3.51476	0.960459	0	1.38256e+09	5.38628e+10	1.22301e+10	0	0.887598	0.394675	0	9150893000	8755100000	0	2.89029e+10	0.0728027	22.0392	1.57795	1.94819	6.03188	0	0	2.083e+09	3.37988e+11	7.60404e+10	16249932000	42115050000	0	0
7	2877	144	2000	653	80	0		0	0.0654683	3.41335	0.931732	0	2.02947e+09	5.22823e+10	1.19053e+10	0	1.1999	0.39855	0	12376301000	8906050000	0	2.91036e+10	0.119168	25.554	2.46555	2.34286	6.99234	0	0	3.46556e+09	3.91851e+11	8.82705e+10	25400825000	50870150000	0	0
8	2901	209	1930	653	109	0		0	0.0889847	3.28775	0.896126	0	2.86872e+09	5.03242e+10	1.14923e+10	0	1.54508	0.375503	0	15962923000	8453200000	0	2.93043e+10	0.184637	28.9673	3.66545	2.74141	7.92407	0	0	5.49503e+09	4.44133e+11	1.00176e+11	37777126000	59776200000	0	0
9	2925	297	1837	648	143	0		0	0.118012	3.13143	0.852144	0	3.96292e+09	4.78958e+10	1.09879e+10	0	2.00531	0.332787	0	20747834000	7547500000	0	2.9505e+10	0.273621	32.2551	5.21053	3.11691	8.82019	0	0	8.36375e+09	4.94458e+11	1.11668e+11	53740049000	68229400000	0	0
10	2949	396	1741	637	175	0		0	0.14656	2.98337	0.810894	0	5.13774e+09	4.56062e+10	1.04784e+10	0	2.15325	0.218001	0	22315582000	4981350000	0	2.97057e+10	0.391634	35.3865	7.21584	3.4497	9.67234	0	0	1.23267e+10	5.42353e+11	1.22656e+11	74487883000	75776900000	0	0
11	2974	534	1616	618	206	0		0	0.1891	2.80005	0.760138	0	6.74338e+09	4.27797e+10	9.84372e+09	0	2.77785	0	0	28873583000	0	0	2.99064e+10	0.538194	38.3699	9.36909	3.6677	10.4832	0	0	1.74644e+10	5.8796e+11	1.33134e+11	96803465000	80758250000	0	0
12	2999	680	1492	591	236	0		0	0.231672	2.61431	0.709107	0	8.40597e+09	3.99261e+10	9.21097e+09	0	2.89291	0	0	30088362000	0	0	3.01071e+10	0.727294	41.1699	12.1469	3.6677	11.2434	0	0	2.42078e+10	6.30739e+11	1.42978e+11	125677048000	80758250000	0	0
13	3023	824	1380	557	262	0		0	0.270921	2.44304	0.662517	0	1.00068e+10	3.73069e+10	8.61796e+09	0	2.81073	0	0	29259532000	0	0	3.03079e+10	0.958965	43.7843	15.0399	3.6677	11.9525	0	0	3.26138e+10	6.70665e+11	1.52189e+11	155765410000	80758250000	0	0
14	3047	983	1265	513	286	0		0	0.31199	2.26051	0.61326	0	1.17358e+10	3.45259e+10	7.97533e+09	0	3.00797	0	0	31344366000	0	0	3.05086e+10	1.22989	46.2273	17.8506	3.6677	12.615	0	0	4.26206e+10	7.07972e+11	1.60807e+11	185024942000	80758250000	0	0
15	3071	1171	1139	452	309	0		0	0.358538	2.04908	0.55662	0	1.37432e+10	3.13153e+10	7.23966e+09	0	3.46821	0	0	36178747000	0	0	3.07093e+10	1.54188	48.4878	20.8586	3.6677	13.2283	0	0	5.43564e+10	7.42498e+11	1.68782e+11	216369308000	80758250000	0	0
16	3096	1474	956	358	308	0		0	0.430596	1.71566	0.467153	0	1.68308e+10	2.62485e+10	6.06686e+09	0	4.98041	0	0	52225686000	0	0	3.091e+10	1.90041	50.5369	24.3268	3.6677	13.7849	0	0	6.80996e+10	7.73814e+11	1.76022e+11	252548055000	80758250000	0	0
17	3120	1754	792	267	307	0		0	0.49234	1.41602	0.386917	0	1.96359e+10	2.16993e+10	5.02729e+09	0	4.60236	0	0	48261360000	0	0	3.11107e+10	2.33101	52.2525	29.3072	3.6677	14.252	0	0	8.49303e+10	8.00062e+11	1.82089e+11	304773741000	80758250000	0	0
18	3144	2040	627	174	303	0		0	0.551268	1.10805	0.304488	0	2.245e+10	1.70247e+10	3.95516e+09	0	4.70098	0	0	49295532000	0	0	3.13114e+10	2.82335	53.6686	33.9095	3.6677	14.6389	0	0	1.04566e+11	8.21761e+11	1.87116e+11	353035101000	80758250000	0	0
19	3169	2320	471	81	297	0		0	0.604235	0.802271	0.22298	0	2.5145e+10	1.2392e+10	2.86366e+09	0	4.60236	0	0	48261360000	0	0	3.15121e+10	3.37462	54.7766	38.6105	3.6677	14.9434	0	0	1.27016e+11	8.38786e+11	1.91071e+11	402330633000	80758250000	0	0
20	3193	2597	309	0	287	0		0	0.652311	0.498886	0.141647	0	2.77613e+10	7.78355e+09	1.77162e+09	0	4.55305	0	0	47744274000	0	0	3.17129e+10	3.97885	55.5789	43.2129	3.6677	15.1664	0	0	1.52161e+11	8.51178e+11	1.93935e+11	450591993000	80758250000	0	0
21	3193	2664	256	0	273	0		0	0.653785	0.438219	0.124422	0	2.84174e+10	6.83702e+09	1.55701e+09	0	1.11772	0	0	11720616000	0	0	3.19136e+10	4.63117	56.0778	47.7659	3.6677	15.3081	0	0	1.79923e+11	8.58962e+11	1.95707e+11	498336267000	80758250000	0	0
22	3193	2741	198	0	254	0		0	0.656295	0.368347	0.104583	0	2.9157e+10	5.74689e+09	1.30972e+09	0	1.29852	0	0	13616598000	0	0	3.21143e+10	5.28495	56.516	48.8836	3.6677	15.4325	0	0	2.0834e+11	8.65799e+11	1.97264e+11	510056883000	80758250000	0	0
23	3193	2825	139	0	229	0		0	0.658938	0.292673	0.0830976	0	2.99456e+10	4.56625e+09	1.04171e+09	0	1.44646	0	0	15167856000	0	0	3.2315e+10	5.94125	56.8843	50.1822	3.6677	15.5371	0	0	2.37497e+11	8.71546e+11	1.98573e+11	523673481000	80758250000	0	0
24	3193	2910	83	0	200	0		0	0.660465	0.216623	0.0615049	0	3.07296e+10	3.37972e+09	7.72215e+08	0	1.56151	0	0	16374390000	0	0	3.25157e+10	6.60018	57.177	51.6286	3.6677	15.6202	0	0	2.67443e+11	8.76112e+11	1.99615e+11	538841337000	80758250000	0	0
25	3193	2994	33	0	166	0		0	0.660382	0.142748	0.0405299	0	3.14843e+10	2.22713e+09	5.10192e+08	0	1.67657	0	0	17580924000	0	0	3.27164e+10	7.26065	57.3936	53.1901	3.6677	15.6817	0	0	2.98172e+11	8.79491e+11	2.00387e+11	555215727000	80758250000	0	0
26	3193	3059	0	0	134	0		0	0.655537	0.0874409	0.0248267	0	3.20524e+10	1.36424e+09	3.13775e+08	0	1.47933	0	0	15512580000	0	0	3.29171e+10	7.92103	57.5364	54.8667	3.6677	15.7222	0	0	3.29657e+11	8.81719e+11	2.00897e+11	572796651000	80758250000	0	0
27	3193	3090	0	0	103	0		0	0.642989	0.0676219	0.0191996	0	3.22747e+10	1.05503e+09	2.42656e+08	0	1.08484	0	0	11375892000	0	0	3.31179e+10	8.57657	57.6238	56.346	3.6677	15.747	0	0	3.61709e+11	8.83083e+11	2.01211e+11	588309231000	80758250000	0	0
28	3193	3120	0	0	73	0		0	0.629869	0.0482166	0.01369	0	3.24909e+10	7.52269e+08	1.73022e+08	0	1.28209	0	0	13444236000	0	0	3.33186e+10	9.21956	57.6914	57.4309	3.6677	15.7662	0	0	3.93984e+11	8.84138e+11	2.01454e+11	599685123000	80758250000	0	0
29	3193	3146	0	0	47	0		0	0.615826	0.0312306	0.00886718	0	3.2682e+10	4.87255e+08	1.12069e+08	0	1.49577	0	0	15684942000	0	0	3.35193e+10	9.84943	57.7397	58.713	3.6677	15.7799	0	0	4.26475e+11	8.8489e+11	2.01627e+11	613129359000	80758250000	0	0
30	3193	3170	0	0	23	0		0	0.601126	0.0153746	0.00436524	0	3.28605e+10	2.39872e+08	5.51705e+07	0	1.84094	0	0	19304544000	0	0	3.372e+10	10.4653	57.7709	60.2087	3.6677	15.7888	0	0	4.59157e+11	8.85377e+11	2.01739e+11	628814301000	80758250000	0	0
31																								11.0664	57.7863	62.0497	3.6677	15.7931	0	0	4.92017e+11	8.85617e+11	2.01794e+11	648118845000	80758250000	0	0

## Sheet: lw_40
	total_cars	bev_cars	petrol_cars	diesel_cars	plugin_cars	conv_cars	ages	demand_difference	electric_emiss	tailpipe_emiss	wtt_emiss	mod_shift_emiss	elec_demand	foss_demand	wtt_energy	mod_shift_energy	ev_prod_emiss	ice_prod_emiss	conv_prod_emiss	ev_prod_energy	ice_prod_energy	conv_prod_energy	km_driven	cum_electric	cum_tailpipe	cum_ev_prod	cum_ice_prod	cum_wtt_emiss	cum_conv_prod	cum_mod_shift_emiss	cum_elec	cum_foss	cum_wtt_en	cum_ev_en	cum_ice_en	cum_conv_en	cum_mod_en
0	2708	2	2065	640	1	0	0	0	0.00143756	3.72326	1.01953	0	3.73575e+07	5.71124e+10	1.27959e+10	0	0.028854	0.460393	0	307934000	9857498000	0	2.81e+10	0	0	0	0	0	0	0	0	0	0	0	0	0	0
1	2732	4	2079	647	2	0		0	0.00268713	3.70904	1.01541	0	7.28975e+07	5.68885e+10	1.27604e+10	0	0.043281	0.218781	0	465296000	4720492000	0	2.81e+10	0.00143756	3.72326	0.028854	0.460393	1.01953	0	0	3.73575e+07	5.71124e+10	1.27959e+10	307934000	9857498000	0	0
2	2756	8	2091	651	6	0		0	0.00524177	3.68505	1.00872	0	1.44332e+08	5.65173e+10	1.26945e+10	0	0.115416	0.223478	0	1231736000	4859330000	0	2.81e+10	0.00412469	7.4323	0.072135	0.679175	2.03494	0	0	1.10255e+08	1.14001e+11	2.55563e+10	773230000	14577990000	0	0
3	2780	18	2097	653	12	0		0	0.0103314	3.66968	1.00431	0	2.90648e+08	5.62764e+10	1.26658e+10	0	0.230832	0.247081	0	2477052000	5414682000	0	2.83007e+10	0.00936646	11.1173	0.187551	0.902653	3.04366	0	0	2.54587e+08	1.70518e+11	3.82507e+10	2004966000	19437320000	0	0
4	2805	36	2094	653	22	0		0	0.0181722	3.62799	0.992547	0	5.21813e+08	5.56278e+10	1.2551e+10	0	0.403956	0.295431	0	4338236000	6525386000	0	2.85014e+10	0.0196978	14.787	0.418383	1.14973	4.04797	0	0	5.45235e+08	2.26795e+11	5.09165e+10	4482018000	24852002000	0	0
5	2828	61	2078	653	36	0		0	0.0273439	3.56158	0.973736	0	7.98359e+08	5.45929e+10	1.23556e+10	0	0.562653	0.330513	0	6042058000	7358414000	0	2.87021e+10	0.03787	18.415	0.822339	1.44516	5.04052	0	0	1.06705e+09	2.82422e+11	6.34675e+10	8820254000	31377388000	0	0
6	2852	96	2048	653	55	0		0	0.0387247	3.47137	0.948177	0	1.12787e+09	5.31868e+10	1.20798e+10	0	0.779058	0.358813	0	8368538000	8052604000	0	2.89029e+10	0.0652139	21.9766	1.38499	1.77568	6.01425	0	0	1.86541e+09	3.37015e+11	7.58231e+10	14862312000	38735802000	0	0
7	2877	144	2000	653	80	0		0	0.0542407	3.35549	0.915344	0	1.65562e+09	5.13807e+10	1.17049e+10	0	1.05317	0.362069	0	11317676000	8191442000	0	2.91036e+10	0.103939	25.448	2.16405	2.13449	6.96243	0	0	2.99328e+09	3.90202e+11	8.79029e+10	23230850000	46788406000	0	0
8	2901	209	1930	653	109	0		0	0.0733577	3.21557	0.875671	0	2.34027e+09	4.91991e+10	1.12421e+10	0	1.35614	0.340878	0	14595118000	7774928000	0	2.93043e+10	0.158179	28.8035	3.21722	2.49656	7.87777	0	0	4.6489e+09	4.41583e+11	9.96078e+10	34548526000	54979848000	0	0
9	2925	297	1837	648	143	0		0	0.096971	3.04555	0.827798	0	3.23291e+09	4.65568e+10	1.06899e+10	0	1.76009	0.301872	0	18967304000	6941900000	0	2.9505e+10	0.231537	32.019	4.57336	2.83744	8.75344	0	0	6.98917e+09	4.90782e+11	1.1085e+11	49143644000	62754776000	0	0
10	2949	396	1741	637	175	0		0	0.120193	2.88736	0.783674	0	4.19131e+09	4.41093e+10	1.0145e+10	0	1.88994	0.197597	0	20397142000	4581654000	0	2.97057e+10	0.328508	35.0646	6.33345	3.13931	9.58124	0	0	1.02221e+10	5.37339e+11	1.2154e+11	68110948000	69696676000	0	0
11	2974	534	1616	618	206	0		0	0.154869	2.70053	0.73192	0	5.50118e+09	4.1228e+10	9.49777e+09	0	2.43816	0	0	26383688000	0	0	2.99064e+10	0.448701	37.9519	8.22339	3.33691	10.3649	0	0	1.44134e+10	5.81448e+11	1.31685e+11	88508090000	74278330000	0	0
12	2999	680	1492	591	236	0		0	0.189572	2.5114	0.679927	0	6.85751e+09	3.83215e+10	8.85285e+09	0	2.53915	0	0	27492012000	0	0	3.01071e+10	0.60357	40.6525	10.6616	3.33691	11.0968	0	0	1.99146e+10	6.22676e+11	1.41183e+11	114891778000	74278330000	0	0
13	3023	824	1380	557	262	0		0	0.221532	2.33718	0.632501	0	8.16347e+09	3.56564e+10	8.24927e+09	0	2.46702	0	0	26732362000	0	0	3.03079e+10	0.793142	43.1639	13.2007	3.33691	11.7768	0	0	2.67721e+10	6.60997e+11	1.50035e+11	142383790000	74278330000	0	0
14	3047	983	1265	513	286	0		0	0.255011	2.15196	0.582478	0	9.57396e+09	3.28333e+10	7.59694e+09	0	2.64014	0	0	28634286000	0	0	3.05086e+10	1.01467	45.5011	15.6677	3.33691	12.4093	0	0	3.49355e+10	6.96654e+11	1.58285e+11	169116152000	74278330000	0	0
15	3071	1171	1139	452	309	0		0	0.292959	1.93796	0.525107	0	1.12115e+10	2.95826e+10	6.85201e+09	0	3.0441	0	0	33047212000	0	0	3.07093e+10	1.26968	47.653	18.3079	3.33691	12.9917	0	0	4.45095e+10	7.29487e+11	1.65882e+11	197750438000	74278330000	0	0
16	3096	1474	956	358	308	0		0	0.351707	1.60471	0.43569	0	1.37304e+10	2.45185e+10	5.67983e+09	0	4.37138	0	0	47680686000	0	0	3.091e+10	1.56264	49.591	21.352	3.33691	13.5168	0	0	5.5721e+10	7.5907e+11	1.72734e+11	230797650000	74278330000	0	0
17	3120	1754	792	267	307	0		0	0.402045	1.30656	0.355863	0	1.60188e+10	1.99921e+10	4.64546e+09	0	4.03956	0	0	44061360000	0	0	3.11107e+10	1.91435	51.1957	25.7233	3.33691	13.9525	0	0	6.94514e+10	7.83588e+11	1.78414e+11	278478336000	74278330000	0	0
18	3144	2040	627	174	303	0		0	0.450071	1.00162	0.27428	0	1.83144e+10	1.53645e+10	3.58389e+09	0	4.12612	0	0	45005532000	0	0	3.13114e+10	2.3164	52.5022	29.7629	3.33691	14.3084	0	0	8.54701e+10	8.0358e+11	1.83059e+11	322539696000	74278330000	0	0
19	3169	2320	471	81	297	0		0	0.493237	0.700936	0.194208	0	2.0513e+10	1.0811e+10	2.51006e+09	0	4.03956	0	0	44061360000	0	0	3.15121e+10	2.76647	53.5039	33.889	3.33691	14.5827	0	0	1.03785e+11	8.18945e+11	1.86643e+11	367545228000	74278330000	0	0
20	3193	2597	309	0	287	0		0	0.53242	0.405838	0.115228	0	2.26474e+10	6.33183e+09	1.44666e+09	0	3.99628	0	0	43589274000	0	0	3.17129e+10	3.25971	54.2048	37.9286	3.33691	14.7769	0	0	1.24298e+11	8.29756e+11	1.89153e+11	411606588000	74278330000	0	0
21	3193	2664	256	0	273	0		0	0.533587	0.356486	0.101216	0	2.31826e+10	5.56184e+09	1.27117e+09	0	0.981036	0	0	10700616000	0	0	3.19136e+10	3.79213	54.6106	41.9249	3.33691	14.8921	0	0	1.46945e+11	8.36088e+11	1.906e+11	455195862000	74278330000	0	0
22	3193	2741	198	0	254	0		0	0.535589	0.299646	0.0850773	0	2.3786e+10	4.67503e+09	1.06899e+09	0	1.13973	0	0	12431598000	0	0	3.21143e+10	4.32571	54.9671	42.9059	3.33691	14.9933	0	0	1.70128e+11	8.41649e+11	1.91871e+11	465896478000	74278330000	0	0
23	3193	2825	139	0	229	0		0	0.537689	0.238087	0.067599	0	2.44293e+10	3.71459e+09	8.49927e+08	0	1.26958	0	0	13847856000	0	0	3.2315e+10	4.8613	55.2668	44.0456	3.33691	15.0784	0	0	1.93914e+11	8.46324e+11	1.9294e+11	478328076000	74278330000	0	0
24	3193	2910	83	0	200	0		0	0.53886	0.176221	0.0500336	0	2.50689e+10	2.74937e+09	6.29693e+08	0	1.37057	0	0	14949390000	0	0	3.25157e+10	5.39899	55.5048	45.3152	3.33691	15.146	0	0	2.18343e+11	8.50039e+11	1.9379e+11	492175932000	74278330000	0	0
25	3193	2994	33	0	166	0		0	0.538733	0.116124	0.0329706	0	2.56846e+10	1.81175e+09	4.15638e+08	0	1.47155	0	0	16050924000	0	0	3.27164e+10	5.93785	55.6811	46.6858	3.33691	15.196	0	0	2.43412e+11	8.52788e+11	1.94419e+11	507125322000	74278330000	0	0
26	3193	3059	0	0	134	0		0	0.53478	0.0711322	0.0201963	0	2.6148e+10	1.10979e+09	2.55253e+08	0	1.29843	0	0	14162580000	0	0	3.29171e+10	6.47658	55.7972	48.1573	3.33691	15.229	0	0	2.69096e+11	8.546e+11	1.94835e+11	523176246000	74278330000	0	0
27	3193	3090	0	0	103	0		0	0.524544	0.0550096	0.0156187	0	2.63294e+10	8.58252e+08	1.97398e+08	0	0.952182	0	0	10385892000	0	0	3.31179e+10	7.01136	55.8683	49.4558	3.33691	15.2492	0	0	2.95244e+11	8.5571e+11	1.9509e+11	537338826000	74278330000	0	0
28	3193	3120	0	0	73	0		0	0.513841	0.0392237	0.0111366	0	2.65057e+10	6.11962e+08	1.40751e+08	0	1.12531	0	0	12274236000	0	0	3.33186e+10	7.53591	55.9233	50.4079	3.33691	15.2648	0	0	3.21574e+11	8.56568e+11	1.95288e+11	547724718000	74278330000	0	0
29	3193	3146	0	0	47	0		0	0.502384	0.0254057	0.00721335	0	2.66616e+10	3.96377e+08	9.11666e+07	0	1.31286	0	0	14319942000	0	0	3.35193e+10	8.04975	55.9626	51.5332	3.33691	15.276	0	0	3.4808e+11	8.5718e+11	1.95428e+11	559998954000	74278330000	0	0
30	3193	3170	0	0	23	0		0	0.490393	0.012507	0.00355107	0	2.68073e+10	1.95133e+08	4.48806e+07	0	1.61582	0	0	17624544000	0	0	3.372e+10	8.55213	55.988	52.8461	3.33691	15.2832	0	0	3.74741e+11	8.57577e+11	1.9552e+11	574318896000	74278330000	0	0
31																								9.04252	56.0005	54.4619	3.33691	15.2867	0	0	4.01548e+11	8.57772e+11	1.95564e+11	591943440000	74278330000	0	0

## Sheet: base_eu
	total_cars	bev_cars	petrol_cars	diesel_cars	plugin_cars	conv_cars	ages	demand_difference	electric_emiss	tailpipe_emiss	wtt_emiss	mod_shift_emiss	elec_demand	foss_demand	wtt_energy	mod_shift_energy	ev_prod_emiss	ice_prod_emiss	conv_prod_emiss	ev_prod_energy	ice_prod_energy	conv_prod_energy	km_driven	cum_electric	cum_tailpipe	cum_ev_prod	cum_ice_prod	cum_wtt_emiss	cum_conv_prod	cum_mod_shift_emiss	cum_elec	cum_foss	cum_wtt_en	cum_ev_en	cum_ice_en	cum_conv_en	cum_mod_en
0	2708	2	2065	640	1	0	0	0	0.00143756	3.72326	1.01953	0	3.73575e+07	5.71124e+10	1.27959e+10	0	0.0205363	0.548193	0	356924000	11151402000	0	2.81e+10	0	0	0	0	0	0	0	0	0	0	0	0	0	0
1	2732	4	2079	647	2	0		0	0.00274668	3.71181	1.01618	0	7.28975e+07	5.69312e+10	1.27702e+10	0	0.0319184	0.260827	0	541186000	5340108000	0	2.81e+10	0.00143756	3.72326	0.0205363	0.548193	1.01953	0	0	3.73575e+07	5.71124e+10	1.27959e+10	356924000	11151402000	0	0
2	2756	8	2091	651	6	0		0	0.00566856	3.69373	1.01113	0	1.53909e+08	5.66513e+10	1.27248e+10	0	0.0811068	0.26676	0	1427696000	5497170000	0	2.81e+10	0.00418424	7.43507	0.0524548	0.80902	2.0357	0	0	1.10255e+08	1.14044e+11	2.5566e+10	898110000	16491510000	0	0
3	2780	18	2097	653	12	0		0	0.0119297	3.68845	1.00957	0	3.31958e+08	5.65673e+10	1.27311e+10	0	0.166377	0.29531	0	2878592000	6125418000	0	2.83007e+10	0.00985281	11.1288	0.133562	1.07578	3.04683	0	0	2.64164e+08	1.70695e+11	3.82908e+10	2325806000	21988680000	0	0
4	2805	36	2094	653	22	0		0	0.0224543	3.66344	1.00253	0	6.41573e+08	5.61788e+10	1.26739e+10	0	0.290609	0.353552	0	5043336000	7381914000	0	2.85014e+10	0.0217825	14.8173	0.299938	1.37109	4.05639	0	0	5.96121e+08	2.27262e+11	5.10219e+10	5204398000	28114098000	0	0
5	2828	61	2078	653	36	0		0	0.0361547	3.62117	0.990575	0	1.0629e+09	5.55205e+10	1.2562e+10	0	0.402014	0.396054	0	7023818000	8324286000	0	2.87021e+10	0.0442368	18.4807	0.590547	1.72464	5.05893	0	0	1.23769e+09	2.83441e+11	6.36957e+10	10247734000	35496012000	0	0
6	2852	96	2048	653	55	0		0	0.0540063	3.55816	0.972741	0	1.63724e+09	5.45389e+10	1.23804e+10	0	0.554058	0.430537	0	9729748000	9109596000	0	2.89029e+10	0.0803915	22.1019	0.992561	2.12069	6.0495	0	0	2.3006e+09	3.38961e+11	7.62577e+10	17271552000	43820298000	0	0
7	2877	144	2000	653	80	0		0	0.076696	3.4712	0.948119	0	2.40333e+09	5.31839e+10	1.21058e+10	0	0.745935	0.43503	0	13161126000	9266658000	0	2.91036e+10	0.134398	25.66	1.54662	2.55123	7.02224	0	0	3.93784e+09	3.935e+11	8.86381e+10	27001300000	52929894000	0	0
8	2901	209	1930	653	109	0		0	0.104612	3.35993	0.91658	0	3.39717e+09	5.14493e+10	1.17425e+10	0	0.962465	0.410128	0	16984228000	8795472000	0	2.93043e+10	0.211094	29.1312	2.29255	2.98626	7.97036	0	0	6.34116e+09	4.46684e+11	1.00744e+11	40162426000	62196552000	0	0
9	2925	297	1837	648	143	0		0	0.139054	3.21732	0.876491	0	4.69293e+09	4.92347e+10	1.12858e+10	0	1.25033	0.363703	0	22085564000	7853100000	0	2.9505e+10	0.315706	32.4912	3.25502	3.39639	8.88694	0	0	9.73833e+09	4.98134e+11	1.12486e+11	57146654000	70992024000	0	0
10	2949	396	1741	637	175	0		0	0.172928	3.07937	0.838114	0	6.08416e+09	4.7103e+10	1.08117e+10	0	1.34528	0.238405	0	23767122000	5183046000	0	2.97057e+10	0.454759	35.7085	4.50535	3.76009	9.76343	0	0	1.44313e+10	5.47368e+11	1.23772e+11	79232218000	78845124000	0	0
11	2974	534	1616	618	206	0		0	0.22333	2.89958	0.788356	0	7.98558e+09	4.43314e+10	1.01897e+10	0	1.75717	0	0	30780678000	0	0	2.99064e+10	0.627687	38.7879	5.85063	3.9985	10.6015	0	0	2.05154e+10	5.94471e+11	1.34584e+11	102999340000	84028170000	0	0
12	2999	680	1492	591	236	0		0	0.273772	2.71722	0.738288	0	9.95444e+09	4.15307e+10	9.5691e+09	0	1.83105	0	0	32082112000	0	0	3.01071e+10	0.851017	41.6874	7.6078	3.9985	11.3899	0	0	2.8501e+10	6.38803e+11	1.44774e+11	133780018000	84028170000	0	0
13	3023	824	1380	557	262	0		0	0.32031	2.54889	0.692532	0	1.18502e+10	3.89574e+10	8.98665e+09	0	1.78245	0	0	31207202000	0	0	3.03079e+10	1.12479	44.4046	9.43885	3.9985	12.1282	0	0	3.84554e+10	6.80333e+11	1.54343e+11	165862130000	84028170000	0	0
14	3047	983	1265	513	286	0		0	0.368969	2.36906	0.644041	0	1.38977e+10	3.62185e+10	8.35372e+09	0	1.91232	0	0	33441546000	0	0	3.05086e+10	1.4451	46.9535	11.2213	3.9985	12.8207	0	0	5.03056e+10	7.19291e+11	1.63329e+11	197069332000	84028170000	0	0
15	3071	1171	1139	452	309	0		0	0.424117	2.16021	0.588133	0	1.62748e+10	3.30481e+10	7.62731e+09	0	2.21106	0	0	38612482000	0	0	3.07093e+10	1.81407	49.3226	13.1336	3.9985	13.4648	0	0	6.42033e+10	7.55509e+11	1.71683e+11	230510878000	84028170000	0	0
16	3096	1474	956	358	308	0		0	0.509484	1.8266	0.498616	0	1.99312e+10	2.79785e+10	6.45389e+09	0	3.25032	0	0	55831386000	0	0	3.091e+10	2.23819	51.4828	15.3447	3.9985	14.0529	0	0	8.04781e+10	7.88557e+11	1.7931e+11	269123360000	84028170000	0	0
17	3120	1754	792	267	307	0		0	0.582635	1.52548	0.417971	0	2.3253e+10	2.34065e+10	5.40912e+09	0	2.99597	0	0	51593360000	0	0	3.11107e+10	2.74767	53.3094	18.595	3.9985	14.5515	0	0	1.00409e+11	8.16536e+11	1.85764e+11	324954746000	84028170000	0	0
18	3144	2040	627	174	303	0		0	0.652465	1.21448	0.334696	0	2.65855e+10	1.8685e+10	4.32643e+09	0	3.05239	0	0	52698932000	0	0	3.13114e+10	3.33031	54.8349	21.591	3.9985	14.9695	0	0	1.23662e+11	8.39942e+11	1.91173e+11	376548106000	84028170000	0	0
19	3169	2320	471	81	297	0		0	0.715233	0.903605	0.251751	0	2.9777e+10	1.3973e+10	3.21725e+09	0	2.98073	0	0	51593360000	0	0	3.15121e+10	3.98277	56.0494	24.6434	3.9985	15.3042	0	0	1.50248e+11	8.58627e+11	1.955e+11	429247038000	84028170000	0	0
20	3193	2597	309	0	287	0		0	0.772203	0.591934	0.168065	0	3.28753e+10	9.23527e+09	2.09658e+09	0	2.94125	0	0	51040574000	0	0	3.17129e+10	4.698	56.953	27.6241	3.9985	15.5559	0	0	1.80025e+11	8.726e+11	1.98717e+11	480840398000	84028170000	0	0
21	3193	2664	256	0	273	0		0	0.773984	0.519951	0.147628	0	3.36522e+10	8.1122e+09	1.84286e+09	0	0.720362	0	0	12529816000	0	0	3.19136e+10	5.47021	57.5449	30.5653	3.9985	15.724	0	0	2.129e+11	8.81836e+11	2.00814e+11	531880972000	84028170000	0	0
22	3193	2741	198	0	254	0		0	0.777001	0.437048	0.124089	0	3.45281e+10	6.81875e+09	1.55045e+09	0	0.834942	0	0	14556698000	0	0	3.21143e+10	6.24419	58.0649	31.2857	3.9985	15.8716	0	0	2.46552e+11	8.89948e+11	2.02656e+11	544410788000	84028170000	0	0
23	3193	2825	139	0	229	0		0	0.780186	0.34726	0.0985962	0	3.54619e+10	5.4179e+09	1.2335e+09	0	0.927892	0	0	16215056000	0	0	3.2315e+10	7.02119	58.5019	32.1206	3.9985	15.9957	0	0	2.8108e+11	8.96767e+11	2.04207e+11	558967486000	84028170000	0	0
24	3193	2910	83	0	200	0		0	0.78207	0.257026	0.0729763	0	3.63903e+10	4.01008e+09	9.14737e+08	0	0.999359	0	0	17504890000	0	0	3.25157e+10	7.80138	58.8492	33.0485	3.9985	16.0943	0	0	3.16542e+11	9.02184e+11	2.0544e+11	575182542000	84028170000	0	0
25	3193	2994	33	0	166	0		0	0.782032	0.169372	0.0480892	0	3.72841e+10	2.64252e+09	6.04747e+08	0	1.07048	0	0	18794724000	0	0	3.27164e+10	8.58345	59.1062	34.0479	3.9985	16.1673	0	0	3.52933e+11	9.06195e+11	2.06355e+11	592687432000	84028170000	0	0
26	3193	3059	0	0	134	0		0	0.776294	0.10375	0.0294572	0	3.79568e+10	1.61869e+09	3.72298e+08	0	0.942321	0	0	16583580000	0	0	3.29171e+10	9.36548	59.2756	35.1184	3.9985	16.2154	0	0	3.90217e+11	9.08837e+11	2.0696e+11	611482156000	84028170000	0	0
27	3193	3090	0	0	103	0		0	0.761435	0.0802341	0.0227805	0	3.82201e+10	1.2518e+09	2.87914e+08	0	0.689408	0	0	12161292000	0	0	3.31179e+10	10.1418	59.3793	36.0607	3.9985	16.2448	0	0	4.28173e+11	9.10456e+11	2.07332e+11	628065736000	84028170000	0	0
28	3193	3120	0	0	73	0		0	0.745898	0.0572096	0.0162433	0	3.8476e+10	8.92575e+08	2.05292e+08	0	0.812831	0	0	14372436000	0	0	3.33186e+10	10.9032	59.4596	36.7501	3.9985	16.2676	0	0	4.66394e+11	9.11708e+11	2.0762e+11	640227028000	84028170000	0	0
29	3193	3146	0	0	47	0		0	0.729268	0.0370555	0.010521	0	3.87023e+10	5.78134e+08	1.32971e+08	0	0.946058	0	0	16767842000	0	0	3.35193e+10	11.6491	59.5168	37.5629	3.9985	16.2839	0	0	5.0487e+11	9.126e+11	2.07825e+11	654599464000	84028170000	0	0
30	3193	3170	0	0	23	0		0	0.71186	0.0182421	0.00517941	0	3.89138e+10	2.84611e+08	6.54604e+07	0	1.16162	0	0	20637344000	0	0	3.372e+10	12.3784	59.5538	38.509	3.9985	16.2944	0	0	5.43572e+11	9.13178e+11	2.07958e+11	671367306000	84028170000	0	0
31																								13.0902	59.5721	39.6706	3.9985	16.2996	0	0	5.82486e+11	9.13463e+11	2.08024e+11	692004650000	84028170000	0	0

## Sheet: mts1
	total_cars	bev_cars	petrol_cars	diesel_cars	plugin_cars	conv_cars	ages	demand_difference	electric_emiss	tailpipe_emiss	wtt_emiss	mod_shift_emiss	elec_demand	foss_demand	wtt_energy	mod_shift_energy	ev_prod_emiss	ice_prod_emiss	conv_prod_emiss	ev_prod_energy	ice_prod_energy	conv_prod_energy	km_driven	cum_electric	cum_tailpipe	cum_ev_prod	cum_ice_prod	cum_wtt_emiss	cum_conv_prod	cum_mod_shift_emiss	cum_elec	cum_foss	cum_wtt_en	cum_ev_en	cum_ice_en	cum_conv_en	cum_mod_en
0	2632	1	2013	618	0	0	0	0	0.000618858	3.7303	1.02187	0	1.60821e+07	5.72311e+10	1.28048e+10	0	0	0	0	0	0	0	2.81e+10	0	0	0	0	0	0	0	0	0	0	0	0	0	0
1	2618	1	2000	617	0	0		0	0.000599641	3.72451	1.0201	0	1.59146e+07	5.71376e+10	1.27926e+10	0	0	0	0	0	0	0	2.81e+10	0.000618858	3.7303	0	0	1.02187	0	0	1.60821e+07	5.72311e+10	1.28048e+10	0	0	0	0
2	2601	1	1983	617	0	0		5.72205e-05	0.000580887	3.71649	1.01758	3.53962e-15	1.57718e+07	5.70061e+10	1.27775e+10	5.34738e-05	0	0.0152434	0	0	326124000	0	2.81e+10	0.0012185	7.45481	0	0	2.04197	0	0	3.19967e+07	1.14369e+11	2.55974e+10	0	0	0	0
3	2586	4	1964	617	1	0		3.78188e+08	0.0024492	3.67481	1.00576	0.0228398	6.81519e+07	5.63563e+10	1.26562e+10	3.53425e+08	0.073788	0.0908645	0	739748000	1956744000	0	2.79225e+10	0.00179939	11.1713	0	0.0152434	3.05955	0	3.53962e-15	4.77685e+07	1.71375e+11	3.83749e+10	0	326124000	0	5.34738e-05
4	2572	13	1937	617	5	0		7.56376e+08	0.00799431	3.61541	0.988935	0.0445702	2.28417e+08	5.54305e+10	1.24794e+10	7.0685e+08	0.239811	0.173015	0	2396906000	3750426000	0	2.77451e+10	0.00424859	14.8461	0.073788	0.106108	4.06531	0	0.0228398	1.1592e+08	2.27731e+11	5.10311e+10	739748000	2282868000	0	3.53425e+08
5	2558	29	1900	617	12	0		1.13456e+09	0.0172309	3.53799	0.966991	0.0651914	5.06567e+08	5.42236e+10	1.22457e+10	1.06027e+09	0.424281	0.239127	0	4241426000	5217984000	0	2.75676e+10	0.0122429	18.4615	0.313599	0.279123	5.05425	0	0.06741	3.44337e+08	2.83162e+11	6.35105e+10	3136654000	6033294000	0	1.06027e+09
6	2544	54	1850	617	23	0		1.51275e+09	0.0307617	3.44034	0.939302	0.0847032	9.32562e+08	5.2701e+10	1.19443e+10	1.4137e+09	0.664092	0.282076	0	6638332000	6196356000	0	2.73901e+10	0.0294738	21.9995	0.73788	0.518249	6.02124	0	0.132601	8.50904e+08	3.37385e+11	7.57562e+10	7378080000	11251278000	0	2.12055e+09
7	2528	91	1784	617	36	0		1.89094e+09	0.0489306	3.32043	0.905262	0.103106	1.53328e+09	5.08303e+10	1.15549e+10	1.76712e+09	0.92235	0.302309	0	9242000000	6685542000	0	2.72126e+10	0.0602355	25.4398	1.40197	0.800325	6.96054	0	0.217305	1.78347e+09	3.90086e+11	8.77005e+10	14016412000	17447634000	0	3.53425e+09
8	2515	147	1700	617	51	0		2.26913e+09	0.0738691	3.17288	0.863421	0.120399	2.39883e+09	4.85296e+10	1.10651e+10	2.12055e+09	1.30974	0.307596	0	13157202000	6848604000	0	2.70352e+10	0.109166	28.7603	2.32432	1.10263	7.8658	0	0.32041	3.31674e+09	4.40916e+11	9.92555e+10	23258412000	24133176000	0	5.30137e+09
9	2500	224	1594	616	66	0		2.64732e+09	0.104843	2.9981	0.813893	0.136583	3.53834e+09	4.58052e+10	1.04986e+10	2.47397e+09	1.69712	0.26914	0	17091804000	6033294000	0	2.68577e+10	0.183035	31.9331	3.63406	1.41023	8.72922	0	0.440809	5.71557e+09	4.89446e+11	1.10321e+11	36415614000	30981780000	0	7.42192e+09
10	2485	313	1490	605	77	0		3.0255e+09	0.136189	2.82649	0.76598	0.151657	4.79158e+09	4.31489e+10	9.90554e+09	2.8274e+09	1.8447	0.18061	0	18629500000	4076550000	0	2.66802e+10	0.287878	34.9312	5.33118	1.67937	9.54311	0	0.577392	9.25391e+09	5.35251e+11	1.20819e+11	53507418000	37015074000	0	9.8959e+09
11	2472	444	1365	586	77	0		3.40369e+09	0.183723	2.61141	0.706275	0.165622	6.56935e+09	3.98286e+10	9.15835e+09	3.18082e+09	2.41656	0	0	24544422000	0	0	2.65027e+10	0.424067	37.7577	7.17588	1.85998	10.3091	0	0.729049	1.40455e+10	5.784e+11	1.30725e+11	72136918000	41091624000	0	1.27233e+10
12	2457	580	1241	559	77	0		3.78188e+09	0.230874	2.39619	0.646952	0.178478	8.39465e+09	3.65172e+10	8.4219e+09	3.53425e+09	2.50879	0	0	25481232000	0	0	2.63253e+10	0.60779	40.3691	9.59244	1.85998	11.0154	0	0.894671	2.06148e+10	6.18229e+11	1.39883e+11	96681340000	41091624000	0	1.59041e+10
13	2443	712	1129	525	77	0		4.16007e+09	0.273962	2.19692	0.592536	0.190225	1.01355e+10	3.34644e+10	7.72981e+09	3.88767e+09	2.45345	0	0	24919146000	0	0	2.61478e+10	0.838663	42.7653	12.1012	1.85998	11.6623	0	1.07315	2.90095e+10	6.54746e+11	1.48305e+11	122162572000	41091624000	0	1.94384e+10
14	2428	856	1014	481	77	0		4.53826e+09	0.31907	1.98766	0.535841	0.200862	1.20182e+10	3.02703e+10	6.99199e+09	4.2411e+09	2.65637	0	0	26980128000	0	0	2.59703e+10	1.11263	44.9622	14.5547	1.85998	12.2549	0	1.26337	3.9145e+10	6.8821e+11	1.56035e+11	147081718000	41091624000	0	2.3326e+10
15	2414	1029	888	420	77	0		4.91644e+09	0.371594	1.74717	0.471174	0.21039	1.42593e+10	2.66121e+10	6.15357e+09	4.59452e+09	3.19133	0	0	32413626000	0	0	2.57928e+10	1.4317	46.9499	17.2111	1.85998	12.7907	0	1.46424	5.11632e+10	7.18481e+11	1.63027e+11	174061846000	41091624000	0	2.75671e+10
16	2399	1220	757	345	77	0		5.29463e+09	0.42727	1.48854	0.402069	0.218808	1.67149e+10	2.26895e+10	5.24995e+09	4.94795e+09	3.52338	0	0	35786142000	0	0	2.56154e+10	1.80329	48.6971	20.4024	1.85998	13.2619	0	1.67463	6.54225e+10	7.45093e+11	1.6918e+11	206475472000	41091624000	0	3.21617e+10
17	2385	1427	620	261	77	0		5.67282e+09	0.484614	1.21326	0.328649	0.226117	1.9341e+10	1.85177e+10	4.29932e+09	5.30137e+09	3.81853	0	0	38783934000	0	0	2.54379e+10	2.23056	50.1856	23.9258	1.85998	13.6639	0	1.89343	8.21374e+10	7.67782e+11	1.7443e+11	242261614000	41091624000	0	3.71096e+10
18	2370	1637	484	172	77	0		6.05101e+09	0.53937	0.928415	0.25289	0.232317	2.19773e+10	1.42066e+10	3.3109e+09	5.6548e+09	3.87387	0	0	39346020000	0	0	2.52604e+10	2.71517	51.3989	27.7443	1.85998	13.9926	0	2.11955	1.01478e+11	7.863e+11	1.7873e+11	281045548000	41091624000	0	4.2411e+10
19	2356	1846	353	81	76	0		6.4292e+09	0.589654	0.636065	0.17545	0.237408	2.45488e+10	9.79006e+09	2.26669e+09	6.00822e+09	3.85542	0	0	39158658000	0	0	2.50829e+10	3.25454	52.3273	31.6182	1.85998	14.2455	0	2.35187	1.23456e+11	8.00506e+11	1.8204e+11	320391568000	41091624000	0	4.80658e+10
20	2341	2054	215	0	72	0		6.80738e+09	0.635752	0.339147	0.0962925	0.241389	2.70661e+10	5.29132e+09	1.19649e+09	6.36165e+09	3.83698	0	0	38971296000	0	0	2.49055e+10	3.8442	52.9634	35.4736	1.85998	14.4209	0	2.58928	1.48005e+11	8.10297e+11	1.84307e+11	359550226000	41091624000	0	5.4074e+10
21	2341	2093	183	0	65	0		7.18557e+09	0.625443	0.28956	0.0822137	0.244261	2.71937e+10	4.51768e+09	1.02173e+09	6.71507e+09	0.719433	0	0	7307118000	0	0	2.4728e+10	4.47995	53.3025	39.3106	1.85998	14.5172	0	2.83067	1.75071e+11	8.15588e+11	1.85504e+11	398521522000	41091624000	0	6.04356e+10
22	2341	2142	145	0	54	0		7.38629e+09	0.621514	0.231414	0.0657045	0.240251	2.76186e+10	3.61049e+09	8.16673e+08	6.90264e+09	0.903903	0	0	9180738000	0	0	2.4728e+10	5.10539	53.5921	40.03	1.85998	14.5994	0	3.07493	2.02264e+11	8.20106e+11	1.86525e+11	405828640000	41091624000	0	6.71507e+10
23	2341	2196	104	0	41	0		7.587e+09	0.618056	0.16778	0.047637	0.235652	2.80926e+10	2.61767e+09	5.92211e+08	7.09022e+09	0.996138	0	0	10117548000	0	0	2.4728e+10	5.72691	53.8235	40.9339	1.85998	14.6651	0	3.31518	2.29883e+11	8.23716e+11	1.87342e+11	415009378000	41091624000	0	7.40534e+10
24	2341	2253	62	0	26	0		7.78771e+09	0.614426	0.101258	0.0287499	0.230465	2.85897e+10	1.57982e+09	3.57483e+08	7.27779e+09	1.10682	0	0	11241720000	0	0	2.4728e+10	6.34496	53.9913	41.93	1.85998	14.7128	0	3.55083	2.57976e+11	8.26334e+11	1.87934e+11	425126926000	41091624000	0	8.11436e+10
25	2341	2305	25	0	11	0		7.98843e+09	0.608669	0.0412394	0.0117089	0.224688	2.90188e+10	6.43411e+08	1.45616e+08	7.46536e+09	1.12527	0	0	11429082000	0	0	2.4728e+10	6.95939	54.0925	43.0369	1.85998	14.7415	0	3.78129	2.86565e+11	8.27914e+11	1.88292e+11	436368646000	41091624000	0	8.84214e+10
26	2341	2341	0	0	0	0		8.18914e+09	0.598488	0	0	0.218323	2.9263e+10	0	0	7.65293e+09	0.959244	0	0	9742824000	0	0	2.4728e+10	7.56806	54.1338	44.1621	1.85998	14.7532	0	4.00598	3.15584e+11	8.28557e+11	1.88437e+11	447797728000	41091624000	0	9.58867e+10
27	2341	2341	0	0	0	0		8.38986e+09	0.57995	0	0	0.21137	2.91105e+10	0	0	7.8405e+09	0.461175	0	0	4684050000	0	0	2.4728e+10	8.16655	54.1338	45.1214	1.85998	14.7532	0	4.22431	3.44847e+11	8.28557e+11	1.88437e+11	457540552000	41091624000	0	1.0354e+11
28	2341	2341	0	0	0	0		8.59057e+09	0.561411	0	0	0.203827	2.89596e+10	0	0	8.02807e+09	0.682539	0	0	6932394000	0	0	2.4728e+10	8.7465	54.1338	45.5825	1.85998	14.7532	0	4.43568	3.73958e+11	8.28557e+11	1.88437e+11	462224602000	41091624000	0	1.1138e+11
29	2341	2341	0	0	0	0		8.79129e+09	0.542873	0	0	0.195696	2.88103e+10	0	0	8.21565e+09	1.03303	0	0	10492272000	0	0	2.4728e+10	9.30791	54.1338	46.2651	1.85998	14.7532	0	4.6395	4.02917e+11	8.28557e+11	1.88437e+11	469156996000	41091624000	0	1.19408e+11
30	2341	2341	0	0	0	0		8.992e+09	0.524335	0	0	0.186976	2.86627e+10	0	0	8.40322e+09	1.42042	0	0	14426874000	0	0	2.4728e+10	9.85078	54.1338	47.2981	1.85998	14.7532	0	4.8352	4.31728e+11	8.28557e+11	1.88437e+11	479649268000	41091624000	0	1.27624e+11
31																								10.3751	54.1338	48.7185	1.85998	14.7532	0	5.02218	4.6039e+11	8.28557e+11	1.88437e+11	494076142000	41091624000	0	1.36027e+11

## Sheet: mts2
	total_cars	bev_cars	petrol_cars	diesel_cars	plugin_cars	conv_cars	ages	demand_difference	electric_emiss	tailpipe_emiss	wtt_emiss	mod_shift_emiss	elec_demand	foss_demand	wtt_energy	mod_shift_energy	ev_prod_emiss	ice_prod_emiss	conv_prod_emiss	ev_prod_energy	ice_prod_energy	conv_prod_energy	km_driven	cum_electric	cum_tailpipe	cum_ev_prod	cum_ice_prod	cum_wtt_emiss	cum_conv_prod	cum_mod_shift_emiss	cum_elec	cum_foss	cum_wtt_en	cum_ev_en	cum_ice_en	cum_conv_en	cum_mod_en
0	2596	1	2013	582	0	0	0	0	0.00062744	3.72666	1.02285	0	1.63051e+07	5.72267e+10	1.27749e+10	0	0	0	0	0	0	0	2.81e+10	0	0	0	0	0	0	0	0	0	0	0	0	0	0
1	2564	1	2000	563	0	0		0	0.00061227	3.72083	1.02202	0	1.62498e+07	5.71573e+10	1.27542e+10	0	0	0	0	0	0	0	2.81e+10	0.00062744	3.72666	0	0	1.02285	0	0	1.63051e+07	5.72267e+10	1.27749e+10	0	0	0	0
2	2531	1	1981	549	0	0		0.000114441	0.000596952	3.71323	1.02033	7.07924e-15	1.6208e+07	5.70509e+10	1.27341e+10	0.000106948	0	0	0	0	0	0	2.81e+10	0.00123971	7.44749	0	0	2.04487	0	0	3.25549e+07	1.14384e+11	2.55291e+10	0	0	0	0
3	2498	1	1950	547	0	0		1.14909e+09	0.000561613	3.57575	0.98214	0.0693966	1.56275e+07	5.49278e+10	1.2282e+10	1.07385e+09	0	0	0	0	0	0	2.71516e+10	0.00183666	11.1607	0	0	3.0652	0	7.07924e-15	4.87629e+07	1.71435e+11	3.82632e+10	0	0	0	0.000106948
4	2464	5	1910	547	2	0		2.29818e+09	0.00304697	3.42473	0.939976	0.135423	8.70591e+07	5.25901e+10	1.17886e+10	2.1477e+09	0.110682	0.0752238	0	1104772000	1630620000	0	2.62033e+10	0.00239828	14.7365	0	0	4.04734	0	0.0693966	6.43904e+07	2.26363e+11	5.05452e+10	0	0	0	1.07385e+09
5	2431	15	1862	547	7	0		3.44727e+09	0.00874392	3.25867	0.893577	0.198078	2.57061e+08	5.00188e+10	1.12474e+10	3.22155e+09	0.276705	0.156927	0	2761930000	3424302000	0	2.52549e+10	0.00544524	18.1612	0.110682	0.0752238	4.98732	0	0.204819	1.5145e+08	2.78953e+11	6.23338e+10	1104772000	1630620000	0	3.22155e+09
6	2399	34	1803	547	15	0		4.59636e+09	0.0183198	3.07596	0.842482	0.257363	5.55377e+08	4.71885e+10	1.06493e+10	4.2954e+09	0.498069	0.215268	0	4981174000	4728798000	0	2.43065e+10	0.0141892	21.4199	0.387387	0.232151	5.8809	0	0.402897	4.0851e+08	3.28972e+11	7.35812e+10	3866702000	5054922000	0	6.44309e+09
7	2366	64	1729	547	26	0		5.74545e+09	0.0316744	2.87659	0.786667	0.313277	9.9254e+08	4.40985e+10	9.98196e+09	5.36924e+09	0.756327	0.243322	0	7575142000	5381046000	0	2.33581e+10	0.032509	24.4958	0.885456	0.447419	6.72338	0	0.66026	9.63887e+08	3.7616e+11	8.42304e+10	8847876000	9783720000	0	1.07385e+10
8	2333	110	1638	547	38	0		6.89454e+09	0.0493683	2.66066	0.726171	0.365821	1.60319e+09	4.07507e+10	9.25187e+09	6.44309e+09	1.06993	0.25633	0	10750596000	5707170000	0	2.24097e+10	0.0641833	27.3724	1.64178	0.690741	7.51005	0	0.973537	1.95643e+09	4.20259e+11	9.42124e+10	16423018000	15164766000	0	1.61077e+10
9	2300	176	1527	547	50	0		8.04363e+09	0.071285	2.42804	0.66096	0.414994	2.4058e+09	3.71432e+10	8.47873e+09	7.51694e+09	1.43887	0.23277	0	14497836000	5217984000	0	2.14614e+10	0.113552	30.0331	2.71171	0.947071	8.23622	0	1.33936	3.55961e+09	4.61009e+11	1.03464e+11	27173614000	20871936000	0	2.25508e+10
10	2267	245	1417	547	58	0		9.19271e+09	0.0895454	2.21725	0.601972	0.460796	3.1505e+09	3.38768e+10	7.75128e+09	8.59079e+09	1.42042	0.137264	0	14349274000	3098178000	0	2.0513e+10	0.184837	32.4611	4.15057	1.17984	8.89718	0	1.75435	5.96541e+09	4.98153e+11	1.11943e+11	41671450000	26089920000	0	3.00678e+10
11	2236	339	1292	547	58	0		9.39343e+09	0.119929	2.09194	0.566011	0.457081	4.28829e+09	3.19118e+10	7.32346e+09	8.77836e+09	1.73402	0	0	17612028000	0	0	2.0513e+10	0.274382	34.6784	5.57099	1.3171	9.49915	0	2.21515	9.11591e+09	5.32029e+11	1.19694e+11	56020724000	29188098000	0	3.86586e+10
12	2203	430	1168	547	58	0		9.59414e+09	0.148869	1.97114	0.531295	0.452776	5.41293e+09	3.00163e+10	6.9236e+09	8.96593e+09	1.67868	0	0	17049942000	0	0	2.0513e+10	0.394311	36.7703	7.30501	1.3171	10.0652	0	2.67223	1.34042e+10	5.63941e+11	1.27018e+11	73632752000	29188098000	0	4.74369e+10
13	2171	532	1056	525	58	0		9.79486e+09	0.180768	1.84101	0.495146	0.447883	6.68772e+09	2.80067e+10	6.47687e+09	9.15351e+09	1.90004	0	0	19298286000	0	0	2.0513e+10	0.54318	38.7415	8.98369	1.3171	10.5965	0	3.125	1.88171e+10	5.93957e+11	1.33941e+11	90682694000	29188098000	0	5.64029e+10
14	2138	658	941	481	58	0		9.99557e+09	0.219855	1.68301	0.452279	0.442401	8.28109e+09	2.55935e+10	5.91953e+09	9.34108e+09	2.32432	0	0	23607612000	0	0	2.0513e+10	0.723948	40.5825	10.8837	1.3171	11.0916	0	3.57289	2.55049e+10	6.21964e+11	1.40418e+11	109980980000	29188098000	0	6.55564e+10
15	2105	812	815	420	58	0		1.01963e+10	0.267094	1.492	0.400915	0.43633	1.02493e+10	2.26879e+10	5.25451e+09	9.52865e+09	2.84084	0	0	28853748000	0	0	2.0513e+10	0.943803	42.2655	13.2081	1.3171	11.5439	0	4.01529	3.37859e+10	6.47558e+11	1.46338e+11	133588592000	29188098000	0	7.48974e+10
16	2073	986	684	345	58	0		1.0397e+10	0.319499	1.27644	0.343355	0.429671	1.24989e+10	1.94194e+10	4.50202e+09	9.71622e+09	3.20978	0	0	32600988000	0	0	2.0513e+10	1.2109	43.7575	16.0489	1.3171	11.9448	0	4.45162	4.40352e+10	6.70246e+11	1.51592e+11	162442340000	29188098000	0	8.44261e+10
17	2040	1174	547	261	58	0		1.05977e+10	0.375223	1.0391	0.280107	0.422423	1.49752e+10	1.58241e+10	3.68407e+09	9.90379e+09	3.46804	0	0	35224056000	0	0	2.0513e+10	1.5304	45.0339	19.2587	1.3171	12.2881	0	4.88129	5.65341e+10	6.89665e+11	1.56094e+11	195043328000	29188098000	0	9.41423e+10
18	2007	1364	413	172	58	0		1.07984e+10	0.43022	0.786361	0.212997	0.414586	1.75298e+10	1.20017e+10	2.80851e+09	1.00914e+10	3.50493	0	0	35598780000	0	0	2.0513e+10	1.90562	46.073	22.7267	1.3171	12.5683	0	5.30371	7.15093e+10	7.05489e+11	1.59778e+11	230267384000	29188098000	0	1.04046e+11
19	1975	1542	294	81	58	0		1.09991e+10	0.479861	0.531039	0.145756	0.40616	1.99779e+10	8.15472e+09	1.89569e+09	1.02789e+10	3.28357	0	0	33350436000	0	0	2.0513e+10	2.33584	46.8594	26.2316	1.3171	12.7813	0	5.7183	8.90391e+10	7.17491e+11	1.62587e+11	265866164000	29188098000	0	1.14137e+11
20	1942	1717	169	0	56	0		1.11999e+10	0.527153	0.264208	0.0750156	0.397146	2.24427e+10	4.12214e+09	9.3208e+08	1.04665e+10	3.22823	0	0	32788350000	0	0	2.0513e+10	2.8157	47.3904	29.5152	1.3171	12.927	0	6.12446	1.09017e+11	7.25645e+11	1.64483e+11	299216600000	29188098000	0	1.24416e+11
21	1942	1743	148	0	51	0		1.14006e+10	0.520484	0.232932	0.0661353	0.387543	2.26302e+10	3.63416e+09	8.21835e+08	1.06541e+10	0.479622	0	0	4871412000	0	0	2.0513e+10	3.34285	47.6546	32.7434	1.3171	13.002	0	6.5216	1.3146e+11	7.29768e+11	1.65415e+11	332004950000	29188098000	0	1.34883e+11
22	1942	1780	119	0	43	0		1.16013e+10	0.516258	0.188871	0.0536253	0.377351	2.29413e+10	2.94673e+09	6.66474e+08	1.08417e+10	0.682539	0	0	6932394000	0	0	2.0513e+10	3.86334	47.8876	33.223	1.3171	13.0682	0	6.90915	1.5409e+11	7.33402e+11	1.66236e+11	336876362000	29188098000	0	1.45537e+11
23	1942	1824	86	0	32	0		11802000000	0.513125	0.137228	0.0389626	0.36657	2.33232e+10	2.14101e+09	4.84285e+08	1.10292e+10	0.811668	0	0	8243928000	0	0	2.0513e+10	4.3796	48.0764	33.9056	1.3171	13.1218	0	7.2865	1.77031e+11	7.36349e+11	1.66903e+11	343808756000	29188098000	0	1.56379e+11
24	1942	1871	51	0	20	0		1.20027e+10	0.510072	0.0821913	0.0233362	0.355201	2.3734e+10	1.28234e+09	2.90105e+08	1.12168e+10	0.867009	0	0	8806014000	0	0	2.0513e+10	4.89272	48.2137	34.7173	1.3171	13.1607	0	7.65307	2.00354e+11	7.3849e+11	1.67387e+11	352052684000	29188098000	0	1.67408e+11
25	1942	1915	19	0	8	0		1.22034e+10	0.505558	0.0310558	0.00881755	0.343243	2.41029e+10	4.84528e+08	1.09641e+08	1.14044e+10	0.885456	0	0	8993376000	0	0	2.0513e+10	5.40279	48.2958	35.5843	1.3171	13.1841	0	8.00827	2.24088e+11	7.39772e+11	1.67677e+11	360858698000	29188098000	0	1.78625e+11
26	1942	1942	0	0	0	0		1.24041e+10	0.496473	0	0	0.330696	2.4275e+10	0	0	1.15919e+10	0.682539	0	0	6932394000	0	0	2.0513e+10	5.90835	48.3269	36.4697	1.3171	13.1929	0	8.35151	2.48191e+11	7.40256e+11	1.67787e+11	369852074000	29188098000	0	1.90029e+11
27	1942	1942	0	0	0	0		1.26049e+10	0.481095	0	0	0.31756	2.41485e+10	0	0	1.17795e+10	0.350493	0	0	3559878000	0	0	2.0513e+10	6.40482	48.3269	37.1523	1.3171	13.1929	0	8.68221	2.72466e+11	7.40256e+11	1.67787e+11	376784468000	29188098000	0	2.01621e+11
28	1942	1942	0	0	0	0		1.28056e+10	0.465716	0	0	0.303836	2.40233e+10	0	0	1.19671e+10	0.55341	0	0	5620860000	0	0	2.0513e+10	6.88592	48.3269	37.5028	1.3171	13.1929	0	8.99977	2.96615e+11	7.40256e+11	1.67787e+11	380344346000	29188098000	0	2.134e+11
29	1942	1942	0	0	0	0		1.30063e+10	0.450338	0	0	0.289523	2.38995e+10	0	0	1.21547e+10	0.848562	0	0	8618652000	0	0	2.0513e+10	7.35163	48.3269	38.0562	1.3171	13.1929	0	9.3036	3.20638e+11	7.40256e+11	1.67787e+11	385965206000	29188098000	0	2.25368e+11
30	1942	1942	0	0	0	0		1.3207e+10	0.434959	0	0	0.274621	2.3777e+10	0	0	1.23422e+10	1.2175	0	0	12365892000	0	0	2.0513e+10	7.80197	48.3269	38.9047	1.3171	13.1929	0	9.59313	3.44538e+11	7.40256e+11	1.67787e+11	394583858000	29188098000	0	2.37522e+11
31																								8.23693	48.3269	40.1222	1.3171	13.1929	0	9.86775	3.68315e+11	7.40256e+11	1.67787e+11	406949750000	29188098000	0	2.49864e+11

[truncated: 5 more sheets: d4343, d6666, d8181, extreme1, extreme2]
