# Supplementary material for: The effect of sustainable mobility transition policies on cumulative urban transport emissions and energy demand
Source: Nat Commun. 2023 Apr 24;14:2357. doi: 10.1038/s41467-023-37728-x (PMC10125996; doi:10.1038/s41467-023-37728-x)
Supplement: Supplementary file 2 — Source Data [file 41467_2023_37728_MOESM2_ESM.zip › Source Data/supplementary_figures_2-5.csv]

Phase-Out	Net-Zero	Retrofitting	Lightweighting	Modal Shift	Scrap Age	Regulated EV manufacture	Emissions	Energy
2025	2020	0	1400	20	20	0	145.04114958464172	2203207319655.1846
2025	2020	0	1400	20	20	1	117.06980501672929	2191639119655.1846
2025	2020	0	1400	20	18	0	141.39775175665002	2185169219432.6753
2025	2020	0	1400	20	18	1	112.2480292830951	2173073819432.6753
2025	2020	0	1400	20	16	0	139.3434444357543	2184018115638.7188
2025	2020	0	1400	20	16	1	108.59916907604851	2171075015638.7188
2025	2020	0	1400	20	14	0	138.41912512230505	2196582073346.0464
2025	2020	0	1400	20	14	1	106.01136481285762	2182472073346.0464
2025	2020	0	1400	20	12	0	137.5078044435365	2213413077586.192
2025	2020	0	1400	20	12	1	103.9030854505182	2197915477586.192
2025	2020	0	1400	20	10	0	136.28183148377747	2232874800437.9385
2025	2020	0	1400	20	10	1	101.95037587502748	2215771900437.9385
2025	2020	0	1400	0	20	0	129.00354220058722	1950166329343.1543
2025	2020	0	1400	0	20	1	106.54580843436476	1941431229343.1543
2025	2020	0	1400	0	18	0	125.3481900018136	1931943373116.713
2025	2020	0	1400	0	18	1	101.71207832994864	1922681073116.713
2025	2020	0	1400	0	16	0	123.30143497171801	1930840324721.9033
2025	2020	0	1400	0	16	1	98.0813266597514	1920729324721.9033
2025	2020	0	1400	0	14	0	122.42260199526432	1943744493555.9983
2025	2020	0	1400	0	14	1	95.5576403962777	1932462693555.9983
2025	2020	0	1400	0	12	0	121.58680766420997	1960982405424.7183
2025	2020	0	1400	0	12	1	93.51929279435667	1948317805424.7183
2025	2020	0	1400	0	10	0	120.48350266086669	1981221691229.6907
2025	2020	0	1400	0	10	1	91.68428951652837	1966947991229.6907
2025	2020	0	1400	-20	20	0	109.40757766111182	1637389817994.5088
2025	2020	0	1400	-20	20	1	91.97275306518438	1630696917994.5088
2025	2020	0	1400	-20	18	0	106.00934553351286	1616864955376.2349
2025	2020	0	1400	-20	18	1	87.69430052028291	1609834155376.2349
2025	2020	0	1400	-20	16	0	103.9949823864498	1611117280813.0293
2025	2020	0	1400	-20	16	1	84.261777796779	1603486180813.0293
2025	2020	0	1400	-20	14	0	102.82954342573247	1616001225896.0208
2025	2020	0	1400	-20	14	1	81.60180470790002	1607522925896.0208
2025	2020	0	1400	-20	12	0	102.57542802898925	1636691303865.4702
2025	2020	0	1400	-20	12	1	80.0587872862693	1626864003865.4702
2025	2020	0	1400	-20	10	0	101.97776770427672	1660083886609.7515
2025	2020	0	1400	-20	10	1	78.70831619497339	1648649486609.7515
2025	2020	0	1400	-40	20	0	89.71769685343023	1334301578945.4297
2025	2020	0	1400	-40	20	1	76.82933184412025	1329353978945.4297
2025	2020	0	1400	-40	18	0	86.86885736150234	1312911895227.4172
2025	2020	0	1400	-40	18	1	73.48789193516987	1307775195227.4172
2025	2020	0	1400	-40	16	0	85.17868945570902	1304461012248.73
2025	2020	0	1400	-40	16	1	70.69946736191653	1298902712248.73
2025	2020	0	1400	-40	14	0	84.10470527662534	1304147147763.266
2025	2020	0	1400	-40	14	1	68.34523861836702	1297984647763.266
2025	2020	0	1400	-40	12	0	83.4288118281004	1311962605196.0127
2025	2020	0	1400	-40	12	1	66.48479063315459	1304950005196.0127
2025	2020	0	1400	-40	10	0	83.40048220881968	1338880199615.9275
2025	2020	0	1400	-40	10	1	65.67631023935388	1330275899615.9275
2025	2020	0	1400	-60	20	0	69.3673643376189	1026055859033.1753
2025	2020	0	1400	-60	20	1	60.775120998078904	1022757459033.1753
2025	2020	0	1400	-60	18	0	67.15024872624984	1007676500166.7306
2025	2020	0	1400	-60	18	1	58.44494955329485	1004334700166.7306
2025	2020	0	1400	-60	16	0	66.14361636805049	1000473900495.6675
2025	2020	0	1400	-60	16	1	56.727680527915496	996859300495.6675
2025	2020	0	1400	-60	14	0	65.32680914331763	996674721718.8289
2025	2020	0	1400	-60	14	1	54.90704080641596	992655821718.8289
2025	2020	0	1400	-60	12	0	63.853527134368754	989385953965.1307
2025	2020	0	1400	-60	12	1	52.83248216203377	984936653965.1307
2025	2020	0	1400	-60	10	0	64.68132548140618	1016771359928.3816
2025	2020	0	1400	-60	10	1	52.491876805728694	1010998159928.3816
2025	2020	0	1400	-80	20	0	49.16299108438453	711240431266.2974
2025	2020	0	1400	-80	20	1	44.86686941461453	709591231266.2974
2025	2020	0	1400	-80	18	0	47.70412234661789	701357573292.6262
2025	2020	0	1400	-80	18	1	43.4080006768479	699708373292.6262
2025	2020	0	1400	-80	16	0	46.4178069880817	692838718023.4694
2025	2020	0	1400	-80	16	1	41.814819484756704	691071718023.4694
2025	2020	0	1400	-80	14	0	46.24035526036047	690678436541.4077
2025	2020	0	1400	-80	14	1	40.99940983990796	688666536541.4077
2025	2020	0	1400	-80	12	0	47.28439696292468	702442935742.9763
2025	2020	0	1400	-80	12	1	40.703565303379676	699847835742.9763
2025	2020	0	1400	-80	10	0	49.2739401803131	729534514990.3726
2025	2020	0	1400	-80	10	1	41.074329384599764	725980414990.3726
2025	2020	0	1120	20	20	0	136.382355976256	2068364648986.521
2025	2020	0	1120	20	20	1	111.3375261163436	2058539898986.521
2025	2020	0	1120	20	18	0	132.23997657483628	2038031173659.275
2025	2020	0	1120	20	18	1	106.14048698928136	2027759023659.275
2025	2020	0	1120	20	16	0	129.53637638924354	2023636030571.419
2025	2020	0	1120	20	16	1	102.01039269753777	2012645615571.419
2025	2020	0	1120	20	14	0	127.9047914904091	2022882780972.0283
2025	2020	0	1120	20	14	1	98.89141010496165	2010905660972.0283
2025	2020	0	1120	20	12	0	126.38292960102903	2027528155866.504
2025	2020	0	1120	20	12	1	96.30054693601076	2014380695866.504
2025	2020	0	1120	20	10	0	124.69045383801823	2036137431056.873
2025	2020	0	1120	20	10	1	93.95946352526822	2021638606056.873
2025	2020	0	1120	0	20	0	122.2125638962984	1843601295679.9497
2025	2020	0	1120	0	20	1	102.10329563807596	1836177600679.9497
2025	2020	0	1120	0	18	0	118.03781593839942	1812790964761.6921
2025	2020	0	1120	0	18	1	96.87388795453448	1804919869761.6921
2025	2020	0	1120	0	16	0	115.32507880222857	1798218581110.0078
2025	2020	0	1120	0	16	1	92.74394505026197	1789628431110.0078
2025	2020	0	1120	0	14	0	113.71990112064466	1797588182534.6318
2025	2020	0	1120	0	14	1	89.66788896165806	1788008132534.6318
2025	2020	0	1120	0	12	0	112.25728404479824	1802508554945.061
2025	2020	0	1120	0	12	1	87.13109704694496	1791762184945.061
2025	2020	0	1120	0	10	0	110.67286768836559	1811840564092.352
2025	2020	0	1120	0	10	1	84.89395826402726	1799739599092.352
2025	2020	0	1120	-20	20	0	104.19576851709942	1557321771457.5417
2025	2020	0	1120	-20	20	1	88.58415033317195	1551632806457.5417
2025	2020	0	1120	-20	18	0	100.43109876890729	1527107163885.4417
2025	2020	0	1120	-20	18	1	84.03130717967731	1521130983885.4417
2025	2020	0	1120	-20	16	0	97.88023572006814	1510217697970.881
2025	2020	0	1120	-20	16	1	80.21091333439732	1503731802970.881
2025	2020	0	1120	-20	14	0	96.07884376398393	1503071678697.2676
2025	2020	0	1120	-20	14	1	77.07291482615145	1495868303697.2676
2025	2020	0	1120	-20	12	0	95.18694887505674	1511986794026.2886
2025	2020	0	1120	-20	12	1	75.0293620523368	1503645169026.2886
2025	2020	0	1120	-20	10	0	94.10737152339209	1525112163810.7434
2025	2020	0	1120	-20	10	1	73.27848559808878	1515417523810.7434
2025	2020	0	1120	-40	20	0	85.89167053682482	1276572015536.808
2025	2020	0	1120	-40	20	1	74.35107645551483	1272366555536.808
2025	2020	0	1120	-40	18	0	82.81907837537345	1248738376425.5862
2025	2020	0	1120	-40	18	1	70.83739642504096	1244372181425.5862
2025	2020	0	1120	-40	16	0	80.74687016815871	1232306493962.1318
2025	2020	0	1120	-40	16	1	67.78177919836622	1227581938962.1318
2025	2020	0	1120	-40	14	0	79.18484251211872	1222795409286.7236
2025	2020	0	1120	-40	14	1	65.0742056538604	1217558364286.7236
2025	2020	0	1120	-40	12	0	77.97279496846144	1220705637274.7266
2025	2020	0	1120	-40	12	1	62.803443777515625	1214749847274.7266
2025	2020	0	1120	-40	10	0	77.46108315194364	1238031823549.2798
2025	2020	0	1120	-40	10	1	61.59562384247784	1230735868549.2798
2025	2020	0	1120	-60	20	0	66.83819902485365	988745122947.9156
2025	2020	0	1120	-60	20	1	59.144469637313655	985941482947.9156
2025	2020	0	1120	-60	18	0	64.52818195784036	966615584428.3235
2025	2020	0	1120	-60	18	1	56.733219288885365	963775054428.3235
2025	2020	0	1120	-60	16	0	63.281803362094365	954656407131.2822
2025	2020	0	1120	-60	16	1	54.85051720995937	951583997131.2822
2025	2020	0	1120	-60	14	0	62.130443374899095	944764171639.9471
2025	2020	0	1120	-60	14	1	52.800462197997426	941348286639.9471
2025	2020	0	1120	-60	12	0	60.355384389085	931082339734.2726
2025	2020	0	1120	-60	12	1	50.48831579275	927302534734.2726
2025	2020	0	1120	-60	10	0	60.66155222970576	949695414711.8481
2025	2020	0	1120	-60	10	1	49.75023119802829	944798934711.8481
2025	2020	0	1120	-80	20	0	47.95071576215637	695443528403.2972
2025	2020	0	1120	-80	20	1	44.10385106838637	694041708403.2972
2025	2020	0	1120	-80	18	0	46.44711451379293	683115371692.492
2025	2020	0	1120	-80	18	1	42.60024982002293	681713551692.492
2025	2020	0	1120	-80	16	0	45.029596642970155	671029648059.1152
2025	2020	0	1120	-80	16	1	40.90795589964515	669527698059.1152
2025	2020	0	1120	-80	14	0	44.660101460088406	665866569059.1226
2025	2020	0	1120	-80	14	1	39.96721577163591	664156454059.1226
2025	2020	0	1120	-80	12	0	45.30427446432624	672473794996.6082
2025	2020	0	1120	-80	12	1	39.41211007678123	670268619996.6082
2025	2020	0	1120	-80	10	0	46.77136715567762	692792886977.981
2025	2020	0	1120	-80	10	1	39.43101581596429	689775861977.981
2025	2020	0	840	20	20	0	127.7235623678702	1933521978317.8687
2025	2020	0	840	20	20	1	105.60524721595775	1925440678317.8687
2025	2020	0	840	20	18	0	123.0822013930224	1890893127885.8887
2025	2020	0	840	20	18	1	100.03294469546745	1882444227885.8887
2025	2020	0	840	20	16	0	119.72930834273257	1863253945504.1357
2025	2020	0	840	20	16	1	95.4216163190268	1854216215504.1357
2025	2020	0	840	20	14	0	117.3904578585129	1849183488598.0237
2025	2020	0	840	20	14	1	91.77145539706547	1839339248598.0237
2025	2020	0	840	20	12	0	115.25805475852128	1841643234146.8271
2025	2020	0	840	20	12	1	88.69800842150299	1830845914146.8271
2025	2020	0	840	20	10	0	113.0990761922587	1839400061675.8157
2025	2020	0	840	20	10	1	85.96855117550871	1827505311675.8157
2025	2020	0	840	0	20	0	115.42158559200983	1737036262016.7646
2025	2020	0	840	0	20	1	97.66078284178737	1730923972016.7646
2025	2020	0	840	0	18	0	110.72744187498554	1693638556406.694
2025	2020	0	840	0	18	1	92.03569757912055	1687158666406.694
2025	2020	0	840	0	16	0	107.34872263273948	1665596837498.1387
2025	2020	0	840	0	16	1	87.40656344077286	1658527537498.1387
2025	2020	0	840	0	14	0	105.01720024602542	1651431871513.296
2025	2020	0	840	0	14	1	83.7781375270388	1643553571513.296
2025	2020	0	840	0	12	0	102.92776042538708	1644034704465.439
2025	2020	0	840	0	12	1	80.74290129953381	1635206564465.439
2025	2020	0	840	0	10	0	100.86223271586518	1642459436955.0535
2025	2020	0	840	0	10	1	78.10362701152687	1632531206955.0535
2025	2020	0	840	-20	20	0	98.98395937308659	1477253724920.5535
2025	2020	0	840	-20	20	1	85.19554760115912	1472568694920.5535
2025	2020	0	840	-20	18	0	94.85285200430124	1437349372394.62
2025	2020	0	840	-20	18	1	80.36831383907126	1432427812394.62
2025	2020	0	840	-20	16	0	91.76548905368597	1409318115128.6997
2025	2020	0	840	-20	16	1	76.16004887201515	1403977425128.6997
2025	2020	0	840	-20	14	0	89.32814410223519	1390142131498.4883
2025	2020	0	840	-20	14	1	72.5440249444027	1384213681498.4883
2025	2020	0	840	-20	12	0	87.79846972112419	1387282284187.0845
2025	2020	0	840	-20	12	1	69.99993681840421	1380426334187.0845
2025	2020	0	840	-20	10	0	86.23697534250736	1390140441011.7173
2025	2020	0	840	-20	10	1	67.84865500120405	1382185561011.7173
2025	2020	0	840	-40	20	0	82.06564422021924	1218842452128.1826
2025	2020	0	840	-40	20	1	71.87282106690924	1215379132128.1826
2025	2020	0	840	-40	18	0	78.76929938924435	1184564857623.7493
2025	2020	0	840	-40	18	1	68.18690091491186	1180969167623.7493
2025	2020	0	840	-40	16	0	76.31505088060814	1160151975675.5256
2025	2020	0	840	-40	16	1	64.86409103481564	1156261165675.5256
2025	2020	0	840	-40	14	0	74.26497974761189	1141443670810.1777
2025	2020	0	840	-40	14	1	61.803172689353545	1137132080810.1777
2025	2020	0	840	-40	12	0	72.51677810882231	1129448669353.4346
2025	2020	0	840	-40	12	1	59.12209692187647	1124549689353.4346
2025	2020	0	840	-40	10	0	71.52168409506754	1137183447482.625
2025	2020	0	840	-40	10	1	57.51493744560174	1131195837482.625
2025	2020	0	840	-60	20	0	64.30903371208838	951434386862.6584
2025	2020	0	840	-60	20	1	57.51381827654837	949125506862.6584
2025	2020	0	840	-60	18	0	61.906115189430835	925554668689.9192
2025	2020	0	840	-60	18	1	55.02148902447583	923215408689.9192
2025	2020	0	840	-60	16	0	60.419990356138186	908838913766.8999
2025	2020	0	840	-60	16	1	52.97335389200318	906308693766.8999
2025	2020	0	840	-60	14	0	58.934077606480614	892853621561.0609
2025	2020	0	840	-60	14	1	50.69388358957894	890040751561.0609
2025	2020	0	840	-60	12	0	56.85724164380133	872778725503.4106
2025	2020	0	840	-60	12	1	48.14414942346632	869668415503.4106
2025	2020	0	840	-60	10	0	56.64177897800549	882619469495.3094
2025	2020	0	840	-60	10	1	47.008585590327996	878599709495.3094
2025	2020	0	840	-80	20	0	46.738440439928226	679646625540.2968
2025	2020	0	840	-80	20	1	43.34083272215822	678492185540.2968
2025	2020	0	840	-80	18	0	45.19010668096799	664873170092.3572
2025	2020	0	840	-80	18	1	41.792498963197986	663718730092.3572
2025	2020	0	840	-80	16	0	43.64138629785864	649220578094.7606
2025	2020	0	840	-80	16	1	40.001092314533636	647983678094.7606
2025	2020	0	840	-80	14	0	43.07984765981635	641054701576.8368
2025	2020	0	840	-80	14	1	38.935021703363844	639646371576.8368
2025	2020	0	840	-80	12	0	43.324151965727786	642504654250.2395
2025	2020	0	840	-80	12	1	38.12065485018278	640689404250.2395
2025	2020	0	840	-80	10	0	44.268794131042135	656051258965.5891
2025	2020	0	840	-80	10	1	37.787702247328795	653571308965.5891
2025	2020	0.2	1400	20	20	0	140.8331651811883	2171706521366.2969
2025	2020	0.2	1400	20	20	1	114.93212274355253	2161898921366.2969
2025	2020	0.2	1400	20	18	0	136.59286791294295	2147693602190.7874
2025	2020	0.2	1400	20	18	1	109.76057815252634	2137465902190.7874
2025	2020	0.2	1400	20	16	0	133.71253735599782	2138046326820.0537
2025	2020	0.2	1400	20	16	1	105.57310879958787	2127133826820.0537
2025	2020	0.2	1400	20	14	0	132.37384749272445	2146151940624.474
2025	2020	0.2	1400	20	14	1	102.58572488124118	2134211240624.474
2025	2020	0.2	1400	20	12	0	132.05878777015494	2168094946951.1973
2025	2020	0.2	1400	20	12	1	100.55359948535748	2154799046951.1973
2025	2020	0.2	1400	20	10	0	131.73606605568446	2194740551392.507
2025	2020	0.2	1400	20	10	1	98.80389366371534	2179906651392.507
2025	2020	0.2	1400	0	20	0	124.95793858905046	1919885115241.6025
2025	2020	0.2	1400	0	20	1	104.50185612323882	1912839515241.6025
2025	2020	0.2	1400	0	18	0	120.71953114264203	1895788367940.232
2025	2020	0.2	1400	0	18	1	99.32522624072791	1888316467940.232
2025	2020	0.2	1400	0	16	0	117.80062656356543	1885819560734.15
2025	2020	0.2	1400	0	16	1	95.11011291044879	1877671660734.15
2025	2020	0.2	1400	0	14	0	116.51732561299156	1894329445735.9966
2025	2020	0.2	1400	0	14	1	92.1897744542016	1885143245735.9966
2025	2020	0.2	1400	0	12	0	116.26504218930069	1916521821369.7803
2025	2020	0.2	1400	0	12	1	90.20977553508072	1905991721369.7803
2025	2020	0.2	1400	0	10	0	116.05995252689442	1943992873870.741
2025	2020	0.2	1400	0	10	1	88.5753145121928	1931912573870.741
2025	2020	0.2	1400	-20	20	0	106.37495566111183	1615265645994.5088
2025	2020	0.2	1400	-20	20	1	90.45335736276935	1609893345994.5088
2025	2020	0.2	1400	-20	18	0	102.58933653351288	1590806181376.2349
2025	2020	0.2	1400	-20	18	1	85.95710156799038	1585161081376.2349
2025	2020	0.2	1400	-20	16	0	99.8822958332734	1577945663775.0142
2025	2020	0.2	1400	-20	16	1	82.10187759816341	1571823663775.0142
2025	2020	0.2	1400	-20	14	0	98.27968990989447	1578406300957.8013
2025	2020	0.2	1400	-20	14	1	79.12881649537032	1571548000957.8013
2025	2020	0.2	1400	-20	12	0	98.26764842577818	1601007658762.4321
2025	2020	0.2	1400	-20	12	1	77.47184822999155	1592901358762.4321
2025	2020	0.2	1400	-20	10	0	98.28144864656103	1629269537722.5396
2025	2020	0.2	1400	-20	10	1	76.17640110757107	1619673337722.5396
2025	2020	0.2	1400	-40	20	0	87.54015585343024	1318651578945.4297
2025	2020	0.2	1400	-40	20	1	75.74339607896107	1314674278945.4297
2025	2020	0.2	1400	-40	18	0	84.49535636150233	1295250913227.4172
2025	2020	0.2	1400	-40	18	1	72.29133819674735	1291115513227.4172
2025	2020	0.2	1400	-40	16	0	82.30016245570903	1281691256248.73
2025	2020	0.2	1400	-40	16	1	69.21941143031235	1277221056248.73
2025	2020	0.2	1400	-40	14	0	81.14672054821733	1280708179548.2603
2025	2020	0.2	1400	-40	14	1	66.79426724431067	1275675379548.2603
2025	2020	0.2	1400	-40	12	0	81.03657122250448	1294251928408.8965
2025	2020	0.2	1400	-40	12	1	65.14426513014449	1288373128408.8965
2025	2020	0.2	1400	-40	10	0	81.24496322245506	1322392556433.5498
2025	2020	0.2	1400	-40	10	1	64.16362738023675	1315115856433.5498
2025	2020	0.2	1400	-60	20	0	67.92726533761889	1015705859033.1753
2025	2020	0.2	1400	-60	20	1	60.05694622687139	1013049159033.1753
2025	2020	0.2	1400	-60	18	0	65.68021272624985	997001776166.7306
2025	2020	0.2	1400	-60	18	1	57.709501058771515	994304776166.7306
2025	2020	0.2	1400	-60	16	0	64.3669383680505	986664022495.6675
2025	2020	0.2	1400	-60	16	1	55.819384560163826	983743822495.6675
2025	2020	0.2	1400	-60	14	0	64.21938271153296	989975672472.57
2025	2020	0.2	1400	-60	14	1	54.381142256547115	986567472472.57
2025	2020	0.2	1400	-60	12	0	64.59347013865877	1001839737390.8608
2025	2020	0.2	1400	-60	12	1	53.30385377274961	997780337390.8608
2025	2020	0.2	1400	-60	10	0	66.0217635647016	1034813078720.0834
2025	2020	0.2	1400	-60	10	1	53.10641202007661	1029526978720.0834
2025	2020	0.2	1400	-80	20	0	48.43946308438453	706040431266.2974
2025	2020	0.2	1400	-80	20	1	44.506047307341184	704713631266.2974
2025	2020	0.2	1400	-80	18	0	46.99450834661789	696257573292.6262
2025	2020	0.2	1400	-80	18	1	43.05411745625289	694924573292.6262
2025	2020	0.2	1400	-80	16	0	45.6183819880817	686764546023.4694
2025	2020	0.2	1400	-80	16	1	41.4091150942142	685323046023.4694
2025	2020	0.2	1400	-80	14	0	46.75214626036047	698355862541.4078
2025	2020	0.2	1400	-80	14	1	41.340202222115465	696489662541.4078
2025	2020	0.2	1400	-80	12	0	46.28932982011754	695517486502.8296
2025	2020	0.2	1400	-80	12	1	40.2008971656417	693404386502.8296
2025	2020	0.2	1400	-80	10	0	47.65455943883957	716587670834.7897
2025	2020	0.2	1400	-80	10	1	40.16917125398789	713753970834.7897
2025	2020	0.2	1120	20	20	0	133.3163626802827	2045393596170.1138
2025	2020	0.2	1120	20	20	1	109.86386606264692	2037065296170.1138
2025	2020	0.2	1120	20	18	0	128.6463384890905	2009599048088.1885
2025	2020	0.2	1120	20	18	1	104.35886631267387	2000914323088.1885
2025	2020	0.2	1120	20	16	0	125.21164837222891	1987408026354.8206
2025	2020	0.2	1120	20	16	1	99.75216192781895	1978143081354.8206
2025	2020	0.2	1120	20	14	0	123.21459449491779	1982488822536.7876
2025	2020	0.2	1120	20	14	1	96.2727862514345	1972354047536.7876
2025	2020	0.2	1120	20	12	0	122.22264796048267	1991673532234.8438
2025	2020	0.2	1120	20	12	1	93.73395002368524	1980394097234.8438
2025	2020	0.2	1120	20	10	0	121.33796234940083	2006773369280.6113
2025	2020	0.2	1120	20	10	1	91.55572072143168	1994197074280.6113
2025	2020	0.2	1120	0	20	0	119.26238124869288	1821493563854.1938
2025	2020	0.2	1120	0	20	1	100.69452923088123	1815505943854.1938
2025	2020	0.2	1120	0	18	0	114.57120203305587	1785311890879.3977
2025	2020	0.2	1120	0	18	1	95.16308827914173	1778962575879.3977
2025	2020	0.2	1120	0	16	0	111.08760354779083	1762608408828.0107
2025	2020	0.2	1120	0	16	1	90.51629078267418	1755686353828.0107
2025	2020	0.2	1120	0	14	0	109.12377400185879	1757853488179.8652
2025	2020	0.2	1120	0	14	1	87.08137254706881	1750053138179.8652
2025	2020	0.2	1120	0	12	0	108.1830134104284	1767199551231.9236
2025	2020	0.2	1120	0	12	1	84.58307485220843	1758264026231.9236
2025	2020	0.2	1120	0	10	0	107.39637381733333	1783003765678.71
2025	2020	0.2	1120	0	10	1	82.50219325063169	1772761070678.71
2025	2020	0.2	1120	-20	20	0	102.01940651709941	1541587599457.5417
2025	2020	0.2	1120	-20	20	1	87.56127126275692	1537021144457.5417
2025	2020	0.2	1120	-20	18	0	97.90955976890729	1507753389885.4417
2025	2020	0.2	1120	-20	18	1	82.81510103138478	1502955054885.4417
2025	2020	0.2	1120	-20	16	0	94.74445925900719	1484351375789.9854
2025	2020	0.2	1120	-20	16	1	78.62173411989718	1479148035789.9854
2025	2020	0.2	1120	-20	14	0	92.56790985402789	1473255578851.5679
2025	2020	0.2	1120	-20	14	1	75.21407640350373	1467428603851.5679
2025	2020	0.2	1120	-20	12	0	91.90370329585812	1483883535063.1506
2025	2020	0.2	1120	-20	12	1	73.06244961207148	1477002420063.1506
2025	2020	0.2	1120	-20	10	0	91.38109068175667	1501430317058.391
2025	2020	0.2	1120	-20	10	1	71.3475641507667	1493293347058.391
2025	2020	0.2	1120	-40	20	0	84.3432595368248	1265617015536.808
2025	2020	0.2	1120	-40	20	1	73.62995220635565	1262236310536.808
2025	2020	0.2	1120	-40	18	0	81.09480737537345	1235922394425.5862
2025	2020	0.2	1120	-40	18	1	70.01730952261845	1232407304425.5862
2025	2020	0.2	1120	-40	16	0	78.5738531681587	1214801737962.1318
2025	2020	0.2	1120	-40	16	1	66.71082499876204	1211002067962.1318
2025	2020	0.2	1120	-40	14	0	76.95613415302405	1204809801568.5952
2025	2020	0.2	1120	-40	14	1	63.949767665117385	1200532821568.5952
2025	2020	0.2	1120	-40	12	0	76.28444330023831	1208285809801.5764
2025	2020	0.2	1120	-40	12	1	61.886017983878325	1203292729801.5764
2025	2020	0.2	1120	-40	10	0	76.00498150792932	1226753989107.712
2025	2020	0.2	1120	-40	10	1	60.517611577711	1220582954107.712
2025	2020	0.2	1120	-60	20	0	65.81417002485365	981500122947.9156
2025	2020	0.2	1120	-60	20	1	58.667559990106156	979241927947.9156
2025	2020	0.2	1120	-60	18	0	63.47622595784036	959060860428.3235
2025	2020	0.2	1120	-60	18	1	56.24020145036203	956768410428.3235
2025	2020	0.2	1120	-60	16	0	61.95536536209436	944206529131.2822
2025	2020	0.2	1120	-60	16	1	54.2033004102077	941724359131.2822
2025	2020	0.2	1120	-60	14	0	61.418959377309605	941018674852.8573
2025	2020	0.2	1120	-60	14	1	52.504145886323755	938121884852.8573
2025	2020	0.2	1120	-60	12	0	61.33558381967027	945359722628.7073
2025	2020	0.2	1120	-60	12	1	51.105361001761096	941910912628.7073
2025	2020	0.2	1120	-60	10	0	62.21905056466625	969396937680.1112
2025	2020	0.2	1120	-60	10	1	50.508353124041236	964912332680.1112
2025	2020	0.2	1120	-80	20	0	47.43622776215637	691803528403.2972
2025	2020	0.2	1120	-80	20	1	43.86424428911303	690675748403.2972
2025	2020	0.2	1120	-80	18	0	45.94252051379293	679545371692.492
2025	2020	0.2	1120	-80	18	1	42.365250863427924	678412321692.492
2025	2020	0.2	1120	-80	16	0	44.441221642970156	666530476059.1152
2025	2020	0.2	1120	-80	16	1	40.624632369102656	665305201059.1152
2025	2020	0.2	1120	-80	14	0	45.2663624600884	674248995059.1226
2025	2020	0.2	1120	-80	14	1	40.3627881578434	672662725059.1226
2025	2020	0.2	1120	-80	12	0	44.617552366689424	667862323084.5758
2025	2020	0.2	1120	-80	12	1	39.08984887621358	666066728084.5758
2025	2020	0.2	1120	-80	10	0	45.584571202669395	683122044478.044
2025	2020	0.2	1120	-80	10	1	38.783635185817715	680716579478.044
2025	2020	0.2	840	20	20	0	125.79956017937705	1919080670973.9414
2025	2020	0.2	840	20	20	1	104.79560938174122	1912231670973.9414
2025	2020	0.2	840	20	18	0	120.69980906523794	1871504493985.6045
2025	2020	0.2	840	20	18	1	98.9571544728213	1864362743985.6045
2025	2020	0.2	840	20	16	0	116.71075938845979	1836769725889.6033
2025	2020	0.2	840	20	16	1	93.93121505604981	1829152335889.6033
2025	2020	0.2	840	20	14	0	114.05534149711085	1818825704449.1123
2025	2020	0.2	840	20	14	1	89.95984762162755	1810496854449.1123
2025	2020	0.2	840	20	12	0	112.38650815081016	1815252117518.5007
2025	2020	0.2	840	20	12	1	86.91430056201268	1805989147518.5007
2025	2020	0.2	840	20	10	0	110.93985864311684	1818806187168.7253
2025	2020	0.2	840	20	10	1	84.30754777914771	1808487497168.7253
2025	2020	0.2	840	0	20	0	113.56682390833552	1723102012466.8037
2025	2020	0.2	840	0	20	1	96.88720233852386	1718172372466.8037
2025	2020	0.2	840	0	18	0	108.42287292347001	1674835413818.5864
2025	2020	0.2	840	0	18	1	91.00095031755583	1669608683818.5864
2025	2020	0.2	840	0	16	0	104.3745805320166	1639397256921.898
2025	2020	0.2	840	0	16	1	85.92246865489993	1633701046921.898
2025	2020	0.2	840	0	14	0	101.73022239072651	1621377530623.7642
2025	2020	0.2	840	0	14	1	81.9729706399365	1614963030623.7642
2025	2020	0.2	840	0	12	0	100.10098463155673	1617877281094.1013
2025	2020	0.2	840	0	12	1	78.95637416933673	1610536331094.1013
2025	2020	0.2	840	0	10	0	98.7327951077729	1622014657486.7178
2025	2020	0.2	840	0	10	1	76.42907198907128	1613609567486.7178
2025	2020	0.2	840	-20	20	0	97.6638573730866	1467909552920.5535
2025	2020	0.2	840	-20	20	1	84.66918516274409	1464148942920.5535
2025	2020	0.2	840	-20	18	0	93.22978300430125	1424700598394.62
2025	2020	0.2	840	-20	18	1	79.67310049477874	1420749028394.62
2025	2020	0.2	840	-20	16	0	89.60662268474047	1390757087804.9229
2025	2020	0.2	840	-20	16	1	75.14159064163047	1386472407804.9229
2025	2020	0.2	840	-20	14	0	86.85612979816115	1368104856745.311
2025	2020	0.2	840	-20	14	1	71.29933631163696	1363309206745.311
2025	2020	0.2	840	-20	12	0	85.53975816593773	1366759411363.8413
2025	2020	0.2	840	-20	12	1	68.65305099415104	1361103481363.8413
2025	2020	0.2	840	-20	10	0	84.48073271695189	1373591096394.2153
2025	2020	0.2	840	-20	10	1	66.5187271939619	1366913356394.2153
2025	2020	0.2	840	-40	20	0	81.14636322021923	1212582452128.1826
2025	2020	0.2	840	-40	20	1	71.51650833375007	1209798342128.1826
2025	2020	0.2	840	-40	18	0	77.69425838924435	1176593875623.7493
2025	2020	0.2	840	-40	18	1	67.74328084848935	1173699095623.7493
2025	2020	0.2	840	-40	16	0	74.84754388060813	1147912219675.5256
2025	2020	0.2	840	-40	16	1	64.20223856721147	1144783079675.5256
2025	2020	0.2	840	-40	14	0	72.76554775783056	1128911423588.9255
2025	2020	0.2	840	-40	14	1	61.10526808592389	1125390263588.9255
2025	2020	0.2	840	-40	12	0	71.53231537797194	1122319691194.247
2025	2020	0.2	840	-40	12	1	58.62777083761193	1118212331194.247
2025	2020	0.2	840	-40	10	0	70.76499979340339	1131115421781.8613
2025	2020	0.2	840	-40	10	1	56.87159577518505	1126050051781.8613
2025	2020	0.2	840	-60	20	0	63.701074712088385	947294386862.6584
2025	2020	0.2	840	-60	20	1	57.27817375334087	945434696862.6584
2025	2020	0.2	840	-60	18	0	61.272239189430834	921119944689.9192
2025	2020	0.2	840	-60	18	1	54.770901841952494	919232044689.9192
2025	2020	0.2	840	-60	16	0	59.543792356138184	901749035766.8999
2025	2020	0.2	840	-60	16	1	52.587216260251516	899704895766.8999
2025	2020	0.2	840	-60	14	0	58.61853604308625	892061677233.1417
2025	2020	0.2	840	-60	14	1	50.62714951610041	889676297233.1417
2025	2020	0.2	840	-60	12	0	58.077697500681744	888879707866.5544
2025	2020	0.2	840	-60	12	1	48.90686823077257	886041487866.5544
2025	2020	0.2	840	-60	10	0	58.41633756463093	903980796640.1385
2025	2020	0.2	840	-60	10	1	47.91029422800591	900297686640.1385
2025	2020	0.2	840	-80	20	0	46.43299243992823	677566625540.2968
2025	2020	0.2	840	-80	20	1	43.222441270884886	676637865540.2968
2025	2020	0.2	840	-80	18	0	44.890532680967986	662833170092.3572
2025	2020	0.2	840	-80	18	1	41.67638427060298	661900070092.3572
2025	2020	0.2	840	-80	16	0	43.26406129785863	646296406094.7606
2025	2020	0.2	840	-80	16	1	39.84014964399113	645287356094.7606
2025	2020	0.2	840	-80	14	0	43.78057865981635	650142127576.8367
2025	2020	0.2	840	-80	14	1	39.38537409357135	648835787576.8367
2025	2020	0.2	840	-80	12	0	42.94577491326133	640207159666.3214
2025	2020	0.2	840	-80	12	1	37.97880058678549	638729069666.3214
2025	2020	0.2	840	-80	10	0	43.51458296649926	649656418121.2974
2025	2020	0.2	840	-80	10	1	37.398099117647575	647679188121.2974
2025	2020	0.5	1400	20	20	0	134.29581290030404	2122656222604.4465
2025	2020	0.5	1400	20	20	1	111.61053877403322	2115565922604.4465
2025	2020	0.5	1400	20	18	0	129.13685233126117	2089249682189.6416
2025	2020	0.5	1400	20	18	1	105.88721218913285	2081899882189.6416
2025	2020	0.5	1400	20	16	0	125.06140560743326	2067301851843.1067
2025	2020	0.5	1400	20	16	1	100.88840640706326	2059495651843.1067
2025	2020	0.5	1400	20	14	0	123.27837673747453	2070014475547.276
2025	2020	0.5	1400	20	14	1	97.3972284540129	2061327475547.276
2025	2020	0.5	1400	20	12	0	124.03633107518446	2100966326319.5474
2025	2020	0.5	1400	20	12	1	95.5777428305945	2090898426319.5474
2025	2020	0.5	1400	20	10	0	125.35599811109532	2140728806242.8296
2025	2020	0.5	1400	20	10	1	94.30051765645456	2129100106242.8296
2025	2020	0.5	1400	0	20	0	118.68308840596096	1872708086781.1377
2025	2020	0.5	1400	0	20	1	101.31474138234762	1868266286781.1377
2025	2020	0.5	1400	0	18	0	113.49227942656071	1838936392790.6086
2025	2020	0.5	1400	0	18	1	95.5504842431332	1834236792790.6086
2025	2020	0.5	1400	0	16	0	109.39011526449613	1816782466388.2734
2025	2020	0.5	1400	0	16	1	90.54249238219779	1811631666388.2734
2025	2020	0.5	1400	0	14	0	107.63760100072243	1819739753386.2598
2025	2020	0.5	1400	0	14	1	87.0959664141091	1813699953386.2598
2025	2020	0.5	1400	0	12	0	108.43656877895222	1850850923066.647
2025	2020	0.5	1400	0	12	1	85.3139130984831	1843437423066.647
2025	2020	0.5	1400	0	10	0	109.82048272459936	1891029600866.242
2025	2020	0.5	1400	0	10	1	84.10589649283273	1882059100866.242
2025	2020	0.5	1400	-20	20	0	101.75645266111184	1581579387994.5088
2025	2020	0.5	1400	-20	20	1	88.13956937575516	1578218987994.5088
2025	2020	0.5	1400	-20	18	0	97.36208253351286	1550936977376.2349
2025	2020	0.5	1400	-20	18	1	83.30105133116871	1547406077376.2349
2025	2020	0.5	1400	-20	16	0	93.60308173359735	1527352605375.5403
2025	2020	0.5	1400	-20	16	1	78.8289330346965	1523523005375.5403
2025	2020	0.5	1400	-20	14	0	91.29873588150781	1520505175252.6357
2025	2020	0.5	1400	-20	14	1	75.3107928413053	1516118675252.6357
2025	2020	0.5	1400	-20	12	0	91.9325989722037	1548377330425.5374
2025	2020	0.5	1400	-20	12	1	73.65739060755702	1542791830425.5374
2025	2020	0.5	1400	-20	10	0	93.12037339637409	1585455729904.6494
2025	2020	0.5	1400	-20	10	1	72.52018959438074	1578463029904.6494
2025	2020	0.5	1400	-40	20	0	84.19383885343022	1294601578945.4297
2025	2020	0.5	1400	-40	20	1	74.07459383282189	1292115378945.4297
2025	2020	0.5	1400	-40	18	0	80.80307936150234	1267728397227.4172
2025	2020	0.5	1400	-40	18	1	70.42890856403484	1265146097227.4172
2025	2020	0.5	1400	-40	16	0	77.87242945570901	1246636898248.73
2025	2020	0.5	1400	-40	16	1	66.94215521118984	1243837598248.73
2025	2020	0.5	1400	-40	14	0	75.6587265662661	1235031134176.024
2025	2020	0.5	1400	-40	14	1	63.86924980942611	1231896234176.024
2025	2020	0.5	1400	-40	12	0	75.29756649091365	1245932106413.4434
2025	2020	0.5	1400	-40	12	1	61.9352288561453	1242110206413.4434
2025	2020	0.5	1400	-40	10	0	76.35917876978549	1280356914854.761
2025	2020	0.5	1400	-40	10	1	60.94415626911632	1275291214854.761
2025	2020	0.5	1400	-60	20	0	65.6940683376189	999655859033.1753
2025	2020	0.5	1400	-60	20	1	58.943254914998896	997994259033.1753
2025	2020	0.5	1400	-60	18	0	63.34086672624984	979914966166.7306
2025	2020	0.5	1400	-60	18	1	56.53701294358317	978234766166.7306
2025	2020	0.5	1400	-60	16	0	61.5479703680505	964705800495.6675
2025	2020	0.5	1400	-60	16	1	54.37723527846049	962883000495.6675
2025	2020	0.5	1400	-60	14	0	60.587185459774574	960156874972.2737
2025	2020	0.5	1400	-60	14	1	52.480635269216236	958024474972.2737
2025	2020	0.5	1400	-60	12	0	60.07660701516552	963603494057.9865
2025	2020	0.5	1400	-60	12	1	50.85503445498385	961090394057.9865
2025	2020	0.5	1400	-60	10	0	60.140482219758056	981430296559.7
2025	2020	0.5	1400	-60	10	1	49.57915513809888	978166696559.7
2025	2020	0.5	1400	-80	20	0	47.326343084384526	698040431266.2974
2025	2020	0.5	1400	-80	20	1	43.95093637307452	697209631266.2974
2025	2020	0.5	1400	-80	18	0	45.8744313466179	688207573292.6262
2025	2020	0.5	1400	-80	18	1	42.49553707864706	687373673292.6262
2025	2020	0.5	1400	-80	16	0	44.2630269880817	676366202023.4694
2025	2020	0.5	1400	-80	16	1	40.71913683000004	675467202023.4694
2025	2020	0.5	1400	-80	14	0	44.76622426036047	682110830541.4078
2025	2020	0.5	1400	-80	14	1	40.307630987883805	680945230541.4078
2025	2020	0.5	1400	-80	12	0	45.88715665373995	696412686591.9896
2025	2020	0.5	1400	-80	12	1	40.06395018675078	694858886591.9896
2025	2020	0.5	1400	-80	10	0	47.61910205061511	721442023765.6233
2025	2020	0.5	1400	-80	10	1	40.139373003960934	719302823765.6233
2025	2020	0.5	1120	20	20	0	128.54233132964575	2009507588102.3904
2025	2020	0.5	1120	20	20	1	107.56711455137491	2003488933102.3904
2025	2020	0.5	1120	20	18	0	123.05275853935652	1965044310303.1265
2025	2020	0.5	1120	20	18	1	101.5706019812282	1958805560303.1265
2025	2020	0.5	1120	20	16	0	118.55160444269782	1931471691954.1318
2025	2020	0.5	1120	20	16	1	96.23898513032782	1924846141954.1318
2025	2020	0.5	1120	20	14	0	116.14677007018126	1921366892153.3647
2025	2020	0.5	1120	20	14	1	92.29490492271961	1913995242153.3647
2025	2020	0.5	1120	20	12	0	116.08133123083957	1938359998868.227
2025	2020	0.5	1120	20	12	1	89.90495273024959	1929819083868.227
2025	2020	0.5	1120	20	10	0	116.61617409906407	1964912490640.7424
2025	2020	0.5	1120	20	10	1	88.08907666442327	1955051435640.7424
2025	2020	0.5	1120	0	20	0	114.67637705775633	1786926004555.667
2025	2020	0.5	1120	0	20	1	98.48859629814298	1783151554555.667
2025	2020	0.5	1120	0	18	0	109.13828360125507	1741843424950.6875
2025	2020	0.5	1120	0	18	1	92.43574641382756	1737850264950.6875
2025	2020	0.5	1120	0	16	0	104.59842957220854	1707858241180.1816
2025	2020	0.5	1120	0	16	1	87.08000414591021	1703482761180.1816
2025	2020	0.5	1120	0	14	0	102.2061056689161	1697786044823.0212
2025	2020	0.5	1120	0	14	1	83.16172490630275	1692657614823.0212
2025	2020	0.5	1120	0	12	0	102.16892945817733	1714810082402.2107
2025	2020	0.5	1120	0	12	1	80.79603318170818	1708518447402.2107
2025	2020	0.5	1120	0	10	0	102.75736110186547	1741710515047.7983
2025	2020	0.5	1120	0	10	1	79.03786067009881	1734101970047.7983
2025	2020	0.5	1120	-20	20	0	98.70539351709941	1517636341457.5417
2025	2020	0.5	1120	-20	20	1	86.00391354374274	1514780001457.5417
2025	2020	0.5	1120	-20	18	0	94.0531257689073	1478114185885.4417
2025	2020	0.5	1120	-20	18	1	80.95394361856312	1475112920885.4417
2025	2020	0.5	1120	-20	16	0	89.95158458551867	1444861342835.8076
2025	2020	0.5	1120	-20	16	1	76.21402156261783	1441606422835.8076
2025	2020	0.5	1120	-20	14	0	87.16776703237335	1427176701066.9204
2025	2020	0.5	1120	-20	14	1	72.33168558017084	1423449736066.9204
2025	2020	0.5	1120	-20	12	0	87.06925715530566	1442362832572.0205
2025	2020	0.5	1120	-20	12	1	70.15745805465897	1437620917572.0205
2025	2020	0.5	1120	-20	10	0	87.56241070113128	1467484404907.5754
2025	2020	0.5	1120	-20	10	1	68.53169600313794	1461552849907.5754
2025	2020	0.5	1120	-40	20	0	81.9637525368248	1248782015536.808
2025	2020	0.5	1120	-40	20	1	72.52177085221648	1246668745536.808
2025	2020	0.5	1120	-40	18	0	78.40954037537345	1215914878425.5862
2025	2020	0.5	1120	-40	18	1	68.73881142190595	1213719923425.5862
2025	2020	0.5	1120	-40	16	0	75.2295101681587	1187832379962.1318
2025	2020	0.5	1120	-40	16	1	65.06179052763954	1185452974962.1318
2025	2020	0.5	1120	-40	14	0	72.69210343479938	1168294972255.4849
2025	2020	0.5	1120	-40	14	1	61.741609253959375	1165630847255.4849
2025	2020	0.5	1120	-40	12	0	71.83437455231797	1169641041305.9873
2025	2020	0.5	1120	-40	12	1	59.44529714154963	1166394886305.9873
2025	2020	0.5	1120	-40	10	0	72.30283113160343	1193515832419.0293
2025	2020	0.5	1120	-40	10	1	58.02616837893426	1189218807419.0293
2025	2020	0.5	1120	-60	20	0	64.22618302485365	970265122947.9156
2025	2020	0.5	1120	-60	20	1	57.92800445023366	968852762947.9156
2025	2020	0.5	1120	-60	18	0	61.79615995784036	946894050428.3235
2025	2020	0.5	1120	-60	18	1	55.45000783117369	945465880428.3235
2025	2020	0.5	1120	-60	16	0	59.84793736209437	927558307131.2822
2025	2020	0.5	1120	-60	16	1	53.17374945650437	926008927131.2822
2025	2020	0.5	1120	-60	14	0	58.61288012188516	917370001665.9526
2025	2020	0.5	1120	-60	14	1	51.08394604332682	915557581665.9526
2025	2020	0.5	1120	-60	12	0	57.80216378905837	914502971088.6484
2025	2020	0.5	1120	-60	12	1	49.235479780876695	912367916088.6484
2025	2020	0.5	1120	-60	10	0	57.497952654822214	924720170180.7692
2025	2020	0.5	1120	-60	10	1	47.67934603316305	921951450180.7692
2025	2020	0.5	1120	-80	20	0	46.64470776215637	686203528403.2972
2025	2020	0.5	1120	-80	20	1	43.49561847484637	685497348403.2972
2025	2020	0.5	1120	-80	18	0	45.146053513792936	673910371692.492
2025	2020	0.5	1120	-80	18	1	41.9943211378221	673201556692.492
2025	2020	0.5	1120	-80	16	0	43.437616642970156	658757132059.1152
2025	2020	0.5	1120	-80	16	1	40.13862220488849	657992982059.1152
2025	2020	0.5	1120	-80	14	0	43.734700460088405	661393963059.1226
2025	2020	0.5	1120	-80	14	1	39.593627155611735	660403203059.1226
2025	2020	0.5	1120	-80	12	0	44.57166477280106	671433195668.6167
2025	2020	0.5	1120	-80	12	1	39.16182659781189	670112825668.6167
2025	2020	0.5	1120	-80	10	0	45.93946737666014	690961081639.5037
2025	2020	0.5	1120	-80	10	1	38.99133696600596	689144621639.5037
2025	2020	0.5	840	20	20	0	122.78884975898737	1896358953600.3452
2025	2020	0.5	840	20	20	1	103.52369032871651	1891411943600.3452
2025	2020	0.5	840	20	18	0	116.96866474745173	1840838938416.626
2025	2020	0.5	840	20	18	1	97.25399177332338	1835711238416.626
2025	2020	0.5	840	20	16	0	112.04180327796222	1795641532065.1724
2025	2020	0.5	840	20	16	1	91.58956385359221	1790196632065.1724
2025	2020	0.5	840	20	14	0	109.01516340288781	1772719308759.4648
2025	2020	0.5	840	20	14	1	87.19258139142613	1766663008759.4648
2025	2020	0.5	840	20	12	0	108.12633138649444	1775753671416.917
2025	2020	0.5	840	20	12	1	84.23216262990445	1768739741416.917
2025	2020	0.5	840	20	10	0	107.87635008703246	1789096175038.6646
2025	2020	0.5	840	20	10	1	81.87763567239166	1781002765038.6646
2025	2020	0.5	840	0	20	0	110.66966570955195	1701143922330.215
2025	2020	0.5	840	0	20	1	95.66245121393861	1698036822330.215
2025	2020	0.5	840	0	18	0	104.78428777594974	1644750457110.7896
2025	2020	0.5	840	0	18	1	89.32100858452222	1641463737110.7896
2025	2020	0.5	840	0	16	0	99.8067438799214	1598934015972.1165
2025	2020	0.5	840	0	16	1	83.61751590962304	1595333855972.1165
2025	2020	0.5	840	0	14	0	96.77461033711023	1575832336259.8132
2025	2020	0.5	840	0	14	1	79.22748339849689	1571615276259.8132
2025	2020	0.5	840	0	12	0	95.90129013740295	1578769241737.808
2025	2020	0.5	840	0	12	1	76.27815326493378	1573599471737.808
2025	2020	0.5	840	0	10	0	95.69423947913235	1592391429229.3936
2025	2020	0.5	840	0	10	1	73.96982484736566	1586144839229.3936
2025	2020	0.5	840	-20	20	0	95.6543343730866	1453693294920.5535
2025	2020	0.5	840	-20	20	1	83.86825771172992	1451341014920.5535
2025	2020	0.5	840	-20	18	0	90.74416900430124	1405291394394.62
2025	2020	0.5	840	-20	18	1	78.60683590595708	1402819764394.62
2025	2020	0.5	840	-20	16	0	86.30008743743949	1362370080296.0413
2025	2020	0.5	840	-20	16	1	73.59911009053864	1359689840296.0413
2025	2020	0.5	840	-20	14	0	83.0367981832388	1333848226881.1814
2025	2020	0.5	840	-20	14	1	69.3525783190363	1330780796881.1814
2025	2020	0.5	840	-20	12	0	82.20591533840731	1336348334718.4785
2025	2020	0.5	840	-20	12	1	66.65752550176063	1332450004718.4785
2025	2020	0.5	840	-20	10	0	82.00444800588798	1349513079910.4739
2025	2020	0.5	840	-20	10	1	64.54320241189464	1344642669910.4739
2025	2020	0.5	840	-40	20	0	79.73366622021923	1202962452128.1826
2025	2020	0.5	840	-40	20	1	70.9689478716109	1201222112128.1826
2025	2020	0.5	840	-40	18	0	76.01600138924435	1164101359623.7493
2025	2020	0.5	840	-40	18	1	67.04871427977686	1162293749623.7493
2025	2020	0.5	840	-40	16	0	72.58659088060814	1129027861675.5256
2025	2020	0.5	840	-40	16	1	63.18142584408897	1127068351675.5256
2025	2020	0.5	840	-40	14	0	69.72548030333243	1101558810334.941
2025	2020	0.5	840	-40	14	1	59.613968698492435	1099365460334.9409
2025	2020	0.5	840	-40	12	0	68.37118261372206	1093349976198.5221
2025	2020	0.5	840	-40	12	1	56.955365426953726	1090679566198.5221
2025	2020	0.5	840	-40	10	0	68.24648349342115	1106674749983.2856
2025	2020	0.5	840	-40	10	1	55.108180488751984	1103146399983.2856
2025	2020	0.5	840	-60	20	0	62.75829771208838	940874386862.6584
2025	2020	0.5	840	-60	20	1	56.91275398546838	939711266862.6584
2025	2020	0.5	840	-60	18	0	60.25145318943083	913873134689.9192
2025	2020	0.5	840	-60	18	1	54.363002718764164	912696994689.9192
2025	2020	0.5	840	-60	16	0	58.147904356138184	890410813766.8999
2025	2020	0.5	840	-60	16	1	51.97026363454818	889134853766.8999
2025	2020	0.5	840	-60	14	0	56.6385747839958	874583128359.6287
2025	2020	0.5	840	-60	14	1	49.68725681743746	873090688359.6287
2025	2020	0.5	840	-60	12	0	55.52772056295122	865402448119.3108
2025	2020	0.5	840	-60	12	1	47.615925106769545	863645438119.3108
2025	2020	0.5	840	-60	10	0	54.85542308988642	868010043801.8386
2025	2020	0.5	840	-60	10	1	45.77953692822725	865736203801.8386
2025	2020	0.5	840	-80	20	0	45.963072439928226	674366625540.2968
2025	2020	0.5	840	-80	20	1	43.04030057661822	673785065540.2968
2025	2020	0.5	840	-80	18	0	44.41767568096799	659613170092.3572
2025	2020	0.5	840	-80	18	1	41.493105196997156	659029440092.3572
2025	2020	0.5	840	-80	16	0	42.612206297858634	641148062094.7606
2025	2020	0.5	840	-80	16	1	39.55810757977697	640518762094.7606
2025	2020	0.5	840	-80	14	0	42.70317665981635	640677095576.8367
2025	2020	0.5	840	-80	14	1	38.87962332333968	639861175576.8367
2025	2020	0.5	840	-80	12	0	43.256172891862164	646453704745.243
2025	2020	0.5	840	-80	12	1	38.259703008873004	645366764745.243
2025	2020	0.5	840	-80	10	0	44.259832702705204	660480139513.383
2025	2020	0.5	840	-80	10	1	37.84330092805103	658986419513.383
2025	2050	0	1400	20	20	0	148.86657533284134	2223658634784.329
2025	2050	0	1400	20	20	1	122.48667658892161	2212090434784.329
2025	2050	0	1400	20	18	0	146.055838424459	2210297535337.8623
2025	2050	0	1400	20	18	1	118.73876582415602	2198202135337.8625
2025	2050	0	1400	20	16	0	144.90035600066972	2214104622919.9165
2025	2050	0	1400	20	16	1	116.23588429410448	2201161522919.9165
2025	2050	0	1400	20	14	0	144.89772844395426	2231499915484.4023
2025	2050	0	1400	20	14	1	114.81032438992882	2217389915484.4023
2025	2050	0	1400	20	12	0	144.92393023603813	2252844290439.151
2025	2050	0	1400	20	12	1	113.85730380188431	2237346690439.151
2025	2050	0	1400	20	10	0	144.7152599564476	2276819909979.709
2025	2050	0	1400	20	10	1	113.11398311228012	2259717009979.709
2025	2050	0	1400	0	20	0	131.85200023561643	1965793044941.288
2025	2050	0	1400	0	20	1	110.61658110477185	1957057944941.288
2025	2050	0	1400	0	18	0	129.04132080221794	1952322160611.3044
2025	2050	0	1400	0	18	1	106.85904286726192	1943059860611.3044
2025	2050	0	1400	0	16	0	127.89723624398746	1956196354735.4658
2025	2050	0	1400	0	16	1	104.36613770851238	1946085354735.4658
2025	2050	0	1400	0	14	0	127.93603928376943	1973901725240.9817
2025	2050	0	1400	0	14	1	102.98804594580866	1962619925240.9817
2025	2050	0	1400	0	12	0	128.02961044704625	1995618287883.5374
2025	2050	0	1400	0	12	1	102.08691798919277	1982953687883.5374
2025	2050	0	1400	0	10	0	127.91926145596369	2020231063495.2974
2025	2050	0	1400	0	10	1	101.4268451679359	2005957363495.2974
2025	2050	0	1400	-20	20	0	111.31861399695165	1647893294997.9756
2025	2050	0	1400	-20	20	1	94.7757223141005	1641200394997.9756
2025	2050	0	1400	-20	18	0	108.5657522629773	1631018235066.9375
2025	2050	0	1400	-20	18	1	91.3305879556651	1623987435066.9375
2025	2050	0	1400	-20	16	0	107.30584614480176	1629550608630.8008
2025	2050	0	1400	-20	16	1	88.86382143002456	1621919508630.8008
2025	2050	0	1400	-20	14	0	106.95711160490573	1638936421220.6423
2025	2050	0	1400	-20	14	1	87.24208790699984	1630458121220.6423
2025	2050	0	1400	-20	12	0	107.54331163495132	1663662979653.4497
2025	2050	0	1400	-20	12	1	86.74570556420926	1653835679653.4497
2025	2050	0	1400	-20	10	0	107.84616219741567	1690909332124.654
2025	2050	0	1400	-20	10	1	86.48251697014123	1679474932124.654
2025	2050	0	1400	-40	20	0	90.99223536002098	1341283029767.772
2025	2050	0	1400	-40	20	1	78.7366323938715	1336335429767.772
2025	2050	0	1400	-40	18	0	88.55690899994488	1322218432259.5571
2025	2050	0	1400	-40	18	1	75.9369598086574	1317081732259.5571
2025	2050	0	1400	-40	16	0	87.39036716189784	1316749699148.3213
2025	2050	0	1400	-40	16	1	73.83086241423811	1311191399148.3213
2025	2050	0	1400	-40	14	0	86.93356252264836	1319907539243.5557
2025	2050	0	1400	-40	14	1	72.28669330812436	1313745039243.5557
2025	2050	0	1400	-40	12	0	86.9538831989549	1331428440208.801
2025	2050	0	1400	-40	12	1	71.3342096283081	1324415840208.801
2025	2050	0	1400	-40	10	0	87.7206808978311	1361616358521.3467
2025	2050	0	1400	-40	10	1	71.51447930819076	1353012058521.3467
2025	2050	0	1400	-60	20	0	70.10203053101992	1030056567803.1079
2025	2050	0	1400	-60	20	1	61.90853532378442	1026758167803.1079
2025	2050	0	1400	-60	18	0	68.15514547474766	1013195251008.1294
2025	2050	0	1400	-60	18	1	59.93695627982134	1009853451008.1294
2025	2050	0	1400	-60	16	0	67.43305305005146	1007603342073.6045
2025	2050	0	1400	-60	16	1	58.59897949203845	1003988742073.6045
2025	2050	0	1400	-60	14	0	67.01262017937229	1006065001845.8186
2025	2050	0	1400	-60	14	1	57.32916680810473	1002046101845.8186
2025	2050	0	1400	-60	12	0	66.02013051524814	1001402309306.3954
2025	2050	0	1400	-60	12	1	55.92949994996225	996953009306.3954
2025	2050	0	1400	-60	10	0	67.48927614494153	1031637017375.2649
2025	2050	0	1400	-60	10	1	56.45207062404074	1025863817375.2649
2025	2050	0	1400	-80	20	0	49.33809623549715	712178402754.8416
2025	2050	0	1400	-80	20	1	45.17638107201065	710529202754.8416
2025	2050	0	1400	-80	18	0	48.01806620187557	703054442164.4005
2025	2050	0	1400	-80	18	1	43.90960909695983	701405242164.4005
2025	2050	0	1400	-80	16	0	46.97521346429172	695905118189.0782
2025	2050	0	1400	-80	16	1	42.65740090153189	694138118189.0782
2025	2050	0	1400	-80	14	0	46.96322061552585	694689438017.4697
2025	2050	0	1400	-80	14	1	42.109802222644184	692677538017.4697
2025	2050	0	1400	-80	12	0	48.25860173246563	707852872157.6418
2025	2050	0	1400	-80	12	1	42.243582666251044	705257772157.6418
2025	2050	0	1400	-80	10	0	50.62399594609835	736824473014.0925
2025	2050	0	1400	-80	10	1	43.226628810609135	733270373014.0925
2025	2050	0	1120	20	20	0	139.6455242053034	2085653820158.7573
2025	2050	0	1120	20	20	1	116.19214016938368	2075829070158.7573
2025	2050	0	1120	20	18	0	136.20991236131206	2059273628153.358
2025	2050	0	1120	20	18	1	111.94307264900908	2049001478153.358
2025	2050	0	1120	20	16	0	134.27589197265158	2049075613195.702
2025	2050	0	1120	20	16	1	108.82971193408638	2038085198195.702
2025	2050	0	1120	20	14	0	133.44483628197207	2052419073193.582
2025	2050	0	1120	20	14	1	106.75181115194663	2040441953193.582
2025	2050	0	1120	20	12	0	132.75316164569986	2060902381806.995
2025	2050	0	1120	20	12	1	105.20887153954602	2047754921806.995
2025	2050	0	1120	20	10	0	131.97377663967507	2073355153858.6226
2025	2050	0	1120	20	10	1	103.97296509150755	2058856328858.6226
2025	2050	0	1120	0	20	0	124.62210958290395	1856799597127.8958
2025	2050	0	1120	0	20	1	105.7351559600594	1849375902127.8958
2025	2050	0	1120	0	18	0	121.16437900535186	1830006198867.5488
2025	2050	0	1120	0	18	1	101.45428475839587	1822135103867.5488
2025	2050	0	1120	0	16	0	119.22400488902603	1819645458165.949
2025	2050	0	1120	0	16	1	98.33188091355096	1811055308165.949
2025	2050	0	1120	0	14	0	118.41672168478289	1823086929789.2266
2025	2050	0	1120	0	14	1	96.28167778682212	1813506879789.2266
2025	2050	0	1120	0	12	0	117.77796503597894	1831816920169.105
2025	2050	0	1120	0	12	1	94.77660045012544	1821070550169.105
2025	2050	0	1120	0	10	0	117.08609265245472	1844873671963.1118
2025	2050	0	1120	0	10	1	93.6139800844269	1832772706963.1118
2025	2050	0	1120	-20	20	0	105.81026657545084	1566193438438.3499
2025	2050	0	1120	-20	20	1	91.0905813045997	1560504473438.3499
2025	2050	0	1120	-20	18	0	102.59057631371682	1539060886468.8044
2025	2050	0	1120	-20	18	1	87.27066543040459	1533084706468.8044
2025	2050	0	1120	-20	16	0	100.6783379746094	1525787542737.9312
2025	2050	0	1120	-20	16	1	84.3001954638322	1519301647737.9312
2025	2050	0	1120	-20	14	0	99.57954377124187	1522456802699.1858
2025	2050	0	1120	-20	14	1	82.08632985333597	1515253427699.1858
2025	2050	0	1120	-20	12	0	99.43057466378363	1534803685514.3035
2025	2050	0	1120	-20	12	1	80.99202251304159	1526462060514.3035
2025	2050	0	1120	-20	10	0	99.1632874573129	1551217486665.37
2025	2050	0	1120	-20	10	1	80.24020781403848	1541522846665.37
2025	2050	0	1120	-40	20	0	86.96866262336727	1282469576192.1025
2025	2050	0	1120	-40	20	1	76.06083058521776	1278264116192.1025
2025	2050	0	1120	-40	18	0	84.2452593689969	1256599343213.5986
2025	2050	0	1120	-40	18	1	73.02459365370942	1252233148213.5986
2025	2050	0	1120	-40	16	0	82.61522436061888	1242685720703.4033
2025	2050	0	1120	-40	16	1	70.56985073695914	1237961165703.4033
2025	2050	0	1120	-40	14	0	81.57812967915453	1236111014733.9778
2025	2050	0	1120	-40	14	1	68.58009026463053	1230873969733.9778
2025	2050	0	1120	-40	12	0	80.97095149196437	1237168831721.974
2025	2050	0	1120	-40	12	1	67.12594792531756	1231213041721.974
2025	2050	0	1120	-40	10	0	81.1790671018345	1257286679875.1248
2025	2050	0	1120	-40	10	1	66.83157817219416	1249990724875.1248
2025	2050	0	1120	-60	20	0	67.45927229903334	992125664998.0256
2025	2050	0	1120	-60	20	1	60.164291043797846	989322024998.0256
2025	2050	0	1120	-60	18	0	65.3774499656663	971278028672.1162
2025	2050	0	1120	-60	18	1	58.06959727473997	968437498672.1162
2025	2050	0	1120	-60	16	0	64.3713495765811	960678990219.2627
2025	2050	0	1120	-60	16	1	56.5219257065681	957606580219.2627
2025	2050	0	1120	-60	14	0	63.55511831107122	952696606830.323
2025	2050	0	1120	-60	14	1	54.961452099803665	949280721830.323
2025	2050	0	1120	-60	12	0	62.19367174183935	941242039126.9912
2025	2050	0	1120	-60	12	1	53.25701755255347	937462234126.9912
2025	2050	0	1120	-60	10	0	63.07419704129923	962285422833.6622
2025	2050	0	1120	-60	10	1	53.31511916439845	957388942833.6622
2025	2050	0	1120	-80	20	0	48.09923175004074	696237815074.5388
2025	2050	0	1120	-80	20	1	44.38677356255424	694835995074.5388
2025	2050	0	1120	-80	18	0	46.71287207406646	684550505042.9056
2025	2050	0	1120	-80	18	1	43.05367194515071	683148685042.9056
2025	2050	0	1120	-80	16	0	45.50094492315856	673621274502.1003
2025	2050	0	1120	-80	16	1	41.664479120398724	672119324502.1003
2025	2050	0	1120	-80	14	0	45.271170618817585	669255858830.9346
2025	2050	0	1120	-80	14	1	40.96581195793593	667545743830.9346
2025	2050	0	1120	-80	12	0	46.129435204118046	677046937490.9491
2025	2050	0	1120	-80	12	1	40.80308340990347	674841762490.9491
2025	2050	0	1120	-80	10	0	47.92642790601948	698966414147.8494
2025	2050	0	1120	-80	10	1	41.38832022653027	695949389147.8494
2025	2050	0	840	20	20	0	130.424473077765	1947649005533.1968
2025	2050	0	840	20	20	1	109.89760374984523	1939567705533.1968
2025	2050	0	840	20	18	0	126.3639862981648	1908249720968.8682
2025	2050	0	840	20	18	1	105.14737947386182	1899800820968.8682
2025	2050	0	840	20	16	0	123.65142794463323	1884046603471.5042
2025	2050	0	840	20	16	1	101.42353957406799	1875008873471.5042
2025	2050	0	840	20	14	0	121.99194411998967	1873338230902.775
2025	2050	0	840	20	14	1	98.69329791396422	1863493990902.775
2025	2050	0	840	20	12	0	120.58239305536127	1868960473174.8508
2025	2050	0	840	20	12	1	96.56043927720745	1858163153174.8508
2025	2050	0	840	20	10	0	119.23229332290218	1869890397737.5444
2025	2050	0	840	20	10	1	94.83194707073466	1857995647737.5444
2025	2050	0	840	0	20	0	117.39221893019153	1747806149314.523
2025	2050	0	840	0	20	1	100.85373081534695	1741693859314.523
2025	2050	0	840	0	18	0	113.28743720848583	1707690237123.816
2025	2050	0	840	0	18	1	96.04952664952982	1701210347123.816
2025	2050	0	840	0	16	0	110.55077353406463	1683094561596.4595
2025	2050	0	840	0	16	1	92.29762411858957	1676025261596.4595
2025	2050	0	840	0	14	0	108.8974040857964	1672272134337.503
2025	2050	0	840	0	14	1	89.57530962783564	1664393834337.503
2025	2050	0	840	0	12	0	107.52631962491179	1668015552454.7087
2025	2050	0	840	0	12	1	87.4662829110583	1659187412454.7087
2025	2050	0	840	0	10	0	106.252923848946	1669516280430.9678
2025	2050	0	840	0	10	1	85.80111500091819	1659588050430.9678
2025	2050	0	840	-20	20	0	100.30191915395	1484493581878.7021
2025	2050	0	840	-20	20	1	87.40544029509884	1479808551878.7021
2025	2050	0	840	-20	18	0	96.61540036445635	1447103537870.6426
2025	2050	0	840	-20	18	1	83.21074290514412	1442181977870.6426
2025	2050	0	840	-20	16	0	94.05082980441705	1422024476845.027
2025	2050	0	840	-20	16	1	79.73656949763986	1416683786845.027
2025	2050	0	840	-20	14	0	92.20197593757798	1405977184177.7024
2025	2050	0	840	-20	14	1	76.93057179967208	1400048734177.7024
2025	2050	0	840	-20	12	0	91.31783769261608	1405944391375.1348
2025	2050	0	840	-20	12	1	75.23833946187402	1399088441375.1348
2025	2050	0	840	-20	10	0	90.48041271721026	1411525641206.0679
2025	2050	0	840	-20	10	1	73.99789865793585	1403570761206.0679
2025	2050	0	840	-40	20	0	82.94508988671349	1223656122616.4287
2025	2050	0	840	-40	20	1	73.385028776564	1220192802616.4287
2025	2050	0	840	-40	18	0	79.93360973804892	1190980254167.6338
2025	2050	0	840	-40	18	1	70.11222749876143	1187384564167.6338
2025	2050	0	840	-40	16	0	77.8400815593399	1168621742258.4766
2025	2050	0	840	-40	16	1	67.30883905968015	1164730932258.4766
2025	2050	0	840	-40	14	0	76.22269683566066	1152314490224.3958
2025	2050	0	840	-40	14	1	64.87348722113666	1148002900224.3958
2025	2050	0	840	-40	12	0	74.98801978497383	1142909223235.141
2025	2050	0	840	-40	12	1	62.91768622232702	1138010243235.141
2025	2050	0	840	-40	10	0	74.63745330583798	1152957001228.8955
2025	2050	0	840	-40	10	1	62.14867703619763	1146969391228.8955
2025	2050	0	840	-60	20	0	64.81651406704675	954194762192.9459
2025	2050	0	840	-60	20	1	58.42004676381125	951885882192.9459
2025	2050	0	840	-60	18	0	62.59975445658489	929360806336.1056
2025	2050	0	840	-60	18	1	56.202238269658565	927021546336.1056
2025	2050	0	840	-60	16	0	61.30964610311072	913754638364.9238
2025	2050	0	840	-60	16	1	54.44487192109773	911224418364.9238
2025	2050	0	840	-60	14	0	60.09761644277007	899328211814.8228
2025	2050	0	840	-60	14	1	52.593737391502515	896515341814.8228
2025	2050	0	840	-60	12	0	58.3672129684305	881081768947.5833
2025	2050	0	840	-60	12	1	50.58453515514462	877971458947.5833
2025	2050	0	840	-60	10	0	58.65911793765696	892933828292.0542
2025	2050	0	840	-60	10	1	50.17816770475616	888914068292.0542
2025	2050	0	840	-80	20	0	46.86036726458432	680297227394.2356
2025	2050	0	840	-80	20	1	43.597166053097816	679142787394.2356
2025	2050	0	840	-80	18	0	45.40767794625735	666046567921.4102
2025	2050	0	840	-80	18	1	42.197734793341596	664892127921.4102
2025	2050	0	840	-80	16	0	44.02667638202541	651337430815.1218
2025	2050	0	840	-80	16	1	40.67155733926557	650100530815.1218
2025	2050	0	840	-80	14	0	43.57912062210932	643822279644.3989
2025	2050	0	840	-80	14	1	39.821821693227655	642413949644.3989
2025	2050	0	840	-80	12	0	44.000268675770464	646241002824.2559
2025	2050	0	840	-80	12	1	39.362584153555886	644425752824.2559
2025	2050	0	840	-80	10	0	45.228859865940585	661108355281.6057
2025	2050	0	840	-80	10	1	39.55001164245137	658628405281.6057
2025	2050	0.2	1400	20	20	0	144.66134551258412	2192179003273.617
2025	2050	0.2	1400	20	20	1	120.2297942825756	2182371403273.617
2025	2050	0.2	1400	20	18	0	141.26006423282632	2172886880981.3171
2025	2050	0.2	1400	20	18	1	116.11352758463208	2162659180981.3171
2025	2050	0.2	1400	20	16	0	139.30095448159898	2168375018726.35
2025	2050	0.2	1400	20	16	1	113.07074432099827	2157462518726.35
2025	2050	0.2	1400	20	14	0	138.94517242690765	2181800218648.0981
2025	2050	0.2	1400	20	14	1	111.28720130592046	2169859518648.0981
2025	2050	0.2	1400	20	12	0	139.66212759275317	2209060778429.2373
2025	2050	0.2	1400	20	12	1	110.49898545205528	2195764878429.2373
2025	2050	0.2	1400	20	10	0	140.4593486602944	2241204144864.4336
2025	2050	0.2	1400	20	10	1	110.07210222396346	2226370244864.4336
2025	2050	0.2	1400	0	20	0	127.80679035791924	1935514323543.0046
2025	2050	0.2	1400	0	20	1	108.45324291908571	1928468723543.0046
2025	2050	0.2	1400	0	18	0	124.41832414220073	1916205706135.9724
2025	2050	0.2	1400	0	18	1	104.33385725371868	1908733806135.9724
2025	2050	0.2	1400	0	16	0	122.43438805959875	1911456311512.9434
2025	2050	0.2	1400	0	16	1	101.26729930791295	1903308411512.9434
2025	2050	0.2	1400	0	14	0	122.13082769248199	1925261005124.989
2025	2050	0.2	1400	0	14	1	99.53597803122872	1916074805124.989
2025	2050	0.2	1400	0	12	0	122.90269768717457	1952744396495.7163
2025	2050	0.2	1400	0	12	1	98.78402197792116	1942214296495.7163
2025	2050	0.2	1400	0	10	0	123.79980203955661	1985607304284.7954
2025	2050	0.2	1400	0	10	1	98.44483396226303	1973527004284.7954
2025	2050	0.2	1400	-20	20	0	108.28599199695165	1625769122997.9756
2025	2050	0.2	1400	-20	20	1	93.16843238661089	1620396822997.9756
2025	2050	0.2	1400	-20	18	0	105.14574326297732	1604959461066.9375
2025	2050	0.2	1400	-20	18	1	89.48654528520163	1599314361066.9375
2025	2050	0.2	1400	-20	16	0	103.2017641025642	1596446085741.4058
2025	2050	0.2	1400	-20	16	1	86.58560904713678	1590324085741.4058
2025	2050	0.2	1400	-20	14	0	102.43892650813407	1601587762903.4075
2025	2050	0.2	1400	-20	14	1	84.65130433367678	1594729462903.4075
2025	2050	0.2	1400	-20	12	0	103.36062717631906	1629005961706.6833
2025	2050	0.2	1400	-20	12	1	84.12673604481397	1620899661706.6833
2025	2050	0.2	1400	-20	10	0	104.38348824830977	1662113645756.2935
2025	2050	0.2	1400	-20	10	1	84.0244880615479	1652517445756.2935
2025	2050	0.2	1400	-40	20	0	88.81469436002101	1325633029767.772
2025	2050	0.2	1400	-40	20	1	77.58882156298083	1321655729767.772
2025	2050	0.2	1400	-40	18	0	86.18340799994488	1304557450259.5571
2025	2050	0.2	1400	-40	18	1	74.6663710496234	1300422050259.5571
2025	2050	0.2	1400	-40	16	0	84.51184016189785	1293979943148.3213
2025	2050	0.2	1400	-40	16	1	72.25987288913564	1289509743148.3213
2025	2050	0.2	1400	-40	14	0	83.98518885720551	1296542319699.5916
2025	2050	0.2	1400	-40	14	1	70.63981188874668	1291509519699.5916
2025	2050	0.2	1400	-40	12	0	84.6073453133368	1314096240188.7056
2025	2050	0.2	1400	-40	12	1	69.92691630819768	1308217440188.7056
2025	2050	0.2	1400	-40	10	0	85.72251189068622	1346522244714.19
2025	2050	0.2	1400	-40	10	1	70.04400339278716	1339245544714.19
2025	2050	0.2	1400	-60	20	0	68.66193153101992	1019706567803.1079
2025	2050	0.2	1400	-60	20	1	61.15157870369317	1017049867803.1079
2025	2050	0.2	1400	-60	18	0	66.68510947474766	1002520527008.1294
2025	2050	0.2	1400	-60	18	1	59.154569153796196	999823527008.1294
2025	2050	0.2	1400	-60	16	0	65.65637505005145	993793464073.6045
2025	2050	0.2	1400	-60	16	1	57.63462867934679	990873264073.6045
2025	2050	0.2	1400	-60	14	0	65.9055699504027	999368334315.0548
2025	2050	0.2	1400	-60	14	1	56.73737291350125	995960134315.0548
2025	2050	0.2	1400	-60	12	0	66.77644019627502	1013994544632.9786
2025	2050	0.2	1400	-60	12	1	56.346191821721085	1009935144632.9786
2025	2050	0.2	1400	-60	10	0	68.91580653558688	1050463033202.0361
2025	2050	0.2	1400	-60	10	1	57.06661223998943	1045176933202.0361
2025	2050	0.2	1400	-80	20	0	48.614568235497146	706978402754.8416
2025	2050	0.2	1400	-80	20	1	44.80241415486331	705651602754.8416
2025	2050	0.2	1400	-80	18	0	47.30845220187557	697954442164.4005
2025	2050	0.2	1400	-80	18	1	43.53783371018424	696621442164.4005
2025	2050	0.2	1400	-80	16	0	46.17578846429172	689830946189.0782
2025	2050	0.2	1400	-80	16	1	42.225491776820945	688389446189.0782
2025	2050	0.2	1400	-80	14	0	47.47501161552585	702366864017.4697
2025	2050	0.2	1400	-80	14	1	42.41777331300274	700500664017.4697
2025	2050	0.2	1400	-80	12	0	47.2671504922506	700959897078.3779
2025	2050	0.2	1400	-80	12	1	41.691438721434494	698846797078.3779
2025	2050	0.2	1400	-80	10	0	49.02726878571711	724101553912.7504
2025	2050	0.2	1400	-80	10	1	42.268974602185665	721267853912.7504
2025	2050	0.2	1120	20	20	0	136.58171974625992	2062700642938.5103
2025	2050	0.2	1120	20	20	1	114.59871433625138	2054372342938.5103
2025	2050	0.2	1120	20	18	0	132.62413892625318	2030897076638.9062
2025	2050	0.2	1120	20	18	1	110.02241986205897	2022212351638.9062
2025	2050	0.2	1120	20	16	0	129.97875379492825	2013056363084.8804
2025	2050	0.2	1120	20	16	1	106.4284857463275	2003791418084.8804
2025	2050	0.2	1120	20	14	0	128.8401788947375	2012663331927.3657
2025	2050	0.2	1120	20	14	1	104.02852214175029	2002528556927.3657
2025	2050	0.2	1120	20	12	0	128.77171883527757	2026402476542.134
2025	2050	0.2	1120	20	12	1	102.62506704257966	2015123041542.134
2025	2050	0.2	1120	20	10	0	128.90868870957527	2046240535734.2234
2025	2050	0.2	1120	20	10	1	101.67137303724431	2033664240734.2234
2025	2050	0.2	1120	0	20	0	121.6722593985657	1834694047802.3347
2025	2050	0.2	1120	0	20	1	104.20694240773217	1828706427802.3347
2025	2050	0.2	1120	0	18	0	117.70257742769414	1802559895436.1753
2025	2050	0.2	1120	0	18	1	99.60430168721206	1796210580436.1753
2025	2050	0.2	1120	0	16	0	115.01982844513415	1784277113122.3271
2025	2050	0.2	1120	0	16	1	95.97194058144835	1777355058122.3271
2025	2050	0.2	1120	0	14	0	113.9125920185774	1784027800653.4043
2025	2050	0.2	1120	0	14	1	93.60289206132414	1776227450653.4043
2025	2050	0.2	1120	0	12	0	113.88958973451078	1797907431022.8706
2025	2050	0.2	1120	0	12	1	92.22624212125737	1788971906022.8706
2025	2050	0.2	1120	0	10	0	114.11124864367211	1818361960139.2822
2025	2050	0.2	1120	0	10	1	91.34673801437852	1808119265139.2822
2025	2050	0.2	1120	-20	20	0	103.63390457545084	1550459266438.3499
2025	2050	0.2	1120	-20	20	1	89.97980800911007	1545892811438.3499
2025	2050	0.2	1120	-20	18	0	100.06903731371682	1519707112468.8044
2025	2050	0.2	1120	-20	18	1	85.94761556394114	1514908777468.8044
2025	2050	0.2	1120	-20	16	0	97.54954613835633	1499978278211.588
2025	2050	0.2	1120	-20	16	1	82.59108417892892	1494774938211.588
2025	2050	0.2	1120	-20	14	0	96.09519688632476	1492851414411.938
2025	2050	0.2	1120	-20	14	1	80.10461467586745	1487024439411.938
2025	2050	0.2	1120	-20	12	0	96.26435008097813	1507604808923.4685
2025	2050	0.2	1120	-20	12	1	78.98500546147302	1500723693923.4685
2025	2050	0.2	1120	-20	10	0	96.66753432447452	1529341967504.5417
2025	2050	0.2	1120	-20	10	1	78.38005514571265	1521204997504.5417
2025	2050	0.2	1120	-40	20	0	85.42025162336725	1271514576192.1025
2025	2050	0.2	1120	-40	20	1	75.2778312703271	1268133871192.1025
2025	2050	0.2	1120	-40	18	0	82.5209883689969	1243783361213.5986
2025	2050	0.2	1120	-40	18	1	72.13047173067541	1240268271213.5986
2025	2050	0.2	1120	-40	16	0	80.44220736061888	1225180964703.4033
2025	2050	0.2	1120	-40	16	1	69.40796294385667	1221381294703.4033
2025	2050	0.2	1120	-40	14	0	79.35741750187245	1218188306551.7402
2025	2050	0.2	1120	-40	14	1	67.35812734941362	1213911326551.7402
2025	2050	0.2	1120	-40	12	0	79.32265071867499	1225075926862.7212
2025	2050	0.2	1120	-40	12	1	66.13610248953583	1220082846862.7212
2025	2050	0.2	1120	-40	10	0	79.87677522312516	1247258141056.6787
2025	2050	0.2	1120	-40	10	1	65.79223263722609	1241087106056.6787
2025	2050	0.2	1120	-60	20	0	66.43524329903333	984880664998.0256
2025	2050	0.2	1120	-60	20	1	59.648599547706596	982622469998.0256
2025	2050	0.2	1120	-60	18	0	64.3254939656663	963723304672.1162
2025	2050	0.2	1120	-60	18	1	57.52964080471483	961430854672.1162
2025	2050	0.2	1120	-60	16	0	63.04491157658109	950229112219.2627
2025	2050	0.2	1120	-60	16	1	55.81865406187643	947746942219.2627
2025	2050	0.2	1120	-60	14	0	62.84395196852066	948953195367.4667
2025	2050	0.2	1120	-60	14	1	54.59918189561922	946056405367.4667
2025	2050	0.2	1120	-60	12	0	63.18784514651706	955638257155.2019
2025	2050	0.2	1120	-60	12	1	53.816990319963125	952189447155.2019
2025	2050	0.2	1120	-60	10	0	64.71398934038557	982689640055.721
2025	2050	0.2	1120	-60	10	1	54.069449148788095	978205035055.721
2025	2050	0.2	1120	-80	20	0	47.58474375004074	692597815074.5388
2025	2050	0.2	1120	-80	20	1	44.1340219734069	691470035074.5388
2025	2050	0.2	1120	-80	18	0	46.208278074066456	680980505042.9056
2025	2050	0.2	1120	-80	18	1	42.80078082237513	679847455042.9056
2025	2050	0.2	1120	-80	16	0	44.912569923158564	669122102502.1003
2025	2050	0.2	1120	-80	16	1	41.35495085568778	667896827502.1003
2025	2050	0.2	1120	-80	14	0	45.87743161881759	677638284830.9346
2025	2050	0.2	1120	-80	14	1	41.32856305229448	676052014830.9346
2025	2050	0.2	1120	-80	12	0	45.44558183685078	672463179381.8423
2025	2050	0.2	1120	-80	12	1	40.43059923003467	670667584381.8423
2025	2050	0.2	1120	-80	10	0	46.75971641149812	689493623987.7378
2025	2050	0.2	1120	-80	10	1	40.68587439596668	687088158987.7378
2025	2050	0.2	840	20	20	0	128.50209397993532	1933222282603.4143
2025	2050	0.2	840	20	20	1	108.96763438992677	1926373282603.4143
2025	2050	0.2	840	20	18	0	123.98821361967977	1888907272296.5103
2025	2050	0.2	840	20	18	1	103.93131213948556	1881765522296.5103
2025	2050	0.2	840	20	16	0	120.65655310825726	1857737707443.4268
2025	2050	0.2	840	20	16	1	99.7862271716565	1850120317443.4268
2025	2050	0.2	840	20	14	0	118.73518536256707	1843526445206.645
2025	2050	0.2	840	20	14	1	96.76984297757986	1835197595206.645
2025	2050	0.2	840	20	12	0	117.88131007780169	1843744174655.0415
2025	2050	0.2	840	20	12	1	94.75114863310378	1834481204655.0415
2025	2050	0.2	840	20	10	0	117.3580287588557	1851276926604.0234
2025	2050	0.2	840	20	10	1	93.27064385052476	1840958236604.0234
2025	2050	0.2	840	0	20	0	115.5377284392122	1733873772061.6838
2025	2050	0.2	840	0	20	1	99.96064189637866	1728944132061.6838
2025	2050	0.2	840	0	18	0	110.98683071318754	1688914084736.4014
2025	2050	0.2	840	0	18	1	94.87474612070544	1683687354736.4014
2025	2050	0.2	840	0	16	0	107.60526883066957	1657097914731.738
2025	2050	0.2	840	0	16	1	90.67658185498378	1651401704731.738
2025	2050	0.2	840	0	14	0	105.69435634467295	1642794596181.851
2025	2050	0.2	840	0	14	1	87.66980609141967	1636380096181.851
2025	2050	0.2	840	0	12	0	104.87648178184718	1643070465550.0603
2025	2050	0.2	840	0	12	1	85.66846226459376	1635729515550.0603
2025	2050	0.2	840	0	10	0	104.42269524778786	1651116615993.8098
2025	2050	0.2	840	0	10	1	84.2486420664943	1642711525993.8098
2025	2050	0.2	840	-20	20	0	98.98181715394999	1475149409878.7021
2025	2050	0.2	840	-20	20	1	86.79118363160923	1471388799878.7021
2025	2050	0.2	840	-20	18	0	94.99233136445635	1434454763870.6426
2025	2050	0.2	840	-20	18	1	82.40868584268065	1430503193870.6426
2025	2050	0.2	840	-20	16	0	91.89732817414847	1403510470681.7356
2025	2050	0.2	840	-20	16	1	78.59655931072106	1399225790681.7356
2025	2050	0.2	840	-20	14	0	89.7514672645154	1384115065920.4446
2025	2050	0.2	840	-20	14	1	75.5579250180581	1379319415920.4446
2025	2050	0.2	840	-20	12	0	89.16807298563738	1386203656140.2256
2025	2050	0.2	840	-20	12	1	73.84327487813226	1380547726140.2256
2025	2050	0.2	840	-20	10	0	88.95158040063937	1396570289252.7627
2025	2050	0.2	840	-20	10	1	72.7356222298775	1389892549252.7627
2025	2050	0.2	840	-40	20	0	82.02580888671349	1217396122616.4287
2025	2050	0.2	840	-40	20	1	72.96684097767333	1214612012616.4287
2025	2050	0.2	840	-40	18	0	78.85856873804892	1183009272167.6338
2025	2050	0.2	840	-40	18	1	69.59457241172741	1180114492167.6338
2025	2050	0.2	840	-40	16	0	76.37257455933988	1156381986258.4766
2025	2050	0.2	840	-40	16	1	66.55605299857768	1153252846258.4766
2025	2050	0.2	840	-40	14	0	74.72964614653938	1139834293403.8838
2025	2050	0.2	840	-40	14	1	64.07644281008055	1136313133403.8838
2025	2050	0.2	840	-40	12	0	74.03795612401314	1136055613536.7275
2025	2050	0.2	840	-40	12	1	62.345288670874005	1131948253536.7275
2025	2050	0.2	840	-40	10	0	74.0310385555641	1147994037399.1548
2025	2050	0.2	840	-40	10	1	61.54046188166503	1142928667399.1548
2025	2050	0.2	840	-60	20	0	64.20855506704675	950054762192.9459
2025	2050	0.2	840	-60	20	1	58.14562039172	948195072192.9459
2025	2050	0.2	840	-60	18	0	61.965878456584896	924926082336.1056
2025	2050	0.2	840	-60	18	1	55.90471245563343	923038182336.1056
2025	2050	0.2	840	-60	16	0	60.43344810311073	906664760364.9238
2025	2050	0.2	840	-60	16	1	54.00267944440606	904620620364.9238
2025	2050	0.2	840	-60	14	0	59.78233398663856	898538056419.8755
2025	2050	0.2	840	-60	14	1	52.460990877737125	896152676419.8755
2025	2050	0.2	840	-60	12	0	59.59925009675902	897281969677.4258
2025	2050	0.2	840	-60	12	1	51.28778881820508	894443749677.4258
2025	2050	0.2	840	-60	10	0	60.51217214518428	914916246909.4052
2025	2050	0.2	840	-60	10	1	51.072286057586815	911233136909.4052
2025	2050	0.2	840	-80	20	0	46.55491926458432	678217227394.2356
2025	2050	0.2	840	-80	20	1	43.465629791950484	677288467394.2356
2025	2050	0.2	840	-80	18	0	45.108103946257344	664006567921.4102
2025	2050	0.2	840	-80	18	1	42.06372793456602	663073467921.4102
2025	2050	0.2	840	-80	16	0	43.6493513820254	648413258815.1218
2025	2050	0.2	840	-80	16	1	40.48440993455463	647404208815.1218
2025	2050	0.2	840	-80	14	0	44.27985162210932	652909705644.3989
2025	2050	0.2	840	-80	14	1	40.239352791586214	651603365644.3989
2025	2050	0.2	840	-80	12	0	43.62401318145098	643966461685.306
2025	2050	0.2	840	-80	12	1	39.16975973863487	642488371685.306
2025	2050	0.2	840	-80	10	0	44.49216403727915	654885694062.7245
2025	2050	0.2	840	-80	10	1	39.10277418974771	652908464062.7245
2025	2050	0.5	1400	20	20	0	138.12919688564602	2143164236295.314
2025	2050	0.5	1400	20	20	1	116.72340455727661	2136073936295.314
2025	2050	0.5	1400	20	18	0	133.82014739536294	2114562013387.291
2025	2050	0.5	1400	20	18	1	112.02946705978655	2107212213387.291
2025	2050	0.5	1400	20	16	0	130.71418149478663	2098114722326.1782
2025	2050	0.5	1400	20	16	1	108.18975293442753	2090308522326.1782
2025	2050	0.5	1400	20	14	0	129.9993816038545	2106841293817.9688
2025	2050	0.5	1400	20	14	1	105.96362969359708	2098154293817.9688
2025	2050	0.5	1400	20	12	0	131.92806602093907	2144294421586.849
2025	2050	0.5	1400	20	12	1	105.52476749376278	2134226521586.849
2025	2050	0.5	1400	20	10	0	134.5191249456814	2191002921606.9353
2025	2050	0.5	1400	20	10	1	105.75024403897405	2179374221606.9353
2025	2050	0.5	1400	0	20	0	121.53523656921998	1888361806842.5598
2025	2050	0.5	1400	0	20	1	105.08451118551822	1883920006842.5598
2025	2050	0.5	1400	0	18	0	117.21121795358323	1859502290406.4504
2025	2050	0.5	1400	0	18	1	100.36008967567896	1854802690406.4504
2025	2050	0.5	1400	0	16	0	114.08802986986977	1842903103030.8706
2025	2050	0.5	1400	0	16	1	96.51117128463562	1837752303030.8706
2025	2050	0.5	1400	0	14	0	113.40502757408034	1851873624334.3157
2025	2050	0.5	1400	0	14	1	94.32023432608216	1845833824334.3157
2025	2050	0.5	1400	0	12	0	115.37371471839487	1889496433004.7808
2025	2050	0.5	1400	0	12	1	93.91065660158198	1882082933004.7808
2025	2050	0.5	1400	0	10	0	118.02289013737978	1936593650808.311
2025	2050	0.5	1400	0	10	1	94.19005796300284	1927623150808.311
2025	2050	0.5	1400	-20	20	0	103.66748899695166	1592082864997.9756
2025	2050	0.5	1400	-20	20	1	90.72020608939458	1588722464997.9756
2025	2050	0.5	1400	-20	18	0	99.9184892629773	1565090257066.9375
2025	2050	0.5	1400	-20	18	1	86.66696214365673	1561559357066.9375
2025	2050	0.5	1400	-20	16	0	96.9303549304516	1545909539201.9995
2025	2050	0.5	1400	-20	16	1	83.12406570323944	1542079939201.9995
2025	2050	0.5	1400	-20	14	0	95.51537003985871	1544129826156.7385
2025	2050	0.5	1400	-20	14	1	80.66464072372298	1539743326156.7385
2025	2050	0.5	1400	-20	12	0	97.21134714411855	1577899557262.4854
2025	2050	0.5	1400	-20	12	1	80.26226667916201	1572314057262.4854
2025	2050	0.5	1400	-20	10	0	99.58486839711655	1621443680687.6787
2025	2050	0.5	1400	-20	10	1	80.51741373968197	1614450980687.6787
2025	2050	0.5	1400	-40	20	0	85.46837736002098	1301583029767.772
2025	2050	0.5	1400	-40	20	1	75.82436328734642	1299096829767.772
2025	2050	0.5	1400	-40	18	0	82.49113099994489	1277034934259.5571
2025	2050	0.5	1400	-40	18	1	72.68825698875456	1274452634259.5571
2025	2050	0.5	1400	-40	16	0	80.08410716189785	1258925585148.3213
2025	2050	0.5	1400	-40	16	1	69.8431479760449	1256126285148.3213
2025	2050	0.5	1400	-40	14	0	78.51359484152778	1250996033970.4902
2025	2050	0.5	1400	-40	14	1	67.56187874664963	1247861133970.4902
2025	2050	0.5	1400	-40	12	0	78.93554411502666	1266327719661.1821
2025	2050	0.5	1400	-40	12	1	66.58638311329322	1262505819661.1821
2025	2050	0.5	1400	-40	10	0	81.08477335897106	1306656469725.848
2025	2050	0.5	1400	-40	10	1	66.86913962523188	1301590769725.848
2025	2050	0.5	1400	-60	20	0	66.42873453101991	1003656567803.1079
2025	2050	0.5	1400	-60	20	1	59.97763831431433	1001994967803.1079
2025	2050	0.5	1400	-60	18	0	64.34576347474766	985433717008.1294
2025	2050	0.5	1400	-60	18	1	57.90783754693372	983753517008.1294
2025	2050	0.5	1400	-60	16	0	62.83740705005145	971835242073.6045
2025	2050	0.5	1400	-60	16	1	56.103575030216454	970012442073.6045
2025	2050	0.5	1400	-60	14	0	62.27702212351597	969576491410.199
2025	2050	0.5	1400	-60	14	1	54.726981562223806	967444091410.199
2025	2050	0.5	1400	-60	12	0	62.28464135348776	975966551624.4233
2025	2050	0.5	1400	-60	12	1	53.77702415225024	973453451624.4233
2025	2050	0.5	1400	-60	10	0	63.17064532486241	998303779883.4437
2025	2050	0.5	1400	-60	10	1	53.51256702917505	995040179883.4437
2025	2050	0.5	1400	-80	20	0	47.50144823549714	698978402754.8416
2025	2050	0.5	1400	-80	20	1	44.22703830537422	698147602754.8416
2025	2050	0.5	1400	-80	18	0	46.18837520187557	689904442164.4005
2025	2050	0.5	1400	-80	18	1	42.950762032902986	689070542164.4005
2025	2050	0.5	1400	-80	16	0	44.82043346429172	679432602189.0782
2025	2050	0.5	1400	-80	16	1	41.4914945226677	678533602189.0782
2025	2050	0.5	1400	-80	14	0	45.48908961552585	686121832017.4697
2025	2050	0.5	1400	-80	14	1	41.32466273938935	684956232017.4697
2025	2050	0.5	1400	-80	12	0	46.870311378262734	701903885165.211
2025	2050	0.5	1400	-80	12	1	41.48137501040374	700350085165.211
2025	2050	0.5	1400	-80	10	0	49.03427866639681	729364023717.7953
2025	2050	0.5	1400	-80	10	1	42.17580405181395	727224823717.7953
2025	2050	0.5	1120	20	20	0	131.81194533691956	2026844686999.8267
2025	2050	0.5	1120	20	20	1	112.11621035655013	2020826031999.8267
2025	2050	0.5	1120	20	18	0	127.04437349253035	1986444321712.8975
2025	2050	0.5	1120	20	18	1	107.02117674095396	1980205571712.8975
2025	2050	0.5	1120	20	16	0	123.37580158091237	1957538293047.8438
2025	2050	0.5	1120	20	16	1	102.71175290855328	1950912743047.8438
2025	2050	0.5	1120	20	14	0	121.91008590049651	1952570653949.4067
2025	2050	0.5	1120	20	14	1	99.90361712623908	1945199003949.4067
2025	2050	0.5	1120	20	12	0	122.90507613103487	1975172555787.6934
2025	2050	0.5	1120	20	12	1	98.78398734785858	1966631640787.6934
2025	2050	0.5	1120	20	10	0	124.62311580920436	2007782873640.3445
2025	2050	0.5	1120	20	10	1	98.382617922497	1997921818640.3445
2025	2050	0.5	1120	0	20	0	117.08890132245794	1800147265049.5369
2025	2050	0.5	1120	0	20	1	101.8187422027562	1796372815049.5369
2025	2050	0.5	1120	0	18	0	112.28683648866422	1759218553780.551
2025	2050	0.5	1120	0	18	1	96.67496620675996	1755225393780.551
2025	2050	0.5	1120	0	16	0	108.5881142114345	1729945986640.183
2025	2050	0.5	1120	0	16	1	92.34045308220036	1725570506640.183
2025	2050	0.5	1120	0	14	0	107.13651430309534	1725009506150.0386
2025	2050	0.5	1120	0	14	1	89.54897487909716	1719881076150.0386
2025	2050	0.5	1120	0	12	0	108.16126999619803	1747654556694.6492
2025	2050	0.5	1120	0	12	1	88.44797128338512	1741362921694.6492
2025	2050	0.5	1120	0	10	0	109.93104580199886	1780593923896.2134
2025	2050	0.5	1120	0	10	1	88.0932994276219	1772985378896.2134
2025	2050	0.5	1120	-20	20	0	100.31989157545085	1526508008438.3499
2025	2050	0.5	1120	-20	20	1	88.28801197989377	1523651668438.3499
2025	2050	0.5	1120	-20	18	0	96.21260331371683	1490067908468.8044
2025	2050	0.5	1120	-20	18	1	83.92292524639625	1487066643468.8044
2025	2050	0.5	1120	-20	16	0	92.76299292644224	1460536166845.5342
2025	2050	0.5	1120	-20	16	1	79.99328937523008	1457281246845.5342
2025	2050	0.5	1120	-20	14	0	90.74416223343556	1447153201069.732
2025	2050	0.5	1120	-20	14	1	77.04529450529984	1443426236069.732
2025	2050	0.5	1120	-20	12	0	91.60375703942833	1467426588970.988
2025	2050	0.5	1120	-20	12	1	76.01808583847178	1462684673970.988
2025	2050	0.5	1120	-20	10	0	93.20752820669992	1498209286492.4758
2025	2050	0.5	1120	-20	10	1	75.70954265326536	1492277731492.4758
2025	2050	0.5	1120	-40	20	0	83.04074462336725	1254679576192.1025
2025	2050	0.5	1120	-40	20	1	74.07399388669268	1252566306192.1025
2025	2050	0.5	1120	-40	18	0	79.8357213689969	1223775845213.5986
2025	2050	0.5	1120	-40	18	1	70.73628920180657	1221580890213.5986
2025	2050	0.5	1120	-40	16	0	77.09786436061889	1198211606703.4033
2025	2050	0.5	1120	-40	16	1	67.61945977876594	1195832201703.4033
2025	2050	0.5	1120	-40	14	0	75.10667256169194	1181784909584.031
2025	2050	0.5	1120	-40	14	1	64.99393904281378	1179120784584.031
2025	2050	0.5	1120	-40	12	0	74.92999771956828	1186907947160.4888
2025	2050	0.5	1120	-40	12	1	63.554096941834835	1183661792160.4888
2025	2050	0.5	1120	-40	10	0	76.41299338829228	1215964351546.9219
2025	2050	0.5	1120	-40	10	1	63.3357194025531	1211667326546.9219
2025	2050	0.5	1120	-60	20	0	64.84725629903335	973645664998.0256
2025	2050	0.5	1120	-60	20	1	58.84879493032776	972233304998.0256
2025	2050	0.5	1120	-60	18	0	62.64542796566629	951556494672.1162
2025	2050	0.5	1120	-60	18	1	56.665203693852355	950128324672.1162
2025	2050	0.5	1120	-60	16	0	60.9374835765811	933580890219.2627
2025	2050	0.5	1120	-60	16	1	54.700198740746096	932031510219.2627
2025	2050	0.5	1120	-60	14	0	60.040816942553775	925327403715.4578
2025	2050	0.5	1120	-60	14	1	53.06839249326161	923514983715.4578
2025	2050	0.5	1120	-60	12	0	59.67481734648864	924960004302.3326
2025	2050	0.5	1120	-60	12	1	51.822088697251104	922824949302.3326
2025	2050	0.5	1120	-60	10	0	60.121346846394125	939110401748.6792
2025	2050	0.5	1120	-60	10	1	51.20598901070677	936341681748.6792
2025	2050	0.5	1120	-80	20	0	46.79322375004074	686997815074.5388
2025	2050	0.5	1120	-80	20	1	43.74513124391782	686291635074.5388
2025	2050	0.5	1120	-80	18	0	45.41181107406646	675345505042.9056
2025	2050	0.5	1120	-80	18	1	42.401359797093875	674636690042.9056
2025	2050	0.5	1120	-80	16	0	43.908964923158564	661348758502.1003
2025	2050	0.5	1120	-80	16	1	40.82492170153454	660584608502.1003
2025	2050	0.5	1120	-80	14	0	44.34576961881759	664783252830.9346
2025	2050	0.5	1120	-80	14	1	40.498862710681095	663792492830.9346
2025	2050	0.5	1120	-80	12	0	45.4038834560429	676075759218.4237
2025	2050	0.5	1120	-80	12	1	40.42831538018391	674755389218.4237
2025	2050	0.5	1120	-80	10	0	47.153007236772574	697695928681.1578
2025	2050	0.5	1120	-80	10	1	40.82613125818971	695879468681.1578
2025	2050	0.5	840	20	20	0	125.49469378819265	1910525137704.3503
2025	2050	0.5	840	20	20	1	107.50901615582322	1905578127704.3503
2025	2050	0.5	840	20	18	0	120.26859958969746	1858326630038.5188
2025	2050	0.5	840	20	18	1	102.01288642212108	1853198930038.5188
2025	2050	0.5	840	20	16	0	116.0374216670379	1816961863769.5247
2025	2050	0.5	840	20	16	1	97.23375288267881	1811516963769.5247
2025	2050	0.5	840	20	14	0	113.82079019713832	1798300014080.8562
2025	2050	0.5	840	20	14	1	93.84360455888087	1792243714080.8562
2025	2050	0.5	840	20	12	0	113.88208624113038	1806050689988.5483
2025	2050	0.5	840	20	12	1	92.0432072019541	1799036759988.5483
2025	2050	0.5	840	20	10	0	114.72710667272686	1824562825673.7632
2025	2050	0.5	840	20	10	1	91.01499180601951	1816469415673.7632
2025	2050	0.5	840	0	20	0	112.64256607569601	1711932723256.5327
2025	2050	0.5	840	0	20	1	98.55297321999426	1708825623256.5327
2025	2050	0.5	840	0	18	0	107.36245502374526	1658934817154.6753
2025	2050	0.5	840	0	18	1	92.98984273784099	1655648097154.6753
2025	2050	0.5	840	0	16	0	103.08819855299932	1616988870249.5227
2025	2050	0.5	840	0	16	1	88.16973487976517	1613388710249.5227
2025	2050	0.5	840	0	14	0	100.86800103211046	1598145387965.7932
2025	2050	0.5	840	0	14	1	84.77771543211227	1593928327965.7932
2025	2050	0.5	840	0	12	0	100.94882527400125	1605812680384.5525
2025	2050	0.5	840	0	12	1	82.98528596518835	1600642910384.5525
2025	2050	0.5	840	0	10	0	101.83920146661826	1624594196984.1565
2025	2050	0.5	840	0	10	1	81.9965408922413	1618347606984.1565
2025	2050	0.5	840	-20	20	0	96.97229415395	1460933151878.7021
2025	2050	0.5	840	-20	20	1	85.85581787039293	1458580871878.7021
2025	2050	0.5	840	-20	18	0	92.50671736445635	1415045559870.6426
2025	2050	0.5	840	-20	18	1	81.17888834913578	1412573929870.6426
2025	2050	0.5	840	-20	16	0	88.59563092243286	1375162794489.0342
2025	2050	0.5	840	-20	16	1	76.8625130472207	1372482554489.0342
2025	2050	0.5	840	-20	14	0	85.97295442701241	1350176575982.701
2025	2050	0.5	840	-20	14	1	73.42594828687668	1347109145982.701
2025	2050	0.5	840	-20	12	0	85.9961669347382	1356953620679.465
2025	2050	0.5	840	-20	12	1	71.77390499778164	1353055290679.465
2025	2050	0.5	840	-20	10	0	86.83018801628344	1374974892297.2444
2025	2050	0.5	840	-20	10	1	70.90167156684886	1370104482297.2444
2025	2050	0.5	840	-40	20	0	80.61311188671348	1207776122616.4287
2025	2050	0.5	840	-40	20	1	72.32362448603891	1206035782616.4287
2025	2050	0.5	840	-40	18	0	77.18031173804891	1170516756167.6338
2025	2050	0.5	840	-40	18	1	68.78432141485858	1168709146167.6338
2025	2050	0.5	840	-40	16	0	74.1116215593399	1137497628258.4766
2025	2050	0.5	840	-40	16	1	65.39577158148695	1135538118258.4766
2025	2050	0.5	840	-40	14	0	71.6997502818561	1112573785197.567
2025	2050	0.5	840	-40	14	1	62.42599933897794	1110380435197.567
2025	2050	0.5	840	-40	12	0	70.92445132410987	1107488174659.7866
2025	2050	0.5	840	-40	12	1	60.521810770376426	1104817764659.7866
2025	2050	0.5	840	-40	10	0	71.74121341761351	1125272233367.9836
2025	2050	0.5	840	-40	10	1	59.802299179874325	1121743883367.9836
2025	2050	0.5	840	-60	20	0	63.26577806704675	943634762192.9459
2025	2050	0.5	840	-60	20	1	57.719951546341164	942471642192.9459
2025	2050	0.5	840	-60	18	0	60.945092456584895	917679272336.1056
2025	2050	0.5	840	-60	18	1	55.422569840770954	916503132336.1056
2025	2050	0.5	840	-60	16	0	59.037560103110735	895326538364.9238
2025	2050	0.5	840	-60	16	1	53.29682245127573	894050578364.9238
2025	2050	0.5	840	-60	14	0	57.804611761591566	881078316020.7134
2025	2050	0.5	840	-60	14	1	51.409803424299405	879585876020.7134
2025	2050	0.5	840	-60	12	0	57.06499333948942	873953456980.2423
2025	2050	0.5	840	-60	12	1	49.867153242251895	872196446980.2423
2025	2050	0.5	840	-60	10	0	57.07204836792586	879917023613.915
2025	2050	0.5	840	-60	10	1	48.8994109922385	877643183613.915
2025	2050	0.5	840	-80	20	0	46.08499926458432	675017227394.2356
2025	2050	0.5	840	-80	20	1	43.26322418246139	674435667394.2356
2025	2050	0.5	840	-80	18	0	44.63524694625735	660786567921.4102
2025	2050	0.5	840	-80	18	1	41.85195756128476	660202837921.4102
2025	2050	0.5	840	-80	16	0	42.9974963820254	643264914815.1218
2025	2050	0.5	840	-80	16	1	40.158348880401384	642635614815.1218
2025	2050	0.5	840	-80	14	0	43.20244962210932	643444673644.3989
2025	2050	0.5	840	-80	14	1	39.67306268197282	642628753644.3989
2025	2050	0.5	840	-80	12	0	43.93745553382308	650247633271.6356
2025	2050	0.5	840	-80	12	1	39.37525574996409	649160693271.6356
2025	2050	0.5	840	-80	10	0	45.271735807148346	666027833644.5195
2025	2050	0.5	840	-80	10	1	39.47645846456548	664534113644.5195
2025	2060	0	1400	20	20	0	151.64576412750478	2239728856100.2627
2025	2060	0	1400	20	20	1	125.89879885059693	2228160656100.2627
2025	2060	0	1400	20	18	0	149.1220224082663	2228152139061.09
2025	2060	0	1400	20	18	1	122.44966281172962	2216056739061.09
2025	2060	0	1400	20	16	0	148.21940536042652	2233561442985.3237
2025	2060	0	1400	20	16	1	120.22246143251066	2220618342985.3237
2025	2060	0	1400	20	14	0	148.42874932953703	2252315051083.454
2025	2060	0	1400	20	14	1	119.02841068282574	2238205051083.454
2025	2060	0	1400	20	12	0	148.62804253215938	2274772656091.522
2025	2060	0	1400	20	12	1	118.2525977337294	2259275056091.522
2025	2060	0	1400	20	10	0	148.57883779386918	2299784521332.9004
2025	2060	0	1400	20	10	1	117.68591479968325	2282681621332.9004
2025	2060	0	1400	0	20	0	134.14617830909995	1979016846074.0288
2025	2060	0	1400	0	20	1	113.42235433216496	1970281746074.0288
2025	2060	0	1400	0	18	0	131.6204603042719	1967321764873.2642
2025	2060	0	1400	0	18	1	109.96316687706903	1958059464873.2642
2025	2060	0	1400	0	16	0	130.72697441993068	1972786622692.1523
2025	2060	0	1400	0	16	1	107.74581516215002	1962675622692.1523
2025	2060	0	1400	0	14	0	130.97409203183025	1991828609610.6704
2025	2060	0	1400	0	14	1	106.59769382155558	1980546809610.6704
2025	2060	0	1400	0	12	0	131.2381753643637	2014643488145.3105
2025	2060	0	1400	0	12	1	105.87387233177034	2001978888145.3105
2025	2060	0	1400	0	10	0	131.28193659392892	2040257170899.2944
2025	2060	0	1400	0	10	1	105.3831911201099	2025983470899.2944
2025	2060	0	1400	-20	20	0	113.04055299279506	1657759111202.4133
2025	2060	0	1400	-20	20	1	96.89930831262825	1651066211202.4133
2025	2060	0	1400	-20	18	0	110.53158928171004	1642391503150.404
2025	2060	0	1400	-20	18	1	93.70826534032979	1635360703150.404
2025	2060	0	1400	-20	16	0	109.49952595344688	1642367103979.542
2025	2060	0	1400	-20	16	1	91.49105689848074	1634736003979.542
2025	2060	0	1400	-20	14	0	109.34563253687107	1653004417105.6633
2025	2060	0	1400	-20	14	1	90.08262224690677	1644526117105.6633
2025	2060	0	1400	-20	12	0	110.0855140554206	1678720557864.8264
2025	2060	0	1400	-20	12	1	89.75170644908887	1668893257864.8264
2025	2060	0	1400	-20	10	0	110.52170349235661	1706831730521.5278
2025	2060	0	1400	-20	10	1	89.6332524946986	1695397330521.5278
2025	2060	0	1400	-40	20	0	92.22481943328903	1348318420096.0864
2025	2060	0	1400	-40	20	1	80.2669175862319	1343370820096.0864
2025	2060	0	1400	-40	18	0	89.95986971259453	1330295979872.5227
2025	2060	0	1400	-40	18	1	77.64297373784382	1325159279872.5227
2025	2060	0	1400	-40	16	0	88.96903782357009	1325931647903.9016
2025	2060	0	1400	-40	16	1	75.7322578875236	1320373347903.9016
2025	2060	0	1400	-40	14	0	88.67287207567516	1330117928897.2998
2025	2060	0	1400	-40	14	1	74.36010946822206	1323955428897.2998
2025	2060	0	1400	-40	12	0	88.83429969983987	1342549314082.9236
2025	2060	0	1400	-40	12	1	73.56071228082467	1335536714082.9236
2025	2060	0	1400	-40	10	0	89.71323597370389	1373462039482.523
2025	2060	0	1400	-40	10	1	73.8610817766609	1364857739482.523
2025	2060	0	1400	-60	20	0	70.89332415627644	1034551704646.4402
2025	2060	0	1400	-60	20	1	62.899168796819566	1031253304646.4402
2025	2060	0	1400	-60	18	0	69.05281380675113	1018342404316.6394
2025	2060	0	1400	-60	18	1	61.03087679214159	1015000604316.6394
2025	2060	0	1400	-60	16	0	68.43462646142407	1013397345177.7299
2025	2060	0	1400	-60	16	1	59.81297462410977	1009782745177.7299
2025	2060	0	1400	-60	14	0	68.1289221651727	1012590472912.7454
2025	2060	0	1400	-60	14	1	58.66674931810585	1008571572912.7454
2025	2060	0	1400	-60	12	0	67.23947380039192	1008589511140.9241
2025	2060	0	1400	-60	12	1	57.35903610107109	1004140211140.9241
2025	2060	0	1400	-60	10	0	68.80601979885134	1039455710529.8293
2025	2060	0	1400	-60	10	1	57.99733461788013	1033682510529.8293
2025	2060	0	1400	-80	20	0	49.645230637874405	713890332582.3135
2025	2060	0	1400	-80	20	1	45.59559878586287	712241132582.3135
2025	2060	0	1400	-80	18	0	48.406239123386584	705248134911.8634
2025	2060	0	1400	-80	18	1	44.40066216192505	703598934911.8634
2025	2060	0	1400	-80	16	0	47.451129973473975	698642997845.8351
2025	2060	0	1400	-80	16	1	43.23743216538974	696875997845.8351
2025	2060	0	1400	-80	14	0	47.49200023947141	697761783662.94
2025	2060	0	1400	-80	14	1	42.74751538944679	695749883662.94
2025	2060	0	1400	-80	12	0	48.8460046423458	711300476465.2897
2025	2060	0	1400	-80	12	1	42.948638055859384	708705376465.2897
2025	2060	0	1400	-80	10	0	51.27569063878114	740689744812.4785
2025	2060	0	1400	-80	10	1	44.02751627948648	737135644812.4785
2025	2060	0	1120	20	20	0	141.99453747669992	2099225395669.907
2025	2060	0	1120	20	20	1	119.1740869077921	2089400645669.907
2025	2060	0	1120	20	18	0	138.80177429188325	2074352320301.064
2025	2060	0	1120	20	18	1	115.17964758334652	2064080170301.064
2025	2060	0	1120	20	16	0	137.0824495352582	2065507989378.9404
2025	2060	0	1120	20	16	1	112.30379727534235	2054517574378.9404
2025	2060	0	1120	20	14	0	136.43249871474424	2069999697556.6038
2025	2060	0	1120	20	14	1	110.42653899203297	2058022577556.6038
2025	2060	0	1120	20	12	0	135.88998837755946	2079424738072.0513
2025	2060	0	1120	20	12	1	109.03687990712949	2066277278072.0513
2025	2060	0	1120	20	10	0	135.248672893362	2092754355743.3599
2025	2060	0	1120	20	10	1	107.95621519517607	2078255530743.3599
2025	2060	0	1120	0	20	0	126.55951190889043	1867966460416.6946
2025	2060	0	1120	0	20	1	108.18415343995541	1860542765416.6946
2025	2060	0	1120	0	18	0	123.34296559227185	1842672960268.956
2025	2060	0	1120	0	18	1	104.15785585306898	1834801865268.956
2025	2060	0	1120	0	16	0	121.61530554025332	1833656096832.8489
2025	2060	0	1120	0	16	1	101.27312084247265	1825065946832.8489
2025	2060	0	1120	0	14	0	120.98616756075337	1838227532225.3308
2025	2060	0	1120	0	14	1	99.4227187904787	1828647482225.3308
2025	2060	0	1120	0	12	0	120.49455991783397	1847886724514.203
2025	2060	0	1120	0	12	1	98.0715847572406	1837140354514.203
2025	2060	0	1120	0	10	0	119.93624165021883	1861790470556.2207
2025	2060	0	1120	0	10	1	97.0577998963998	1849689505556.2207
2025	2060	0	1120	-20	20	0	107.26441587048882	1574524631594.1926
2025	2060	0	1120	-20	20	1	92.94637760232199	1568835666594.1926
2025	2060	0	1120	-20	18	0	104.25068394431374	1548665038989.1604
2025	2060	0	1120	-20	18	1	89.34261342693345	1542688858989.1604
2025	2060	0	1120	-20	16	0	102.53100851501245	1536610600686.421
2025	2060	0	1120	-20	16	1	86.5864216640463	1530124705686.421
2025	2060	0	1120	-20	14	0	101.59851821792583	1534337764170.4636
2025	2060	0	1120	-20	14	1	84.5573177079615	1527134389170.4636
2025	2060	0	1120	-20	12	0	101.58134300705716	1547521878449.4302
2025	2060	0	1120	-20	12	1	83.60658932072543	1539180253449.4302
2025	2060	0	1120	-20	10	0	101.42895867644276	1564667856088.093
2025	2060	0	1120	-20	10	1	82.98107326278475	1554973216088.093
2025	2060	0	1120	-40	20	0	88.00957359955453	1288410633077.0522
2025	2060	0	1120	-40	20	1	77.3994426804974	1284205173077.0522
2025	2060	0	1120	-40	18	0	85.43004395777075	1263420444027.8096
2025	2060	0	1120	-40	18	1	74.51243145902004	1259054249027.8096
2025	2060	0	1120	-40	16	0	83.94838624638297	1250439426933.545
2025	2060	0	1120	-40	16	1	72.22573743433648	1245714871933.545
2025	2060	0	1120	-40	14	0	83.04735018140737	1244733615085.541
2025	2060	0	1120	-40	14	1	70.38341737395427	1239496570085.541
2025	2060	0	1120	-40	12	0	82.5609055086017	1246561650503.3433
2025	2060	0	1120	-40	12	1	69.0619880935865	1240605860503.3433
2025	2060	0	1120	-40	10	0	82.86562267663646	1267293314618.5076
2025	2060	0	1120	-40	10	1	68.87218113959347	1259997359618.5076
2025	2060	0	1120	-60	20	0	68.12753102293065	995921620165.7063
2025	2060	0	1120	-60	20	1	61.031889615473794	993117980165.7063
2025	2060	0	1120	-60	18	0	66.13553622951103	975624575521.5023
2025	2060	0	1120	-60	18	1	59.023935718901484	972784045521.5023
2025	2060	0	1120	-60	16	0	65.2171779134974	965571765784.9463
2025	2060	0	1120	-60	16	1	57.58017576418309	962499355784.9463
2025	2060	0	1120	-60	14	0	64.49786236843771	958207137404.7863
2025	2060	0	1120	-60	14	1	56.12547668137086	954791252404.7863
2025	2060	0	1120	-60	12	0	63.22418325153347	947312168830.6172
2025	2060	0	1120	-60	12	1	54.49772192821265	943532363830.6172
2025	2060	0	1120	-60	10	0	64.18844382979526	968890349181.5546
2025	2060	0	1120	-60	10	1	54.65788629282406	963993869181.5546
2025	2060	0	1120	-80	20	0	48.358635194286094	697683507867.3485
2025	2060	0	1120	-80	20	1	44.75826031827456	696281687867.3485
2025	2060	0	1120	-80	18	0	47.040708045580324	686403019857.041
2025	2060	0	1120	-80	18	1	43.48438806011879	685001199857.041
2025	2060	0	1120	-80	16	0	45.90287549273016	675933324928.5284
2025	2060	0	1120	-80	16	1	42.17052444464593	674431374928.5284
2025	2060	0	1120	-80	14	0	45.71774115759605	671850347203.3875
2025	2060	0	1120	-80	14	1	41.52131603957144	670140232203.3875
2025	2060	0	1120	-80	12	0	46.6256735749928	679958550436.0076
2025	2060	0	1120	-80	12	1	41.41697426050638	677753375436.0076
2025	2060	0	1120	-80	10	0	48.47772339263128	702231680474.9177
2025	2060	0	1120	-80	10	1	42.088808489336614	699214655474.9177
2025	2060	0	840	20	20	0	132.34331082589492	1958721935239.563
2025	2060	0	840	20	20	1	112.44937496498703	1950640635239.563
2025	2060	0	840	20	18	0	128.48152617550016	1920552501541.0535
2025	2060	0	840	20	18	1	107.90963235496345	1912103601541.0535
2025	2060	0	840	20	16	0	125.94549371008999	1897454535772.5742
2025	2060	0	840	20	16	1	104.38513311817411	1888416805772.5742
2025	2060	0	840	20	14	0	124.43624809995153	1887684344029.767
2025	2060	0	840	20	14	1	101.82466730124024	1877840104029.767
2025	2060	0	840	20	12	0	123.15193422295951	1884076820052.5918
2025	2060	0	840	20	12	1	99.82116208052952	1873279500052.5918
2025	2060	0	840	20	10	0	121.91850799285481	1885724190153.8271
2025	2060	0	840	20	10	1	98.2265155906689	1873829440153.8271
2025	2060	0	840	0	20	0	118.97284550868085	1756916074759.3809
2025	2060	0	840	0	20	1	102.9459525477458	1750803784759.3809
2025	2060	0	840	0	18	0	115.06547088027187	1718024155664.6719
2025	2060	0	840	0	18	1	98.35254482906899	1711544265664.6719
2025	2060	0	840	0	16	0	112.50363666057613	1694525570973.5737
2025	2060	0	840	0	16	1	94.80042652279548	1687456270973.5737
2025	2060	0	840	0	14	0	110.99824308967679	1684626454840.0234
2025	2060	0	840	0	14	1	92.24774375940213	1676748154840.0234
2025	2060	0	840	0	12	0	109.75094447130468	1681129960883.132
2025	2060	0	840	0	12	1	90.26929718271134	1672301820883.132
2025	2060	0	840	0	10	0	108.59054670650931	1683323770213.1902
2025	2060	0	840	0	10	1	88.73240867269028	1673395540213.1902
2025	2060	0	840	-20	20	0	101.48827874818241	1491290151985.9495
2025	2060	0	840	-20	20	1	88.9934468920156	1486605121985.9495
2025	2060	0	840	-20	18	0	97.96977860691726	1454938574827.8872
2025	2060	0	840	-20	18	1	84.97696151353699	1450017014827.8872
2025	2060	0	840	-20	16	0	95.56249107657791	1430854097393.2646
2025	2060	0	840	-20	16	1	81.68178642961178	1425513407393.2646
2025	2060	0	840	-20	14	0	93.85140389898051	1415671111235.2363
2025	2060	0	840	-20	14	1	79.0320131690162	1409742661235.2363
2025	2060	0	840	-20	12	0	93.07717195869365	1416323199034.011
2025	2060	0	840	-20	12	1	77.46147219236191	1409467249034.011
2025	2060	0	840	-20	10	0	92.33621386052903	1422503981654.6396
2025	2060	0	840	-20	10	1	76.32889403087098	1414549101654.6396
2025	2060	0	840	-40	20	0	83.79432776581999	1228502846058.014
2025	2060	0	840	-40	20	1	74.53196777476288	1225039526058.014
2025	2060	0	840	-40	18	0	80.90021820294695	1196544908183.0898
2025	2060	0	840	-40	18	1	71.38188918019623	1192949218183.0898
2025	2060	0	840	-40	16	0	78.92773466919576	1174947205963.1794
2025	2060	0	840	-40	16	1	68.71921698114927	1171056395963.1794
2025	2060	0	840	-40	14	0	77.4218282871396	1159349301273.7786
2025	2060	0	840	-40	14	1	66.40672527968651	1155037711273.7786
2025	2060	0	840	-40	12	0	76.28751131736371	1150573986923.757
2025	2060	0	840	-40	12	1	64.56326390634851	1145675006923.757
2025	2060	0	840	-40	10	0	76.01800937956938	1161124589754.4849
2025	2060	0	840	-40	10	1	63.883280502526375	1155136979754.4849
2025	2060	0	840	-60	20	0	65.36173788958489	957291535684.9749
2025	2060	0	840	-60	20	1	59.164610434128036	954982655684.9749
2025	2060	0	840	-60	18	0	63.21825865227095	932906746726.368
2025	2060	0	840	-60	18	1	57.0169946456614	930567486726.368
2025	2060	0	840	-60	16	0	61.999729365570715	917746186392.1658
2025	2060	0	840	-60	16	1	55.347376904256414	915215966392.1658
2025	2060	0	840	-60	14	0	60.86680257170272	903823801896.8223
2025	2060	0	840	-60	14	1	53.58420404463588	901010931896.8223
2025	2060	0	840	-60	12	0	59.208892702675065	886034826520.3065
2025	2060	0	840	-60	12	1	51.63640775535424	882924516520.3065
2025	2060	0	840	-60	10	0	59.57086786073928	898324987833.2743
2025	2060	0	840	-60	10	1	51.318437967768055	894305227833.2743
2025	2060	0	840	-80	20	0	47.07203975069779	681476683152.3832
2025	2060	0	840	-80	20	1	43.92092185068625	680322243152.3832
2025	2060	0	840	-80	18	0	45.67517696777407	667557904802.218
2025	2060	0	840	-80	18	1	42.56811395831253	666403464802.218
2025	2060	0	840	-80	16	0	44.35462101198635	653223652011.2211
2025	2060	0	840	-80	16	1	41.103616723902114	651986752011.2211
2025	2060	0	840	-80	14	0	43.94348207572073	645938910743.8342
2025	2060	0	840	-80	14	1	40.29511668969611	644530580743.8342
2025	2060	0	840	-80	12	0	44.40534250763979	648616624406.7249
2025	2060	0	840	-80	12	1	39.885310465153374	646801374406.7249
2025	2060	0	840	-80	10	0	45.6797561464814	663773616137.3564
2025	2060	0	840	-80	10	1	40.15010069918674	661293666137.3564
2025	2060	0.2	1400	20	20	0	147.44152098698996	2208255986349.1885
2025	2060	0.2	1400	20	20	1	123.58774782210737	2198448386349.1885
2025	2060	0.2	1400	20	18	0	144.32858286264496	2190757691059.9443
2025	2060	0.2	1400	20	18	1	119.76647829916416	2180529991059.9443
2025	2060	0.2	1400	20	16	0	142.62701760378724	2187882325852.9531
2025	2060	0.2	1400	20	16	1	116.99751072114734	2176969825852.9531
2025	2060	0.2	1400	20	14	0	142.49321336987978	2202740346697.617
2025	2060	0.2	1400	20	14	1	115.4580028105982	2190799646697.617
2025	2060	0.2	1400	20	12	0	143.3967126881727	2231217602689.652
2025	2060	0.2	1400	20	12	1	114.8784845790381	2217921702689.652
2025	2060	0.2	1400	20	10	0	144.3650401272379	2264492181512.193
2025	2060	0.2	1400	20	10	1	114.65573806054111	2249658281512.193
2025	2060	0.2	1400	0	20	0	130.10100069785224	1948738377496.243
2025	2060	0.2	1400	0	20	1	111.2060011352976	1941692777496.243
2025	2060	0.2	1400	0	18	0	126.99899131093693	1931215747091.7512
2025	2060	0.2	1400	0	18	1	107.38149422891819	1923743847091.7512
2025	2060	0.2	1400	0	16	0	125.27242342120458	1928105663435.9285
2025	2060	0.2	1400	0	16	1	104.59056788930747	1919957763435.9285
2025	2060	0.2	1400	0	14	0	125.1874095796967	1943322946214.3438
2025	2060	0.2	1400	0	14	1	103.1020257305792	1934136746214.3438
2025	2060	0.2	1400	0	12	0	126.14319266114957	1972008353920.086
2025	2060	0.2	1400	0	12	1	102.55823514495974	1961478253920.086
2025	2060	0.2	1400	0	10	0	127.20649968652279	2005970723477.1406
2025	2060	0.2	1400	0	10	1	102.41686732294491	1993890423477.1406
2025	2060	0.2	1400	-20	20	0	110.00793099279507	1635634939202.4133
2025	2060	0.2	1400	-20	20	1	95.25149444210147	1630262639202.4133
2025	2060	0.2	1400	-20	18	0	107.11158028171006	1616332729150.404
2025	2060	0.2	1400	-20	18	1	91.82014091983605	1610687629150.404
2025	2060	0.2	1400	-20	16	0	105.3976755454289	1609278776065.7983
2025	2060	0.2	1400	-20	16	1	89.16464727748672	1603156776065.7983
2025	2060	0.2	1400	-20	14	0	104.83435091883102	1615706830838.218
2025	2060	0.2	1400	-20	14	1	87.44750224734196	1608848530838.218
2025	2060	0.2	1400	-20	12	0	105.92343532868793	1644218675910.7087
2025	2060	0.2	1400	-20	12	1	87.11469708643611	1636112375910.7087
2025	2060	0.2	1400	-20	10	0	107.09190394856921	1678288986231.6038
2025	2060	0.2	1400	-20	10	1	87.18411995425024	1668692786231.6038
2025	2060	0.2	1400	-40	20	0	90.04727843328902	1332668420096.0864
2025	2060	0.2	1400	-40	20	1	79.08979828810953	1328691120096.0864
2025	2060	0.2	1400	-40	18	0	87.58636871259452	1312634997872.5227
2025	2060	0.2	1400	-40	18	1	76.34136934130285	1308499597872.5227
2025	2060	0.2	1400	-40	16	0	86.0905108235701	1303161891903.9016
2025	2060	0.2	1400	-40	16	1	74.12482723336673	1298691691903.9016
2025	2060	0.2	1400	-40	14	0	85.72659991989948	1306768362958.1338
2025	2060	0.2	1400	-40	14	1	72.68055403390831	1301735562958.1338
2025	2060	0.2	1400	-40	12	0	86.4963598706104	1325283521101.9224
2025	2060	0.2	1400	-40	12	1	72.13843575058587	1319404721101.9224
2025	2060	0.2	1400	-40	10	0	87.73682407856629	1358537708014.0164
2025	2060	0.2	1400	-40	10	1	72.39949359806823	1351261008014.0164
2025	2060	0.2	1400	-60	20	0	69.45322515627643	1024201704646.4402
2025	2060	0.2	1400	-60	20	1	62.122770570105196	1021545004646.4402
2025	2060	0.2	1400	-60	18	0	67.58277780675114	1007667680316.6394
2025	2060	0.2	1400	-60	18	1	60.229243191946914	1004970680316.6394
2025	2060	0.2	1400	-60	16	0	66.65794846142408	999587467177.7299
2025	2060	0.2	1400	-60	16	1	58.82571251645768	996667267177.7299
2025	2060	0.2	1400	-60	14	0	67.02190276598681	1005894046945.6304
2025	2060	0.2	1400	-60	14	1	58.06221622725524	1002485846945.6304
2025	2060	0.2	1400	-60	12	0	67.99903063381608	1021207343134.9087
2025	2060	0.2	1400	-60	12	1	57.79329552550132	1017147943134.9087
2025	2060	0.2	1400	-60	10	0	70.24437681085486	1058375982961.4761
2025	2060	0.2	1400	-60	10	1	58.652627878464905	1053089882961.4761
2025	2060	0.2	1400	-80	20	0	48.92170263787441	708690332582.3135
2025	2060	0.2	1400	-80	20	1	45.2106495273039	707363532582.3135
2025	2060	0.2	1400	-80	18	0	47.69662512338658	700148134911.8634
2025	2060	0.2	1400	-80	18	1	44.01897656166671	698815134911.8634
2025	2060	0.2	1400	-80	16	0	46.651704973473976	692568825845.8351
2025	2060	0.2	1400	-80	16	1	42.795129339304616	691127325845.8351
2025	2060	0.2	1400	-80	14	0	48.00379123947141	705439209662.9401
2025	2060	0.2	1400	-80	14	1	43.06368841113919	703573009662.9401
2025	2060	0.2	1400	-80	12	0	47.85531154649221	704413755438.4061
2025	2060	0.2	1400	-80	12	1	42.38757480573336	702300655438.4061
2025	2060	0.2	1400	-80	10	0	49.68236838236571	727995776571.9258
2025	2060	0.2	1400	-80	10	1	43.05766914098818	725162076571.9258
2025	2060	0.2	1120	20	20	0	138.9315549658048	2076277928524.8467
2025	2060	0.2	1120	20	20	1	117.52632762092223	2067949628524.8467
2025	2060	0.2	1120	20	18	0	135.21810756802734	2045989506307.018
2025	2060	0.2	1120	20	18	1	113.20082058854655	2037304781307.018
2025	2060	0.2	1120	20	16	0	132.7918794919916	2029531628759.434
2025	2060	0.2	1120	20	16	1	109.8423147213517	2020266683759.434
2025	2060	0.2	1120	20	14	0	131.8446312279536	2030350514978.9238
2025	2060	0.2	1120	20	14	1	107.65573503667201	2020215739978.9238
2025	2060	0.2	1120	20	12	0	131.93966382289193	2045120240027.1436
2025	2060	0.2	1120	20	12	1	106.43792606175737	2033840805027.1436
2025	2060	0.2	1120	20	10	0	132.22827602337895	2065917572767.98
2025	2060	0.2	1120	20	10	1	105.66890472068215	2053341277767.98
2025	2060	0.2	1120	0	20	0	123.60968896988425	1845861132449.525
2025	2060	0.2	1120	0	20	1	106.60291985532962	1839873512449.525
2025	2060	0.2	1120	0	18	0	119.8825385024446	1815235487848.6416
2025	2060	0.2	1120	0	18	1	102.25123256842585	1808886172848.6416
2025	2060	0.2	1120	0	16	0	117.41883822998835	1798337928349.4275
2025	2060	0.2	1120	0	16	1	98.85618358609123	1791415873349.4275
2025	2060	0.2	1120	0	14	0	116.50017661012376	1799283467569.633
2025	2060	0.2	1120	0	14	1	96.69994246500626	1791483117569.633
2025	2060	0.2	1120	0	12	0	116.63869946288357	1814181371680.9102
2025	2060	0.2	1120	0	12	1	95.50907004269375	1805245846680.9102
2025	2060	0.2	1120	0	10	0	117.00816180411013	1835568449945.1255
2025	2060	0.2	1120	0	10	1	94.80898688853223	1825325754945.1255
2025	2060	0.2	1120	-20	20	0	105.0880538704888	1558790459594.1926
2025	2060	0.2	1120	-20	20	1	91.79508036379522	1554224004594.1926
2025	2060	0.2	1120	-20	18	0	101.72914494431373	1529311264989.1604
2025	2060	0.2	1120	-20	18	1	87.97548181043972	1524512929989.1604
2025	2060	0.2	1120	-20	16	0	99.40411669149393	1510815048327.3982
2025	2060	0.2	1120	-20	16	1	84.82878151955177	1505611708327.3982
2025	2060	0.2	1120	-20	14	0	98.12023756379708	1504775715489.0215
2025	2060	0.2	1120	-20	14	1	82.53042885630799	1498948740489.0215
2025	2060	0.2	1120	-20	12	0	98.43529003502654	1520455645950.6404
2025	2060	0.2	1120	-20	12	1	81.58109830477473	1513574530950.6404
2025	2060	0.2	1120	-20	10	0	98.96784150788679	1543009837871.1968
2025	2060	0.2	1120	-20	10	1	81.13157852156782	1534872867871.1968
2025	2060	0.2	1120	-40	20	0	86.46116259955454	1277455633077.0522
2025	2060	0.2	1120	-40	20	1	76.58713489837504	1274074928077.0522
2025	2060	0.2	1120	-40	18	0	83.70577295777075	1250604462027.8096
2025	2060	0.2	1120	-40	18	1	73.58729389847907	1247089372027.8096
2025	2060	0.2	1120	-40	16	0	81.77536924638298	1232934670933.545
2025	2060	0.2	1120	-40	16	1	71.0274085121796	1229135000933.545
2025	2060	0.2	1120	-40	14	0	80.82849645378467	1226824181883.9604
2025	2060	0.2	1120	-40	14	1	69.1285373837935	1222547201883.9604
2025	2060	0.2	1120	-40	12	0	80.92076441784775	1234525317533.7466
2025	2060	0.2	1120	-40	12	1	68.05672107382321	1229532237533.7466
2025	2060	0.2	1120	-40	10	0	81.58608428448078	1257410921568.3271
2025	2060	0.2	1120	-40	10	1	67.84271971598272	1251239886568.3271
2025	2060	0.2	1120	-60	20	0	67.10350202293064	988676620165.7063
2025	2060	0.2	1120	-60	20	1	60.49675651275942	986418425165.7063
2025	2060	0.2	1120	-60	18	0	65.08358022951104	968069851521.5023
2025	2060	0.2	1120	-60	18	1	58.46473277470681	965777401521.5023
2025	2060	0.2	1120	-60	16	0	63.89073991349739	955121887784.9463
2025	2060	0.2	1120	-60	16	1	56.853992824531	952639717784.9463
2025	2060	0.2	1120	-60	14	0	63.78672205768637	954463937444.3246
2025	2060	0.2	1120	-60	14	1	55.7504624829548	951567147444.3246
2025	2060	0.2	1120	-60	12	0	64.22141127513166	961730149519.2029
2025	2060	0.2	1120	-60	12	1	55.07506971481691	958281339519.2029
2025	2060	0.2	1120	-60	10	0	65.84011887534258	989375750033.6357
2025	2060	0.2	1120	-60	10	1	55.45302404695261	984891145033.6357
2025	2060	0.2	1120	-80	20	0	47.844147194286094	694043507867.3485
2025	2060	0.2	1120	-80	20	1	44.49452638771558	692915727867.3485
2025	2060	0.2	1120	-80	18	0	46.53611404558032	682833019857.041
2025	2060	0.2	1120	-80	18	1	43.221586723860455	681699969857.041
2025	2060	0.2	1120	-80	16	0	45.31450049273016	671434152928.5284
2025	2060	0.2	1120	-80	16	1	41.8506024785608	670208877928.5284
2025	2060	0.2	1120	-80	14	0	46.32400215759606	680232773203.3875
2025	2060	0.2	1120	-80	14	1	41.89226906526384	678646503203.3875
2025	2060	0.2	1120	-80	12	0	45.942454567492284	675380098795.1989
2025	2060	0.2	1120	-80	12	1	41.03544699073343	673584503795.1989
2025	2060	0.2	1120	-80	10	0	47.31415183719244	692783780387.113
2025	2060	0.2	1120	-80	10	1	41.37390476381491	690378315387.113
2025	2060	0.2	840	20	20	0	130.42158894461951	1944299870700.5164
2025	2060	0.2	840	20	20	1	111.46490741973693	1937450870700.5164
2025	2060	0.2	840	20	18	0	126.10763227340975	1901221321554.1074
2025	2060	0.2	840	20	18	1	106.63516287792895	1894079571554.1074
2025	2060	0.2	840	20	16	0	122.95674138019605	1871180931665.9316
2025	2060	0.2	840	20	16	1	102.68711872155616	1863563541665.9316
2025	2060	0.2	840	20	14	0	121.19604908602741	1857960683260.2427
2025	2060	0.2	840	20	14	1	99.85346726274581	1849631833260.2427
2025	2060	0.2	840	20	12	0	120.48261495761116	1859022877364.6462
2025	2060	0.2	840	20	12	1	97.99736754447657	1849759907364.6462
2025	2060	0.2	840	20	10	0	120.09151191951997	1867342964023.7769
2025	2060	0.2	840	20	10	1	96.68207138082316	1857024274023.7769
2025	2060	0.2	840	0	20	0	117.11837724191624	1742983887402.8264
2025	2060	0.2	840	0	20	1	101.9998385753616	1738054247402.8264
2025	2060	0.2	840	0	18	0	112.76608569395232	1699255228605.5564
2025	2060	0.2	840	0	18	1	97.12097090793355	1694028498605.5564
2025	2060	0.2	840	0	16	0	109.56525303877233	1668570193262.9546
2025	2060	0.2	840	0	16	1	93.12179928287522	1662873983262.9546
2025	2060	0.2	840	0	14	0	107.81294364055117	1655243988924.9546
2025	2060	0.2	840	0	14	1	90.29785919943366	1648829488924.9546
2025	2060	0.2	840	0	12	0	107.1342062646181	1656354389441.771
2025	2060	0.2	840	0	12	1	88.45990494042826	1649013439441.771
2025	2060	0.2	840	0	10	0	106.80982392169805	1665166176413.152
2025	2060	0.2	840	0	10	1	87.20110645412016	1656761086413.152
2025	2060	0.2	840	-20	20	0	100.1681767481824	1481945979985.9495
2025	2060	0.2	840	-20	20	1	88.33866628548883	1478185369985.9495
2025	2060	0.2	840	-20	18	0	96.34670960691726	1442289800827.8872
2025	2060	0.2	840	-20	18	1	84.13082270104324	1438338230827.8872
2025	2060	0.2	840	-20	16	0	93.41055783755888	1412351320588.9626
2025	2060	0.2	840	-20	16	1	80.49291576161673	1408066640588.9626
2025	2060	0.2	840	-20	14	0	91.40612420876299	1393844600139.8005
2025	2060	0.2	840	-20	14	1	77.61335546527391	1389048950139.8005
2025	2060	0.2	840	-20	12	0	90.94714474136528	1396692615990.5432
2025	2060	0.2	840	-20	12	1	76.04749952311344	1391036685990.5432
2025	2060	0.2	840	-20	10	0	90.8437790672047	1407730689510.7617
2025	2060	0.2	840	-20	10	1	75.0790370888857	1401052949510.7617
2025	2060	0.2	840	-40	20	0	82.87504676582	1222242846058.014
2025	2060	0.2	840	-40	20	1	74.0844715086405	1219458736058.014
2025	2060	0.2	840	-40	18	0	79.82517720294695	1188573926183.0898
2025	2060	0.2	840	-40	18	1	70.83321845565527	1185679146183.0898
2025	2060	0.2	840	-40	16	0	77.46022766919577	1162707449963.1794
2025	2060	0.2	840	-40	16	1	67.92998979099241	1159578309963.1794
2025	2060	0.2	840	-40	14	0	75.93039298766988	1146880000809.7817
2025	2060	0.2	840	-40	14	1	65.57652073367872	1143358840809.7817
2025	2060	0.2	840	-40	12	0	75.3451689650851	1143767113965.561
2025	2060	0.2	840	-40	12	1	63.97500639706058	1139659753965.561
2025	2060	0.2	840	-40	10	0	75.43534449039532	1156284135122.6245
2025	2060	0.2	840	-40	10	1	63.285945833897266	1151218765122.6245
2025	2060	0.2	840	-60	20	0	64.7537788895849	953151535684.9749
2025	2060	0.2	840	-60	20	1	58.87074245541365	951291845684.9749
2025	2060	0.2	840	-60	18	0	62.584382652270946	928472022726.368
2025	2060	0.2	840	-60	18	1	56.700222357466714	926584122726.368
2025	2060	0.2	840	-60	16	0	61.12353136557072	910656308392.1658
2025	2060	0.2	840	-60	16	1	54.88227313260432	908612168392.1658
2025	2060	0.2	840	-60	14	0	60.55154134938593	903033827943.0156
2025	2060	0.2	840	-60	14	1	53.43870873865436	900648447943.0156
2025	2060	0.2	840	-60	12	0	60.44379191644732	902252955903.4977
2025	2060	0.2	840	-60	12	1	52.35684390413257	899414735903.4977
2025	2060	0.2	840	-60	10	0	61.43586093983039	920375517105.7946
2025	2060	0.2	840	-60	10	1	52.25342021544042	916692407105.7946
2025	2060	0.2	840	-80	20	0	46.76659175069779	679396683152.3832
2025	2060	0.2	840	-80	20	1	43.778403248127276	678467923152.3832
2025	2060	0.2	840	-80	18	0	45.375602967774064	665517904802.218
2025	2060	0.2	840	-80	18	1	42.4241968860542	664584804802.218
2025	2060	0.2	840	-80	16	0	43.97729601198635	650299480011.2211
2025	2060	0.2	840	-80	16	1	40.906075617816995	649290430011.2211
2025	2060	0.2	840	-80	14	0	44.64421307572073	655026336743.8342
2025	2060	0.2	840	-80	14	1	40.720849719388504	653719996743.8342
2025	2060	0.2	840	-80	12	0	44.02959758849237	646346442151.991
2025	2060	0.2	840	-80	12	1	39.68331917573352	644868352151.991
2025	2060	0.2	840	-80	10	0	44.9459352920192	657571784202.2996
2025	2060	0.2	840	-80	10	1	39.690140386641666	655594554202.2996
2025	2060	0.5	1400	20	20	0	140.91102391547287	2159252253200.7554
2025	2060	0.5	1400	20	20	1	119.99753042358513	2152161953200.7554
2025	2060	0.5	1400	20	18	0	136.89260577283173	2132460462339.0635
2025	2060	0.5	1400	20	18	1	115.59310916833829	2125110662339.0635
2025	2060	0.5	1400	20	16	0	134.05399023884144	2117720155904.6152
2025	2060	0.5	1400	20	16	1	112.0290248411184	2109913955904.6152
2025	2060	0.5	1400	20	14	0	133.57512996653696	2127984615052.6055
2025	2060	0.5	1400	20	14	1	110.06637374204209	2119297615052.6055
2025	2060	0.5	1400	20	12	0	135.70994745998593	2166805753837.7642
2025	2060	0.5	1400	20	12	1	109.88444958395395	2156737853837.7642
2025	2060	0.5	1400	20	10	0	138.48860365468593	2214780369153.831
2025	2060	0.5	1400	20	10	1	110.3573304839997	2203151669153.831
2025	2060	0.5	1400	0	20	0	123.83051188709275	1901593166987.7913
2025	2060	0.5	1400	0	20	1	107.75652961436448	1897151366987.7913
2025	2060	0.5	1400	0	18	0	119.79693187140317	1874547609189.3677
2025	2060	0.5	1400	0	18	1	103.32299369688022	1869848009189.3677
2025	2060	0.5	1400	0	16	0	116.93949913073753	1859648584068.7683
2025	2060	0.5	1400	0	16	1	99.74946761172748	1854497784068.7683
2025	2060	0.5	1400	0	14	0	116.49017431068144	1870144776974.3376
2025	2060	0.5	1400	0	14	1	97.82174505320754	1864104976974.3376
2025	2060	0.5	1400	0	12	0	118.66293984248955	1909124956802.2625
2025	2060	0.5	1400	0	12	1	97.66875959046843	1901711456802.2625
2025	2060	0.5	1400	0	10	0	121.49639172150876	1957468236630.5361
2025	2060	0.5	1400	0	10	1	98.19130561588085	1948497736630.5361
2025	2060	0.5	1400	-20	20	0	105.38942799279508	1601948681202.4133
2025	2060	0.5	1400	-20	20	1	92.74163178977219	1598588281202.4133
2025	2060	0.5	1400	-20	18	0	101.88432628171005	1576463525150.404
2025	2060	0.5	1400	-20	18	1	88.93321060606566	1572932625150.404
2025	2060	0.5	1400	-20	16	0	99.12827204136434	1558756466000.156
2025	2060	0.5	1400	-20	16	1	85.62775059936016	1554926866000.156
2025	2060	0.5	1400	-20	14	0	97.92275351087004	1558337219204.9194
2025	2060	0.5	1400	-20	14	1	83.3946300507545	1553950719204.9194
2025	2060	0.5	1400	-20	12	0	99.80466679897745	1593342366570.6309
2025	2060	0.5	1400	-20	12	1	83.22457693048888	1587756866570.6309
2025	2060	0.5	1400	-20	10	0	102.34444137567549	1638013030742.9653
2025	2060	0.5	1400	-20	10	1	83.69659712404354	1631020330742.9653
2025	2060	0.5	1400	-40	20	0	86.70096143328902	1308618420096.0864
2025	2060	0.5	1400	-40	20	1	77.2804124246448	1306132220096.0864
2025	2060	0.5	1400	-40	18	0	83.89409171259453	1285112481872.5227
2025	2060	0.5	1400	-40	18	1	74.31507080240647	1282530181872.5227
2025	2060	0.5	1400	-40	16	0	81.66277782357008	1268107533903.9016
2025	2060	0.5	1400	-40	16	1	71.65207258793197	1265308233903.9016
2025	2060	0.5	1400	-40	14	0	80.25877572372704	1261250287877.8875
2025	2060	0.5	1400	-40	14	1	69.54171747217319	1258115387877.8875
2025	2060	0.5	1400	-40	12	0	80.83701225342608	1277610932713.1375
2025	2060	0.5	1400	-40	12	1	68.750577598498	1273789032713.1375
2025	2060	0.5	1400	-40	10	0	83.13318761961106	1318937123292.305
2025	2060	0.5	1400	-40	10	1	69.22474622838914	1313871423292.305
2025	2060	0.5	1400	-60	20	0	67.22002815627643	1008151704646.4402
2025	2060	0.5	1400	-60	20	1	60.91868690825592	1006490104646.4402
2025	2060	0.5	1400	-60	18	0	65.24343180675113	990580870316.6394
2025	2060	0.5	1400	-60	18	1	58.95194296048689	988900670316.6394
2025	2060	0.5	1400	-60	16	0	63.838980461424086	977629245177.7299
2025	2060	0.5	1400	-60	16	1	57.258420328768224	975806445177.7299
2025	2060	0.5	1400	-60	14	0	63.394191227123216	976108323047.4403
2025	2060	0.5	1400	-60	14	1	56.00865711488943	973975923047.4403
2025	2060	0.5	1400	-60	12	0	63.51216489162363	983217918601.6788
2025	2060	0.5	1400	-60	12	1	55.17897721115324	980704818601.6788
2025	2060	0.5	1400	-60	10	0	64.51752777926187	1006361946890.4921
2025	2060	0.5	1400	-60	10	1	55.05745385830301	1003098346890.4921
2025	2060	0.5	1400	-80	20	0	47.80858263787441	700690332582.3135
2025	2060	0.5	1400	-80	20	1	44.618384162773765	699859532582.3135
2025	2060	0.5	1400	-80	18	0	46.57654812338659	692098134911.8634
2025	2060	0.5	1400	-80	18	1	43.41630864997184	691264234911.8634
2025	2060	0.5	1400	-80	16	0	45.29634997347397	682170481845.8351
2025	2060	0.5	1400	-80	16	1	42.04357517613516	681271481845.8351
2025	2060	0.5	1400	-80	14	0	46.017869239471416	689194177662.9401
2025	2060	0.5	1400	-80	14	1	41.94584460339028	688028577662.9401
2025	2060	0.5	1400	-80	12	0	47.45954602059781	705366659861.1857
2025	2060	0.5	1400	-80	12	1	42.17842060151871	703812859861.1857
2025	2060	0.5	1400	-80	10	0	49.69530991647889	733308204170.2452
2025	2060	0.5	1400	-80	10	1	42.97950678552313	731169004170.2452
2025	2060	0.5	1120	20	20	0	134.16316395520036	2040431294861.3477
2025	2060	0.5	1120	20	20	1	114.95972781131263	2034412639861.3477
2025	2060	0.5	1120	20	18	0	129.6419575865061	2001560202950.775
2025	2060	0.5	1120	20	18	1	110.10994456601266	1995321452950.775
2025	2060	0.5	1120	20	16	0	126.2019534453372	1974096969562.8613
2025	2060	0.5	1120	20	16	1	106.03736793561416	1967471419562.8613
2025	2060	0.5	1120	20	14	0	124.94174474263575	1970431017481.0264
2025	2060	0.5	1120	20	14	1	103.46227165414086	1963059367481.0264
2025	2060	0.5	1120	20	12	0	126.12113327396548	1994193454090.9795
2025	2060	0.5	1120	20	12	1	102.57784514193352	1985652539090.9795
2025	2060	0.5	1120	20	10	0	128.01044727048858	2027880343173.388
2025	2060	0.5	1120	20	10	1	102.40755711980235	2018019288173.388
2025	2060	0.5	1120	0	20	0	119.02721893978783	1811320527253.2808
2025	2060	0.5	1120	0	20	1	104.13380293105956	1807546077253.2808
2025	2060	0.5	1120	0	18	0	114.47135909700403	1771924065346.6003
2025	2060	0.5	1120	0	18	1	99.23667891848108	1767930905346.6003
2025	2060	0.5	1120	0	16	0	110.99998129401324	1744088560350.1475
2025	2060	0.5	1120	0	16	1	95.13914723100321	1739713080350.1475
2025	2060	0.5	1120	0	14	0	109.75213704256444	1740443448674.9036
2025	2060	0.5	1120	0	14	1	92.58096160909054	1735315018674.9036
2025	2060	0.5	1120	0	12	0	110.96007606894625	1764240221652.288
2025	2060	0.5	1120	0	12	1	91.71565522092513	1757948586652.288
2025	2060	0.5	1120	0	10	0	112.89891624785041	1798239411376.435
2025	2060	0.5	1120	0	10	1	91.5889159422225	1790630866376.435
2025	2060	0.5	1120	-20	20	0	101.7740408704888	1534839201594.1926
2025	2060	0.5	1120	-20	20	1	90.04164797946592	1531982861594.1926
2025	2060	0.5	1120	-20	18	0	97.87271094431374	1499672060989.1604
2025	2060	0.5	1120	-20	18	1	85.88344432066933	1496670795989.1604
2025	2060	0.5	1120	-20	16	0	94.6192489845461	1471384979204.21
2025	2060	0.5	1120	-20	16	1	82.1553132185419	1468130059204.21
2025	2060	0.5	1120	-20	14	0	92.77991471491808	1459152541564.6785
2025	2060	0.5	1120	-20	14	1	79.40365284280254	1455425576564.6785
2025	2060	0.5	1120	-20	12	0	93.80483801183752	1480474181426.1636
2025	2060	0.5	1120	-20	12	1	78.58815740734894	1475732266426.1636
2025	2060	0.5	1120	-20	10	0	95.56218931472955	1512215927363.4648
2025	2060	0.5	1120	-20	10	1	78.4838141670976	1506284372363.4648
2025	2060	0.5	1120	-40	20	0	84.08165559955452	1260620633077.0522
2025	2060	0.5	1120	-40	20	1	75.33836992691029	1258507363077.0522
2025	2060	0.5	1120	-40	18	0	81.02050595777075	1230596946027.8096
2025	2060	0.5	1120	-40	18	1	72.1449268915827	1228401991027.8096
2025	2060	0.5	1120	-40	16	0	78.43102624638297	1205965312933.545
2025	2060	0.5	1120	-40	16	1	69.18287561474484	1203585907933.545
2025	2060	0.5	1120	-40	14	0	76.5809061181933	1190444697334.1143
2025	2060	0.5	1120	-40	14	1	66.70283044263947	1187780572334.1143
2025	2060	0.5	1120	-40	12	0	76.53891935710402	1196439091310.8713
2025	2060	0.5	1120	-40	12	1	65.42574492617595	1193192936310.8713
2025	2060	0.5	1120	-40	10	0	78.1556614160769	1226345392176.2922
2025	2060	0.5	1120	-40	10	1	65.38557977285497	1222048367176.2922
2025	2060	0.5	1120	-60	20	0	65.51551502293066	977441620165.7063
2025	2060	0.5	1120	-60	20	1	59.666808622910146	976029260165.7063
2025	2060	0.5	1120	-60	18	0	63.40351422951103	955903041521.5023
2025	2060	0.5	1120	-60	18	1	57.569727039246786	954474871521.5023
2025	2060	0.5	1120	-60	16	0	61.7833119134974	938473665784.9463
2025	2060	0.5	1120	-60	16	1	55.699298964841546	936924285784.9463
2025	2060	0.5	1120	-60	14	0	60.98428196180119	930843325111.8835
2025	2060	0.5	1120	-60	14	1	54.1763639615674	929030905111.8835
2025	2060	0.5	1120	-60	12	0	60.71248127126776	931084680782.0604
2025	2060	0.5	1120	-60	12	1	53.03418214279736	928949625782.0604
2025	2060	0.5	1120	-60	10	0	61.26512221034201	945921671175.8846
2025	2060	0.5	1120	-60	10	1	52.54776874938316	943152951175.8846
2025	2060	0.5	1120	-80	20	0	47.052627194286096	688443507867.3485
2025	2060	0.5	1120	-80	20	1	44.08874614318545	687737327867.3485
2025	2060	0.5	1120	-80	18	0	45.73964704558033	677198019857.041
2025	2060	0.5	1120	-80	18	1	42.80656946416558	676489204857.041
2025	2060	0.5	1120	-80	16	0	44.310895492730154	663660808928.5284
2025	2060	0.5	1120	-80	16	1	41.30301641539133	662896658928.5284
2025	2060	0.5	1120	-80	14	0	44.792340157596065	667377741203.3875
2025	2060	0.5	1120	-80	14	1	41.03783548951493	666386981203.3875
2025	2060	0.5	1120	-80	12	0	45.90166366488035	679000255281.9514
2025	2060	0.5	1120	-80	12	1	41.03390653780124	677679885281.9514
2025	2060	0.5	1120	-80	10	0	47.71308220732763	701029103354.5681
2025	2060	0.5	1120	-80	10	1	41.52887771237187	699212643354.5681
2025	2060	0.5	840	20	20	0	127.41530399492774	1921610336521.9514
2025	2060	0.5	840	20	20	1	109.92192519904002	1916663326521.9514
2025	2060	0.5	840	20	18	0	122.39130940018046	1870659943562.5017
2025	2060	0.5	840	20	18	1	104.62677996368704	1865532243562.5017
2025	2060	0.5	840	20	16	0	118.3499166518331	1830473783221.124
2025	2060	0.5	840	20	16	1	100.04571103011006	1825028883221.124
2025	2060	0.5	840	20	14	0	116.30835951873453	1812877419909.4585
2025	2060	0.5	840	20	14	1	96.85816956623964	1806821119909.4585
2025	2060	0.5	840	20	12	0	116.53231908794501	1821581154344.2056
2025	2060	0.5	840	20	12	1	95.27124069991305	1814567224344.2056
2025	2060	0.5	840	20	10	0	117.53229088629118	1840980317192.9543
2025	2060	0.5	840	20	10	1	94.45778375560494	1832886907192.9543
2025	2060	0.5	840	0	20	0	114.22392599248288	1721047887518.79
2025	2060	0.5	840	0	20	1	100.5110762477546	1717940787518.79
2025	2060	0.5	840	0	18	0	109.145786322605	1669300521503.8574
2025	2060	0.5	840	0	18	1	95.15036414008205	1666013801503.8574
2025	2060	0.5	840	0	16	0	105.06046345728919	1628528536631.555
2025	2060	0.5	840	0	16	1	90.52882685027915	1624928376631.555
2025	2060	0.5	840	0	14	0	103.01409977444781	1610742120375.5015
2025	2060	0.5	840	0	14	1	87.34017816497392	1606525060375.5015
2025	2060	0.5	840	0	12	0	103.25721229540343	1619355486502.3496
2025	2060	0.5	840	0	12	1	85.76255085138229	1614185716502.3496
2025	2060	0.5	840	0	10	0	104.30144077419271	1639010586122.3762
2025	2060	0.5	840	0	10	1	84.9865262685648	1632763996122.3762
2025	2060	0.5	840	-20	20	0	98.15865374818242	1467729721985.9495
2025	2060	0.5	840	-20	20	1	87.34166416915953	1465377441985.9495
2025	2060	0.5	840	-20	18	0	93.86109560691725	1422880596827.8872
2025	2060	0.5	840	-20	18	1	82.83367803527285	1420408966827.8872
2025	2060	0.5	840	-20	16	0	90.11022592772777	1384013492408.2285
2025	2060	0.5	840	-20	16	1	78.68287583772357	1381333252408.2285
2025	2060	0.5	840	-20	14	0	87.63707591896603	1359967863924.4126
2025	2060	0.5	840	-20	14	1	75.41267563485049	1356900433924.4126
2025	2060	0.5	840	-20	12	0	87.80500922469759	1367605996281.67
2025	2060	0.5	840	-20	12	1	73.95173788420901	1363707666281.67
2025	2060	0.5	840	-20	10	0	88.77993725378396	1386418823983.935
2025	2060	0.5	840	-20	10	1	73.27103121015202	1381548413983.935
2025	2060	0.5	840	-40	20	0	81.46234976582	1212622846058.014
2025	2060	0.5	840	-40	20	1	73.39632742917576	1210882506058.014
2025	2060	0.5	840	-40	18	0	78.14692020294694	1176081410183.0898
2025	2060	0.5	840	-40	18	1	69.97478298075889	1174273800183.0898
2025	2060	0.5	840	-40	16	0	75.19927466919577	1143823091963.1794
2025	2060	0.5	840	-40	16	1	66.71367864155765	1141863581963.1794
2025	2060	0.5	840	-40	14	0	72.9030365126596	1119639106790.336
2025	2060	0.5	840	-40	14	1	63.86394341310577	1117445756790.336
2025	2060	0.5	840	-40	12	0	72.24082646078202	1115267249908.5957
2025	2060	0.5	840	-40	12	1	62.10091225385393	1112596839908.5957
2025	2060	0.5	840	-40	10	0	73.17813521254276	1133753661060.267
2025	2060	0.5	840	-40	10	1	61.546413317320834	1130225311060.267
2025	2060	0.5	840	-60	20	0	63.81100188958489	946731535684.9749
2025	2060	0.5	840	-60	20	1	58.41493033756438	945568415684.9749
2025	2060	0.5	840	-60	18	0	61.563596652270945	921225212726.368
2025	2060	0.5	840	-60	18	1	56.1875111180067	920049072726.368
2025	2060	0.5	840	-60	16	0	59.72764336557073	899318086392.1658
2025	2060	0.5	840	-60	16	1	54.14017760091486	898042126392.1658
2025	2060	0.5	840	-60	14	0	58.57437269647919	885578327176.3236
2025	2060	0.5	840	-60	14	1	52.3440708082454	884085887176.3236
2025	2060	0.5	840	-60	12	0	57.912797650911955	878951442962.4425
2025	2060	0.5	840	-60	12	1	50.88938707444156	877194432962.4425
2025	2060	0.5	840	-60	10	0	58.01271664142223	885481395461.2776
2025	2060	0.5	840	-60	10	1	50.03808364046337	883207555461.2776
2025	2060	0.5	840	-80	20	0	46.29667175069779	676196683152.3832
2025	2060	0.5	840	-80	20	1	43.55910812359715	675615123152.3832
2025	2060	0.5	840	-80	18	0	44.90274596777407	662297904802.218
2025	2060	0.5	840	-80	18	1	42.19683027835932	661714174802.218
2025	2060	0.5	840	-80	16	0	43.32544101198635	645151136011.2211
2025	2060	0.5	840	-80	16	1	40.562457654647524	644521836011.2211
2025	2060	0.5	840	-80	14	0	43.56681107572073	645561304743.8342
2025	2060	0.5	840	-80	14	1	40.129826375639595	644745384743.8342
2025	2060	0.5	840	-80	12	0	44.34378130916288	652633850702.7164
2025	2060	0.5	840	-80	12	1	39.88939247408377	651546910702.7164
2025	2060	0.5	840	-80	10	0	45.73085449817636	668750002538.8899
2025	2060	0.5	840	-80	10	1	40.07824863922061	667256282538.8899
2030	2020	0	1400	20	20	0	146.94284514713104	2222683163189.3906
2030	2020	0	1400	20	20	1	119.87794780175277	2210703763189.3906
2030	2020	0	1400	20	18	0	144.59076036200702	2219231797049.6226
2030	2020	0	1400	20	18	1	116.4842360354629	2206377897049.6226
2030	2020	0	1400	20	16	0	143.15824597582363	2227615151267.8794
2030	2020	0	1400	20	16	1	114.00080427914952	2213582551267.8794
2030	2020	0	1400	20	14	0	142.1357006246796	2243897289196.3184
2030	2020	0	1400	20	14	1	111.92734155787544	2228421989196.3184
2030	2020	0	1400	20	12	0	140.56582883238113	2259261997885.8765
2030	2020	0	1400	20	12	1	109.59600153857195	2242214797885.8765
2030	2020	0	1400	20	10	0	138.61511607856397	2276295514479.1104
2030	2020	0	1400	20	10	1	107.0658084547556	2257487014479.1104
2030	2020	0	1400	0	20	0	130.0137690493983	1960100271031.3052
2030	2020	0	1400	0	20	1	107.99094369599253	1951165171031.3052
2030	2020	0	1400	0	18	0	127.72572936054443	1956710875905.4414
2030	2020	0	1400	0	18	1	104.743879093532	1946924775905.4414
2030	2020	0	1400	0	16	0	126.57718230088362	1967026285424.1382
2030	2020	0	1400	0	16	1	102.54752842166033	1956054785424.1382
2030	2020	0	1400	0	14	0	125.7976095228104	1984903594686.9365
2030	2020	0	1400	0	14	1	100.71951910283377	1972491294686.9365
2030	2020	0	1400	0	12	0	124.45273469743576	2001775130383.0278
2030	2020	0	1400	0	12	1	98.61813770920742	1987794730383.0278
2030	2020	0	1400	0	10	0	122.73638711435144	2020300574701.0317
2030	2020	0	1400	0	10	1	96.32542355404307	2004558174701.0317
2030	2020	0	1400	-20	20	0	109.71099448322362	1640372990416.7053
2030	2020	0	1400	-20	20	1	92.41223699843698	1633617690416.7053
2030	2020	0	1400	-20	18	0	107.38906126542172	1631255866076.461
2030	2020	0	1400	-20	18	1	89.36171926406927	1623916766076.461
2030	2020	0	1400	-20	16	0	106.26510492308905	1636568228750.2363
2030	2020	0	1400	-20	16	1	87.3147863612816	1628315228750.2363
2030	2020	0	1400	-20	14	0	105.26035875765325	1646691967399.5212
2030	2020	0	1400	-20	14	1	85.39017739330997	1637332367399.5212
2030	2020	0	1400	-20	12	0	104.68632633565073	1668571541115.3164
2030	2020	0	1400	-20	12	1	83.98759258154577	1657655341115.3164
2030	2020	0	1400	-20	10	0	103.57924834668955	1691068111252.7686
2030	2020	0	1400	-20	10	1	82.31966592530705	1678398711252.7686
2030	2020	0	1400	-40	20	0	89.7773619496814	1334929580271.3354
2030	2020	0	1400	-40	20	1	76.91881777768477	1329968480271.3354
2030	2020	0	1400	-40	18	0	87.58639487688487	1320456163280.0098
2030	2020	0	1400	-40	18	1	74.29679074811989	1315157163280.0098
2030	2020	0	1400	-40	16	0	86.60019650751165	1320622083493.7537
2030	2020	0	1400	-40	16	1	72.561528298625	1314654683493.7537
2030	2020	0	1400	-40	14	0	85.54017186404714	1323591314207.5557
2030	2020	0	1400	-40	14	1	70.74684498774299	1316816314207.5557
2030	2020	0	1400	-40	12	0	84.79186966166436	1334771053407.3613
2030	2020	0	1400	-40	12	1	69.2395553877319	1326912053407.3613
2030	2020	0	1400	-40	10	0	84.41647091273512	1361951731017.5486
2030	2020	0	1400	-40	10	1	68.27660089213099	1352346331017.5486
2030	2020	0	1400	-60	20	0	69.3673643376189	1026055859033.1753
2030	2020	0	1400	-60	20	1	60.775120998078904	1022757459033.1753
2030	2020	0	1400	-60	18	0	67.44508047912291	1010832771910.3175
2030	2020	0	1400	-60	18	1	58.74600882200624	1007423571910.3175
2030	2020	0	1400	-60	16	0	66.90588470626143	1009399504392.1924
2030	2020	0	1400	-60	16	1	57.679481020848954	1005552604392.1924
2030	2020	0	1400	-60	14	0	65.94001540468275	1007035863244.5663
[truncated: 3,833 more rows]
