# Supplementary material for: The effect of sustainable mobility transition policies on cumulative urban transport emissions and energy demand
Source: Nat Commun. 2023 Apr 24;14:2357. doi: 10.1038/s41467-023-37728-x (PMC10125996; doi:10.1038/s41467-023-37728-x)
Supplement: Supplementary file 2 — Source Data [file 41467_2023_37728_MOESM2_ESM.zip › Source Data/supplementary_figure_1.xlsx]

## Sheet: Sheet1
	Count	Phase-Out:	Net-zero:	Retro-fitting:	Light-weighting:	Modal shift:	Scrap age:	Regulated EV manufacture:	Modal shift rate (years):	Cumulative Electric Emissions	Cumulative Tailpipe Emissions	Cumulative WTT Emissions	Cumulative EV Production Emissions	Cumulative ICE Production Emissions	Cumulative Conversion Production Emissions	Cumulative Electric Energy	Cumulative Tailpipe Energy	Cumulative WTT Energy	Cumulative EV Production Energy	Cumulative ICE Production Energy	Cumulative Conversion Production Energy
0	0	2025	2020	0.2	840	-50	10	1	3	4.1361	26.0399	7.03928	13.3194	1.06676	2.49167	2.25658e+11	3.97066e+11	9.10885e+10	257595272000	25604020000	49587682000
0	0	2025	2020	0.2	840	-52	10	1	3	3.96065	25.6562	6.93593	13.001	1.02184	2.40885	2.16099e+11	3.91225e+11	8.97308e+10	251403832000	24525956000	47939338000
0	0	2025	2020	0.2	840	-54	10	1	3	3.78969	25.243	6.82478	12.6569	0.954465	2.34673	2.06774e+11	3.84939e+11	8.8267e+10	244738696000	22908860000	46703080000
0	0	2025	2020	0.2	840	-56	10	1	3	3.61532	24.8516	6.71907	12.3225	0.909549	2.2708	1.9727e+11	3.78973e+11	8.68845e+10	238236872000	21830796000	45192098000
0	0	2025	2020	0.2	840	-58	10	1	3	3.44077	24.4585	6.61299	11.8883	0.859019	2.19488	1.87775e+11	3.72984e+11	8.54966e+10	229856504000	20617974000	43681116000
0	0	2025	2020	0.2	840	-60	10	1	3	3.26749	24.0539	6.50415	11.3737	0.802874	2.13966	1.7835e+11	3.66829e+11	8.4066e+10	219924216000	19270394000	42582220000
0	0	2025	2020	0.2	840	-62	10	1	3	3.09424	23.6502	6.39529	10.843	0.752343	2.07754	1.68923e+11	3.60679e+11	8.26404e+10	209681544000	18057572000	41345962000
0	0	2025	2020	0.2	840	-64	10	1	3	2.9231	23.2326	6.28333	10.3172	0.701813	1.99472	1.59591e+11	3.54336e+11	8.11619e+10	199463232000	16844750000	39697618000
0	0	2025	2020	0.2	840	-66	10	1	3	2.75179	22.8158	6.171	9.78656	0.651282	1.91879	1.50252e+11	3.47989e+11	7.96906e+10	189220560000	15631928000	38186636000
0	0	2025	2020	0.2	840	-68	10	1	3	2.58138	22.3916	6.0567	9.28164	0.600752	1.84287	1.40959e+11	3.41531e+11	7.81935e+10	179451584000	14419106000	36675654000
0	0	2025	2020	0.2	840	-70	10	1	3	2.41084	21.9666	5.94265	8.75901	0.550221	1.76695	1.31657e+11	3.35072e+11	7.66914e+10	169364104000	13206284000	35164672000
0	0	2025	2020	0.2	840	-72	10	1	3	2.24262	21.525	5.82401	8.24441	0.494076	1.70483	1.22478e+11	3.28357e+11	7.51315e+10	159431816000	11858704000	33928414000
0	0	2025	2020	0.2	840	-74	10	1	3	2.07448	21.082	5.7048	7.70733	0.443546	1.64271	1.13307e+11	3.21617e+11	7.35686e+10	149042072000	10645882000	32692156000
0	0	2025	2020	0.2	840	-76	10	1	3	1.90836	20.6245	5.58209	7.18797	0.393015	1.57369	1.04243e+11	3.14665e+11	7.19514e+10	138970832000	9433060000	31318536000
0	0	2025	2020	0.2	840	-78	10	1	3	1.74184	20.1659	5.45944	6.69913	0.348099	1.51157	9.51556e+10	3.07707e+11	7.03295e+10	129512240000	8354996000	30082278000
0	0	2025	2020	0.2	840	-80	10	1	3	1.57673	19.6964	5.33427	6.46595	0.297569	1.43565	8.61412e+10	3.00593e+11	6.86679e+10	125011672000	7142174000	28571296000
0	0	2025	2020	0.2	840	-82	10	1	3	1.41336	19.2143	5.20546	6.20388	0.252653	1.36662	7.72206e+10	2.93281e+11	6.69631e+10	119906576000	6064110000	27197676000
0	0	2025	2020	0.2	840	-84	10	1	3	1.2488	18.7369	5.07792	5.97875	0.213351	1.2838	6.82387e+10	2.86041e+11	6.52767e+10	115561200000	5120804000	25549332000
0	0	2025	2020	0.2	840	-86	10	1	3	1.08845	18.23	4.94273	5.70701	0.162821	1.24239	5.94795e+10	2.78359e+11	6.34833e+10	110292792000	3907982000	24725160000
0	0	2025	2020	0.2	840	-88	10	1	3	0.928387	17.7168	4.8068	5.45938	0.140363	1.17336	5.07341e+10	2.70607e+11	6.16644e+10	105489960000	3368950000	23351540000
0	0	2025	2020	0.2	840	-90	10	1	3	0.769732	17.1902	4.66774	5.18764	0.123519	1.12505	4.20651e+10	2.62663e+11	5.97961e+10	100221552000	2964676000	22390006000
0	0	2025	2020	0.2	840	-50	10	1	5	4.15382	27.6221	7.46627	13.3194	1.06676	2.49167	2.26616e+11	4.21174e+11	9.66325e+10	257595272000	25604020000	49587682000
0	0	2025	2020	0.2	840	-52	10	1	5	3.97843	27.3069	7.38138	13.001	1.02184	2.40885	2.17061e+11	4.16376e+11	9.55143e+10	251403832000	24525956000	47939338000
0	0	2025	2020	0.2	840	-54	10	1	5	3.80783	26.9604	7.28821	12.6569	0.954465	2.34673	2.07756e+11	4.11105e+11	9.42833e+10	244738696000	22908860000	46703080000
0	0	2025	2020	0.2	840	-56	10	1	5	3.63345	26.6383	7.20115	12.3225	0.909549	2.2708	1.98251e+11	4.06194e+11	9.31433e+10	238236872000	21830796000	45192098000
0	0	2025	2020	0.2	840	-58	10	1	5	3.45876	26.3156	7.11398	11.8883	0.859019	2.19488	1.88749e+11	4.01275e+11	9.20013e+10	229856504000	20617974000	43681116000
0	0	2025	2020	0.2	840	-60	10	1	5	3.28543	25.9805	7.02385	11.3737	0.802874	2.13966	1.79322e+11	3.96177e+11	9.08136e+10	219924216000	19270394000	42582220000
0	0	2025	2020	0.2	840	-62	10	1	5	3.11198	25.6476	6.93405	10.843	0.752343	2.07754	1.69885e+11	3.91106e+11	8.96359e+10	209681544000	18057572000	41345962000
0	0	2025	2020	0.2	840	-64	10	1	5	2.94064	25.301	6.8412	10.3172	0.701813	1.99472	1.60542e+11	3.85842e+11	8.84046e+10	199463232000	16844750000	39697618000
0	0	2025	2020	0.2	840	-66	10	1	5	2.76902	24.9559	6.74818	9.78656	0.651282	1.91879	1.51187e+11	3.80588e+11	8.71845e+10	189220560000	15631928000	38186636000
0	0	2025	2020	0.2	840	-68	10	1	5	2.59827	24.6039	6.65324	9.28164	0.600752	1.84287	1.41877e+11	3.75226e+11	8.59393e+10	179451584000	14419106000	36675654000
0	0	2025	2020	0.2	840	-70	10	1	5	2.42727	24.2516	6.55879	8.75901	0.550221	1.76695	1.3255e+11	3.69874e+11	8.46913e+10	169364104000	13206284000	35164672000
0	0	2025	2020	0.2	840	-72	10	1	5	2.25869	23.8823	6.45958	8.24441	0.494076	1.70483	1.23351e+11	3.64259e+11	8.33837e+10	159431816000	11858704000	33928414000
0	0	2025	2020	0.2	840	-74	10	1	5	2.08999	23.5133	6.3602	7.70733	0.443546	1.64271	1.14151e+11	3.58642e+11	8.20789e+10	149042072000	10645882000	32692156000
0	0	2025	2020	0.2	840	-76	10	1	5	1.92327	23.1305	6.25758	7.18797	0.393015	1.57369	1.05055e+11	3.52827e+11	8.07228e+10	138970832000	9433060000	31318536000
0	0	2025	2020	0.2	840	-78	10	1	5	1.75594	22.7478	6.15535	6.69913	0.348099	1.51157	9.59236e+10	3.47024e+11	7.9366e+10	129512240000	8354996000	30082278000
0	0	2025	2020	0.2	840	-80	10	1	5	1.59006	22.3538	6.05056	6.46595	0.297569	1.43565	8.68683e+10	3.4106e+11	7.7967e+10	125011672000	7142174000	28571296000
0	0	2025	2020	0.2	840	-82	10	1	5	1.42593	21.9477	5.94222	6.20388	0.252653	1.36662	7.79062e+10	3.34905e+11	7.65272e+10	119906576000	6064110000	27197676000
0	0	2025	2020	0.2	840	-84	10	1	5	1.2602	21.5486	5.83576	5.97875	0.213351	1.2838	6.88613e+10	3.28857e+11	7.51138e+10	115561200000	5120804000	25549332000
0	0	2025	2020	0.2	840	-86	10	1	5	1.09898	21.1185	5.72124	5.70701	0.162821	1.24239	6.00549e+10	3.22344e+11	7.35875e+10	110292792000	3907982000	24725160000
0	0	2025	2020	0.2	840	-88	10	1	5	0.937937	20.6822	5.60626	5.45938	0.140363	1.17336	5.12557e+10	3.15768e+11	7.20349e+10	105489960000	3368950000	23351540000
0	0	2025	2020	0.2	840	-90	10	1	5	0.778353	20.2316	5.48803	5.18764	0.123519	1.12505	4.2536e+10	3.0899e+11	7.0429e+10	100221552000	2964676000	22390006000
0	0	2025	2020	0.2	840	-50	10	1	7	4.18193	29.0936	7.86213	13.3194	1.06676	2.49167	2.28132e+11	4.43561e+11	1.01799e+11	257595272000	25604020000	49587682000
0	0	2025	2020	0.2	840	-52	10	1	7	4.00686	28.8439	7.79484	13.001	1.02184	2.40885	2.18595e+11	4.3976e+11	1.0091e+11	251403832000	24525956000	47939338000
0	0	2025	2020	0.2	840	-54	10	1	7	3.83688	28.5609	7.71872	12.6569	0.954465	2.34673	2.09323e+11	4.35454e+11	9.99012e+10	244738696000	22908860000	46703080000
0	0	2025	2020	0.2	840	-56	10	1	7	3.6627	28.3056	7.64953	12.3225	0.909549	2.2708	1.9983e+11	4.31556e+11	9.8995e+10	238236872000	21830796000	45192098000
0	0	2025	2020	0.2	840	-58	10	1	7	3.48806	28.0506	7.58053	11.8883	0.859019	2.19488	1.90331e+11	4.27667e+11	9.80908e+10	229856504000	20617974000	43681116000
0	0	2025	2020	0.2	840	-60	10	1	7	3.31487	27.7828	7.50842	11.3737	0.802874	2.13966	1.80912e+11	4.2359e+11	9.71383e+10	219924216000	19270394000	42582220000
0	0	2025	2020	0.2	840	-62	10	1	7	3.14137	27.5186	7.43702	10.843	0.752343	2.07754	1.71474e+11	4.19562e+11	9.62014e+10	209681544000	18057572000	41345962000
0	0	2025	2020	0.2	840	-64	10	1	7	2.97002	27.2405	7.36258	10.3172	0.701813	1.99472	1.62131e+11	4.15341e+11	9.52097e+10	199463232000	16844750000	39697618000
0	0	2025	2020	0.2	840	-66	10	1	7	2.79816	26.9658	7.2884	9.78656	0.651282	1.91879	1.52764e+11	4.11155e+11	9.42362e+10	189220560000	15631928000	38186636000
0	0	2025	2020	0.2	840	-68	10	1	7	2.62716	26.6844	7.21232	9.28164	0.600752	1.84287	1.4344e+11	4.06863e+11	9.32383e+10	179451584000	14419106000	36675654000
0	0	2025	2020	0.2	840	-70	10	1	7	2.45571	26.404	7.13715	8.75901	0.550221	1.76695	1.34089e+11	4.02604e+11	9.22418e+10	169364104000	13206284000	35164672000
0	0	2025	2020	0.2	840	-72	10	1	7	2.2868	26.1058	7.05698	8.24441	0.494076	1.70483	1.24874e+11	3.98068e+11	9.11828e+10	159431816000	11858704000	33928414000
0	0	2025	2020	0.2	840	-74	10	1	7	2.11751	25.8101	6.9772	7.70733	0.443546	1.64271	1.15643e+11	3.93564e+11	9.0135e+10	149042072000	10645882000	32692156000
0	0	2025	2020	0.2	840	-76	10	1	7	1.95021	25.5014	6.89435	7.18797	0.393015	1.57369	1.06516e+11	3.88872e+11	8.9038e+10	138970832000	9433060000	31318536000
0	0	2025	2020	0.2	840	-78	10	1	7	1.78196	25.1949	6.81248	6.69913	0.348099	1.51157	9.7336e+10	3.84224e+11	8.79478e+10	129512240000	8354996000	30082278000
0	0	2025	2020	0.2	840	-80	10	1	7	1.61519	24.8768	6.72811	6.46595	0.297569	1.43565	8.82326e+10	3.79415e+11	8.68139e+10	125011672000	7142174000	28571296000
0	0	2025	2020	0.2	840	-82	10	1	7	1.45008	24.548	6.64044	6.20388	0.252653	1.36662	7.92178e+10	3.74434e+11	8.56443e+10	119906576000	6064110000	27197676000
0	0	2025	2020	0.2	840	-84	10	1	7	1.28282	24.2297	6.55559	5.97875	0.213351	1.2838	7.0091e+10	3.69611e+11	8.45134e+10	115561200000	5120804000	25549332000
0	0	2025	2020	0.2	840	-86	10	1	7	1.12042	23.8787	6.46221	5.70701	0.162821	1.24239	6.12205e+10	3.64297e+11	8.32635e+10	110292792000	3907982000	24725160000
0	0	2025	2020	0.2	840	-88	10	1	7	0.957527	23.5264	6.36983	5.45938	0.140363	1.17336	5.23209e+10	3.59e+11	8.20045e+10	105489960000	3368950000	23351540000
0	0	2025	2020	0.2	840	-90	10	1	7	0.795808	23.1622	6.27486	5.18764	0.123519	1.12505	4.34848e+10	3.53537e+11	8.06996e+10	100221552000	2964676000	22390006000
0	0	2025	2020	0.2	840	-50	10	1	9	4.22329	30.4436	8.22447	13.3194	1.06676	2.49167	2.30369e+11	4.64079e+11	1.06545e+11	257595272000	25604020000	49587682000
0	0	2025	2020	0.2	840	-52	10	1	9	4.04895	30.2555	8.17368	13.001	1.02184	2.40885	2.20871e+11	4.61213e+11	1.05872e+11	251403832000	24525956000	47939338000
0	0	2025	2020	0.2	840	-54	10	1	9	3.87998	30.0324	8.11359	12.6569	0.954465	2.34673	2.11654e+11	4.57816e+11	1.05073e+11	244738696000	22908860000	46703080000
0	0	2025	2020	0.2	840	-56	10	1	9	3.70635	29.8403	8.06128	12.3225	0.909549	2.2708	2.02192e+11	4.54877e+11	1.04389e+11	238236872000	21830796000	45192098000
0	0	2025	2020	0.2	840	-58	10	1	9	3.53214	29.6496	8.00945	11.8883	0.859019	2.19488	1.92717e+11	4.51963e+11	1.03711e+11	229856504000	20617974000	43681116000
0	0	2025	2020	0.2	840	-60	10	1	9	3.35939	29.4458	7.95446	11.3737	0.802874	2.13966	1.83323e+11	4.48858e+11	1.02983e+11	219924216000	19270394000	42582220000
0	0	2025	2020	0.2	840	-62	10	1	9	3.18615	29.2474	7.90062	10.843	0.752343	2.07754	1.73899e+11	4.45827e+11	1.02277e+11	209681544000	18057572000	41345962000
0	0	2025	2020	0.2	840	-64	10	1	9	3.01509	29.0348	7.8437	10.3172	0.701813	1.99472	1.64573e+11	4.42599e+11	1.01514e+11	199463232000	16844750000	39697618000
0	0	2025	2020	0.2	840	-66	10	1	9	2.84323	28.8281	7.78764	9.78656	0.651282	1.91879	1.55206e+11	4.39443e+11	1.00779e+11	189220560000	15631928000	38186636000
0	0	2025	2020	0.2	840	-68	10	1	9	2.67221	28.6147	7.72969	9.28164	0.600752	1.84287	1.45883e+11	4.36182e+11	1.0002e+11	179451584000	14419106000	36675654000
0	0	2025	2020	0.2	840	-70	10	1	9	2.50048	28.4042	7.6732	8.75901	0.550221	1.76695	1.36518e+11	4.32983e+11	9.92682e+10	169364104000	13206284000	35164672000
0	0	2025	2020	0.2	840	-72	10	1	9	2.33142	28.1751	7.61147	8.24441	0.494076	1.70483	1.27295e+11	4.29495e+11	9.84515e+10	159431816000	11858704000	33928414000
0	0	2025	2020	0.2	840	-74	10	1	9	2.16167	27.9513	7.55079	7.70733	0.443546	1.64271	1.1804e+11	4.26077e+11	9.76553e+10	149042072000	10645882000	32692156000
0	0	2025	2020	0.2	840	-76	10	1	9	1.9939	27.7152	7.48727	7.18797	0.393015	1.57369	1.08889e+11	4.22485e+11	9.6813e+10	138970832000	9433060000	31318536000
0	0	2025	2020	0.2	840	-78	10	1	9	1.82482	27.4839	7.4254	6.69913	0.348099	1.51157	9.96647e+10	4.18975e+11	9.5986e+10	129512240000	8354996000	30082278000
0	0	2025	2020	0.2	840	-80	10	1	9	1.65712	27.2414	7.36127	6.46595	0.297569	1.43565	9.05122e+10	4.15314e+11	9.51165e+10	125011672000	7142174000	28571296000
0	0	2025	2020	0.2	840	-82	10	1	9	1.49097	26.99	7.2942	6.20388	0.252653	1.36662	8.14415e+10	4.11504e+11	9.4218e+10	119906576000	6064110000	27197676000
0	0	2025	2020	0.2	840	-84	10	1	9	1.32205	26.753	7.23102	5.97875	0.213351	1.2838	7.22264e+10	4.07913e+11	9.3372e+10	115561200000	5120804000	25549332000
0	0	2025	2020	0.2	840	-86	10	1	9	1.15833	26.4819	7.15888	5.70701	0.162821	1.24239	6.32842e+10	4.03809e+11	9.24019e+10	110292792000	3907982000	24725160000
0	0	2025	2020	0.2	840	-88	10	1	9	0.993145	26.2172	7.08988	5.45938	0.140363	1.17336	5.42598e+10	3.99839e+11	9.14495e+10	105489960000	3368950000	23351540000
0	0	2025	2020	0.2	840	-90	10	1	9	0.828658	25.9444	7.01937	5.18764	0.123519	1.12505	4.52729e+10	3.95764e+11	9.04648e+10	100221552000	2964676000	22390006000
0	0	2025	2020	0.2	840	-50	10	1	11	4.28501	31.6214	8.54016	13.3194	1.06676	2.49167	2.33716e+11	4.81969e+11	1.10691e+11	257595272000	25604020000	49587682000
0	0	2025	2020	0.2	840	-52	10	1	11	4.11211	31.4891	8.50427	13.001	1.02184	2.40885	2.24297e+11	4.79949e+11	1.10215e+11	251403832000	24525956000	47939338000
0	0	2025	2020	0.2	840	-54	10	1	11	3.94481	31.3202	8.45865	12.6569	0.954465	2.34673	2.15171e+11	4.77374e+11	1.09606e+11	244738696000	22908860000	46703080000
0	0	2025	2020	0.2	840	-56	10	1	11	3.77244	31.1854	8.42163	12.3225	0.909549	2.2708	2.05777e+11	4.75304e+11	1.09124e+11	238236872000	21830796000	45192098000
0	0	2025	2020	0.2	840	-58	10	1	11	3.5993	31.0537	8.38548	11.8883	0.859019	2.19488	1.96361e+11	4.7328e+11	1.08652e+11	229856504000	20617974000	43681116000
0	0	2025	2020	0.2	840	-60	10	1	11	3.42761	30.9087	8.34619	11.3737	0.802874	2.13966	1.87025e+11	4.71067e+11	1.08131e+11	219924216000	19270394000	42582220000
0	0	2025	2020	0.2	840	-62	10	1	11	3.25525	30.7709	8.30847	10.843	0.752343	2.07754	1.77651e+11	4.68954e+11	1.07638e+11	209681544000	18057572000	41345962000
0	0	2025	2020	0.2	840	-64	10	1	11	3.08507	30.6187	8.26772	10.3172	0.701813	1.99472	1.68373e+11	4.66644e+11	1.07088e+11	199463232000	16844750000	39697618000
0	0	2025	2020	0.2	840	-66	10	1	11	2.91376	30.4754	8.2285	9.78656	0.651282	1.91879	1.59038e+11	4.64445e+11	1.06575e+11	189220560000	15631928000	38186636000
0	0	2025	2020	0.2	840	-68	10	1	11	2.74327	30.3255	8.18741	9.28164	0.600752	1.84287	1.49744e+11	4.62145e+11	1.06039e+11	179451584000	14419106000	36675654000
0	0	2025	2020	0.2	840	-70	10	1	11	2.57173	30.1809	8.1485	8.75901	0.550221	1.76695	1.40392e+11	4.59945e+11	1.05519e+11	169364104000	13206284000	35164672000
0	0	2025	2020	0.2	840	-72	10	1	11	2.40293	30.0175	8.10425	8.24441	0.494076	1.70483	1.31183e+11	4.57452e+11	1.04933e+11	159431816000	11858704000	33928414000
0	0	2025	2020	0.2	840	-74	10	1	11	2.23316	29.8617	8.06164	7.70733	0.443546	1.64271	1.21929e+11	4.55063e+11	1.04376e+11	149042072000	10645882000	32692156000
0	0	2025	2020	0.2	840	-76	10	1	11	2.06539	29.6946	8.01637	7.18797	0.393015	1.57369	1.12779e+11	4.52512e+11	1.03775e+11	138970832000	9433060000	31318536000
0	0	2025	2020	0.2	840	-78	10	1	11	1.89581	29.5355	7.97371	6.69913	0.348099	1.51157	1.03529e+11	4.50095e+11	1.03203e+11	129512240000	8354996000	30082278000
0	0	2025	2020	0.2	840	-80	10	1	11	1.72749	29.3662	7.92913	6.46595	0.297569	1.43565	9.43439e+10	4.47545e+11	1.0259e+11	125011672000	7142174000	28571296000
0	0	2025	2020	0.2	840	-82	10	1	11	1.56058	29.19	7.88197	6.20388	0.252653	1.36662	8.52334e+10	4.4487e+11	1.01955e+11	119906576000	6064110000	27197676000
0	0	2025	2020	0.2	840	-84	10	1	11	1.39015	29.0332	7.84012	5.97875	0.213351	1.2838	7.59379e+10	4.42493e+11	1.01391e+11	115561200000	5120804000	25549332000
0	0	2025	2020	0.2	840	-86	10	1	11	1.22522	28.8413	7.78897	5.70701	0.162821	1.24239	6.69303e+10	4.39586e+11	1.00699e+11	110292792000	3907982000	24725160000
0	0	2025	2020	0.2	840	-88	10	1	11	1.05791	28.6629	7.74292	5.45938	0.140363	1.17336	5.77903e+10	4.36922e+11	1.0005e+11	105489960000	3368950000	23351540000
0	0	2025	2020	0.2	840	-90	10	1	11	0.890686	28.4815	7.69676	5.18764	0.123519	1.12505	4.86544e+10	4.34231e+11	9.93858e+10	100221552000	2964676000	22390006000
0	0	2025	2020	0.2	840	-50	10	1	13	4.37344	32.5803	8.79698	13.3194	1.06676	2.49167	2.38521e+11	4.96528e+11	1.14075e+11	257595272000	25604020000	49587682000
0	0	2025	2020	0.2	840	-52	10	1	13	4.20307	32.4948	8.77358	13.001	1.02184	2.40885	2.2924e+11	4.95217e+11	1.13764e+11	251403832000	24525956000	47939338000
0	0	2025	2020	0.2	840	-54	10	1	13	4.0385	32.3715	8.74014	12.6569	0.954465	2.34673	2.20263e+11	4.93334e+11	1.13316e+11	244738696000	22908860000	46703080000
0	0	2025	2020	0.2	840	-56	10	1	13	3.86846	32.2852	8.71603	12.3225	0.909549	2.2708	2.10997e+11	4.91998e+11	1.13004e+11	238236872000	21830796000	45192098000
0	0	2025	2020	0.2	840	-58	10	1	13	3.69752	32.2032	8.69311	11.8883	0.859019	2.19488	2.01701e+11	4.90728e+11	1.12708e+11	229856504000	20617974000	43681116000
0	0	2025	2020	0.2	840	-60	10	1	13	3.52794	32.1085	8.66722	11.3737	0.802874	2.13966	1.92481e+11	4.89277e+11	1.12364e+11	219924216000	19270394000	42582220000
0	0	2025	2020	0.2	840	-62	10	1	13	3.35756	32.0223	8.64321	10.843	0.752343	2.07754	1.83216e+11	4.87943e+11	1.12053e+11	209681544000	18057572000	41345962000
0	0	2025	2020	0.2	840	-64	10	1	13	3.1893	31.9222	8.61635	10.3172	0.701813	1.99472	1.74044e+11	4.86422e+11	1.11686e+11	199463232000	16844750000	39697618000
0	0	2025	2020	0.2	840	-66	10	1	13	3.01965	31.8332	8.59158	9.78656	0.651282	1.91879	1.648e+11	4.85046e+11	1.11366e+11	189220560000	15631928000	38186636000
0	0	2025	2020	0.2	840	-68	10	1	13	2.85071	31.7384	8.56512	9.28164	0.600752	1.84287	1.55592e+11	4.83579e+11	1.11024e+11	179451584000	14419106000	36675654000
0	0	2025	2020	0.2	840	-70	10	1	13	2.6804	31.6515	8.54155	8.75901	0.550221	1.76695	1.46308e+11	4.82253e+11	1.10707e+11	169364104000	13206284000	35164672000
0	0	2025	2020	0.2	840	-72	10	1	13	2.51282	31.5459	8.51268	8.24441	0.494076	1.70483	1.37167e+11	4.80634e+11	1.10325e+11	159431816000	11858704000	33928414000
0	0	2025	2020	0.2	840	-74	10	1	13	2.34405	31.4499	8.48592	7.70733	0.443546	1.64271	1.27969e+11	4.79149e+11	1.09979e+11	149042072000	10645882000	32692156000
0	0	2025	2020	0.2	840	-76	10	1	13	2.17741	31.3426	8.45648	7.18797	0.393015	1.57369	1.18883e+11	4.77501e+11	1.0959e+11	138970832000	9433060000	31318536000
0	0	2025	2020	0.2	840	-78	10	1	13	2.00838	31.2475	8.43076	6.69913	0.348099	1.51157	1.09665e+11	4.76051e+11	1.09242e+11	129512240000	8354996000	30082278000
0	0	2025	2020	0.2	840	-80	10	1	13	1.84044	31.1434	8.40358	6.46595	0.297569	1.43565	1.00502e+11	4.74489e+11	1.08859e+11	125011672000	7142174000	28571296000
0	0	2025	2020	0.2	840	-82	10	1	13	1.67387	31.0337	8.37403	6.20388	0.252653	1.36662	9.14106e+10	4.72819e+11	1.08459e+11	119906576000	6064110000	27197676000
0	0	2025	2020	0.2	840	-84	10	1	13	1.50289	30.9494	8.35142	5.97875	0.213351	1.2838	8.20882e+10	4.71538e+11	1.08151e+11	115561200000	5120804000	25549332000
0	0	2025	2020	0.2	840	-86	10	1	13	1.33778	30.8287	8.31911	5.70701	0.162821	1.24239	7.30715e+10	4.69706e+11	1.0771e+11	110292792000	3907982000	24725160000
0	0	2025	2020	0.2	840	-88	10	1	13	1.16944	30.7282	8.29369	5.45938	0.140363	1.17336	6.38758e+10	4.68218e+11	1.07335e+11	105489960000	3368950000	23351540000
0	0	2025	2020	0.2	840	-90	10	1	13	1.00065	30.6292	8.2694	5.18764	0.123519	1.12505	5.46548e+10	4.66773e+11	1.06962e+11	100221552000	2964676000	22390006000
0	0	2025	2020	0.2	840	-50	10	1	15	4.49083	33.3017	8.9902	13.3194	1.06676	2.49167	2.44909e+11	5.07481e+11	1.16622e+11	257595272000	25604020000	49587682000
0	0	2025	2020	0.2	840	-52	10	1	15	4.32437	33.2515	8.97625	13.001	1.02184	2.40885	2.35842e+11	5.06706e+11	1.16435e+11	251403832000	24525956000	47939338000
0	0	2025	2020	0.2	840	-54	10	1	15	4.16388	33.1626	8.952	12.6569	0.954465	2.34673	2.27087e+11	5.05345e+11	1.16109e+11	244738696000	22908860000	46703080000
0	0	2025	2020	0.2	840	-56	10	1	15	3.99758	33.1131	8.93767	12.3225	0.909549	2.2708	2.18025e+11	5.04566e+11	1.15927e+11	238236872000	21830796000	45192098000
0	0	2025	2020	0.2	840	-58	10	1	15	3.83031	33.0686	8.92475	11.8883	0.859019	2.19488	2.08931e+11	5.03864e+11	1.15764e+11	229856504000	20617974000	43681116000
0	0	2025	2020	0.2	840	-60	10	1	15	3.6643	33.0122	8.90904	11.3737	0.802874	2.13966	1.99907e+11	5.02992e+11	1.15555e+11	219924216000	19270394000	42582220000
0	0	2025	2020	0.2	840	-62	10	1	15	3.49742	32.9649	8.8954	10.843	0.752343	2.07754	1.90834e+11	5.02249e+11	1.15381e+11	209681544000	18057572000	41345962000
0	0	2025	2020	0.2	840	-64	10	1	15	3.3326	32.9044	8.87908	10.3172	0.701813	1.99472	1.8185e+11	5.01327e+11	1.15153e+11	199463232000	16844750000	39697618000
0	0	2025	2020	0.2	840	-66	10	1	15	3.16621	32.8565	8.86524	9.78656	0.651282	1.91879	1.72785e+11	5.00573e+11	1.14978e+11	189220560000	15631928000	38186636000
0	0	2025	2020	0.2	840	-68	10	1	15	3.0004	32.8037	8.84992	9.28164	0.600752	1.84287	1.63749e+11	4.99741e+11	1.14785e+11	179451584000	14419106000	36675654000
0	0	2025	2020	0.2	840	-70	10	1	15	2.83299	32.7606	8.83801	8.75901	0.550221	1.76695	1.54625e+11	4.99077e+11	1.14622e+11	169364104000	13206284000	35164672000
0	0	2025	2020	0.2	840	-72	10	1	15	2.66827	32.6991	8.82088	8.24441	0.494076	1.70483	1.45642e+11	4.98126e+11	1.14396e+11	159431816000	11858704000	33928414000
0	0	2025	2020	0.2	840	-74	10	1	15	2.50221	32.6488	8.80622	7.70733	0.443546	1.64271	1.36592e+11	4.97331e+11	1.14211e+11	149042072000	10645882000	32692156000
0	0	2025	2020	0.2	840	-76	10	1	15	2.33842	32.5867	8.78877	7.18797	0.393015	1.57369	1.27663e+11	4.96368e+11	1.13982e+11	138970832000	9433060000	31318536000
0	0	2025	2020	0.2	840	-78	10	1	15	2.17181	32.5401	8.77589	6.69913	0.348099	1.51157	1.18579e+11	4.9565e+11	1.13806e+11	129512240000	8354996000	30082278000
0	0	2025	2020	0.2	840	-80	10	1	15	2.0061	32.4858	8.76199	6.46595	0.297569	1.43565	1.0954e+11	4.94842e+11	1.13598e+11	125011672000	7142174000	28571296000
0	0	2025	2020	0.2	840	-82	10	1	15	1.84175	32.4268	8.74583	6.20388	0.252653	1.36662	1.00571e+11	4.93936e+11	1.13376e+11	119906576000	6064110000	27197676000
0	0	2025	2020	0.2	840	-84	10	1	15	1.67229	32.3979	8.73792	5.97875	0.213351	1.2838	9.13352e+10	4.93493e+11	1.13264e+11	115561200000	5120804000	25549332000
0	0	2025	2020	0.2	840	-86	10	1	15	1.50908	32.3312	8.71986	5.70701	0.162821	1.24239	8.24226e+10	4.92475e+11	1.13014e+11	110292792000	3907982000	24725160000
0	0	2025	2020	0.2	840	-88	10	1	15	1.34188	32.2901	8.71022	5.45938	0.140363	1.17336	7.32903e+10	4.91887e+11	1.1285e+11	105489960000	3368950000	23351540000
0	0	2025	2020	0.2	840	-90	10	1	15	1.17388	32.2539	8.70259	5.18764	0.123519	1.12505	6.41132e+10	4.91391e+11	1.12698e+11	100221552000	2964676000	22390006000
0	0	2025	2020	0.2	840	-50	10	1	17	4.62895	33.8533	9.13795	13.3194	1.06676	2.49167	2.52433e+11	5.15857e+11	1.1857e+11	257595272000	25604020000	49587682000
0	0	2025	2020	0.2	840	-52	10	1	17	4.46741	33.8301	9.13123	13.001	1.02184	2.40885	2.43635e+11	5.15492e+11	1.18479e+11	251403832000	24525956000	47939338000
0	0	2025	2020	0.2	840	-54	10	1	17	4.31197	33.7676	9.114	12.6569	0.954465	2.34673	2.35156e+11	5.1453e+11	1.18245e+11	244738696000	22908860000	46703080000
0	0	2025	2020	0.2	840	-56	10	1	17	4.15048	33.7463	9.10717	12.3225	0.909549	2.2708	2.26357e+11	5.14177e+11	1.18162e+11	238236872000	21830796000	45192098000
0	0	2025	2020	0.2	840	-58	10	1	17	3.98795	33.7305	9.10189	11.8883	0.859019	2.19488	2.17522e+11	5.1391e+11	1.181e+11	229856504000	20617974000	43681116000
0	0	2025	2020	0.2	840	-60	10	1	17	3.8266	33.7032	9.09396	11.3737	0.802874	2.13966	2.08753e+11	5.1348e+11	1.17994e+11	219924216000	19270394000	42582220000
0	0	2025	2020	0.2	840	-62	10	1	17	3.66432	33.6858	9.08825	10.843	0.752343	2.07754	1.99933e+11	5.13188e+11	1.17926e+11	209681544000	18057572000	41345962000
0	0	2025	2020	0.2	840	-64	10	1	17	3.50406	33.6554	9.07999	10.3172	0.701813	1.99472	1.91198e+11	5.12724e+11	1.17805e+11	199463232000	16844750000	39697618000
0	0	2025	2020	0.2	840	-66	10	1	17	3.34209	33.639	9.0745	9.78656	0.651282	1.91879	1.82375e+11	5.12446e+11	1.17741e+11	189220560000	15631928000	38186636000
0	0	2025	2020	0.2	840	-68	10	1	17	3.1806	33.6183	9.06771	9.28164	0.600752	1.84287	1.73576e+11	5.121e+11	1.17661e+11	179451584000	14419106000	36675654000
0	0	2025	2020	0.2	840	-70	10	1	17	3.01735	33.6087	9.06471	8.75901	0.550221	1.76695	1.6468e+11	5.11943e+11	1.17616e+11	169364104000	13206284000	35164672000
0	0	2025	2020	0.2	840	-72	10	1	17	2.85676	33.581	9.05656	8.24441	0.494076	1.70483	1.55923e+11	5.11503e+11	1.17509e+11	159431816000	11858704000	33928414000
0	0	2025	2020	0.2	840	-74	10	1	17	2.69468	33.5655	9.05115	7.70733	0.443546	1.64271	1.47093e+11	5.11235e+11	1.17448e+11	149042072000	10645882000	32692156000
0	0	2025	2020	0.2	840	-76	10	1	17	2.535	33.5382	9.04287	7.18797	0.393015	1.57369	1.3839e+11	5.10795e+11	1.17341e+11	138970832000	9433060000	31318536000
0	0	2025	2020	0.2	840	-78	10	1	17	2.37216	33.5286	9.03981	6.69913	0.348099	1.51157	1.29514e+11	5.10637e+11	1.17295e+11	129512240000	8354996000	30082278000
0	0	2025	2020	0.2	840	-80	10	1	17	2.21009	33.5124	9.03607	6.46595	0.297569	1.43565	1.20675e+11	5.10406e+11	1.17222e+11	125011672000	7142174000	28571296000
0	0	2025	2020	0.2	840	-82	10	1	17	2.04938	33.492	9.03015	6.20388	0.252653	1.36662	1.11906e+11	5.10085e+11	1.17137e+11	119906576000	6064110000	27197676000
0	0	2025	2020	0.2	840	-84	10	1	17	1.883	33.5055	9.03347	5.97875	0.213351	1.2838	1.02841e+11	5.10282e+11	1.17174e+11	115561200000	5120804000	25549332000
0	0	2025	2020	0.2	840	-86	10	1	17	1.72315	33.4801	9.02632	5.70701	0.162821	1.24239	9.41138e+10	5.09887e+11	1.1707e+11	110292792000	3907982000	24725160000
0	0	2025	2020	0.2	840	-88	10	1	17	1.55876	33.4846	9.02875	5.45938	0.140363	1.17336	8.51356e+10	5.09987e+11	1.17066e+11	105489960000	3368950000	23351540000
0	0	2025	2020	0.2	840	-90	10	1	17	1.39329	33.4963	9.03385	5.18764	0.123519	1.12505	7.60976e+10	5.10216e+11	1.17084e+11	100221552000	2964676000	22390006000
0	0	2025	2020	0.2	840	-50	10	1	19	4.78126	34.2888	9.2546	13.3194	1.06676	2.49167	2.60736e+11	5.2247e+11	1.20108e+11	257595272000	25604020000	49587682000
0	0	2025	2020	0.2	840	-52	10	1	19	4.62533	34.2869	9.25358	13.001	1.02184	2.40885	2.52245e+11	5.22428e+11	1.20091e+11	251403832000	24525956000	47939338000
0	0	2025	2020	0.2	840	-54	10	1	19	4.47561	34.2452	9.2419	12.6569	0.954465	2.34673	2.44077e+11	5.21782e+11	1.19931e+11	244738696000	22908860000	46703080000
0	0	2025	2020	0.2	840	-56	10	1	19	4.31964	34.2461	9.24098	12.3225	0.909549	2.2708	2.3558e+11	5.21765e+11	1.19927e+11	238236872000	21830796000	45192098000
0	0	2025	2020	0.2	840	-58	10	1	19	4.16257	34.2529	9.24173	11.8883	0.859019	2.19488	2.27044e+11	5.21841e+11	1.19945e+11	229856504000	20617974000	43681116000
0	0	2025	2020	0.2	840	-60	10	1	19	4.00662	34.2488	9.23995	11.3737	0.802874	2.13966	2.18571e+11	5.2176e+11	1.1992e+11	219924216000	19270394000	42582220000
0	0	2025	2020	0.2	840	-62	10	1	19	3.84971	34.2548	9.24049	10.843	0.752343	2.07754	2.10044e+11	5.21824e+11	1.19935e+11	209681544000	18057572000	41345962000
0	0	2025	2020	0.2	840	-64	10	1	19	3.69477	34.2484	9.2386	10.3172	0.701813	1.99472	2.01602e+11	5.21722e+11	1.19898e+11	199463232000	16844750000	39697618000
0	0	2025	2020	0.2	840	-66	10	1	19	3.538	34.2568	9.23971	9.78656	0.651282	1.91879	1.93064e+11	5.2182e+11	1.19921e+11	189220560000	15631928000	38186636000
0	0	2025	2020	0.2	840	-68	10	1	19	3.38165	34.2615	9.23965	9.28164	0.600752	1.84287	1.84547e+11	5.21857e+11	1.19931e+11	179451584000	14419106000	36675654000
0	0	2025	2020	0.2	840	-70	10	1	19	3.2234	34.2782	9.24368	8.75901	0.550221	1.76695	1.75926e+11	5.221e+11	1.1998e+11	169364104000	13206284000	35164672000
0	0	2025	2020	0.2	840	-72	10	1	19	3.06779	34.2772	9.24262	8.24441	0.494076	1.70483	1.67441e+11	5.22063e+11	1.19967e+11	159431816000	11858704000	33928414000
0	0	2025	2020	0.2	840	-74	10	1	19	2.91058	34.2893	9.24453	7.70733	0.443546	1.64271	1.58879e+11	5.22212e+11	1.20003e+11	149042072000	10645882000	32692156000
0	0	2025	2020	0.2	840	-76	10	1	19	2.75586	34.2893	9.24347	7.18797	0.393015	1.57369	1.50449e+11	5.22185e+11	1.19992e+11	138970832000	9433060000	31318536000
0	0	2025	2020	0.2	840	-78	10	1	19	2.59774	34.309	9.24818	6.69913	0.348099	1.51157	1.41832e+11	5.22469e+11	1.2005e+11	129512240000	8354996000	30082278000
0	0	2025	2020	0.2	840	-80	10	1	19	2.44027	34.3229	9.25245	6.46595	0.297569	1.43565	1.33244e+11	5.22694e+11	1.20082e+11	125011672000	7142174000	28571296000
0	0	2025	2020	0.2	840	-82	10	1	19	2.28415	34.3331	9.25461	6.20388	0.252653	1.36662	1.24728e+11	5.22834e+11	1.20106e+11	119906576000	6064110000	27197676000
0	0	2025	2020	0.2	840	-84	10	1	19	2.12193	34.3799	9.26681	5.97875	0.213351	1.2838	1.15893e+11	5.23537e+11	1.20261e+11	115561200000	5120804000	25549332000
0	0	2025	2020	0.2	840	-86	10	1	19	1.96646	34.3871	9.26826	5.70701	0.162821	1.24239	1.07406e+11	5.23633e+11	1.20272e+11	110292792000	3907982000	24725160000
0	0	2025	2020	0.2	840	-88	10	1	19	1.80602	34.4275	9.28021	5.45938	0.140363	1.17336	9.8644e+10	5.24277e+11	1.20395e+11	105489960000	3368950000	23351540000
0	0	2025	2020	0.2	840	-90	10	1	19	1.64428	34.4771	9.29537	5.18764	0.123519	1.12505	8.98104e+10	5.25078e+11	1.20547e+11	100221552000	2964676000	22390006000
0	0	2025	2020	0.2	840	-50	10	1	21	4.94369	34.6413	9.34904	13.3194	1.06676	2.49167	2.69594e+11	5.27823e+11	1.21352e+11	257595272000	25604020000	49587682000
0	0	2025	2020	0.2	840	-52	10	1	21	4.79388	34.6568	9.35263	13.001	1.02184	2.40885	2.61436e+11	5.28043e+11	1.21397e+11	251403832000	24525956000	47939338000
0	0	2025	2020	0.2	840	-54	10	1	21	4.65035	34.6319	9.34544	12.6569	0.954465	2.34673	2.53607e+11	5.27652e+11	1.21296e+11	244738696000	22908860000	46703080000
0	0	2025	2020	0.2	840	-56	10	1	21	4.50042	34.6507	9.3493	12.3225	0.909549	2.2708	2.45439e+11	5.27907e+11	1.21355e+11	238236872000	21830796000	45192098000
0	0	2025	2020	0.2	840	-58	10	1	21	4.34932	34.6759	9.35494	11.8883	0.859019	2.19488	2.37232e+11	5.28261e+11	1.21438e+11	229856504000	20617974000	43681116000
0	0	2025	2020	0.2	840	-60	10	1	21	4.19928	34.6904	9.35814	11.3737	0.802874	2.13966	2.29083e+11	5.28463e+11	1.21479e+11	219924216000	19270394000	42582220000
0	0	2025	2020	0.2	840	-62	10	1	21	4.04825	34.7155	9.36374	10.843	0.752343	2.07754	2.2088e+11	5.28816e+11	1.21562e+11	209681544000	18057572000	41345962000
0	0	2025	2020	0.2	840	-64	10	1	21	3.89919	34.7284	9.367	10.3172	0.701813	1.99472	2.12759e+11	5.29006e+11	1.21592e+11	199463232000	16844750000	39697618000
0	0	2025	2020	0.2	840	-66	10	1	21	3.74819	34.7569	9.37346	9.78656	0.651282	1.91879	2.04538e+11	5.29408e+11	1.21687e+11	189220560000	15631928000	38186636000
0	0	2025	2020	0.2	840	-68	10	1	21	3.59756	34.7821	9.37884	9.28164	0.600752	1.84287	1.96334e+11	5.29755e+11	1.21769e+11	179451584000	14419106000	36675654000
0	0	2025	2020	0.2	840	-70	10	1	21	3.44494	34.8203	9.38857	8.75901	0.550221	1.76695	1.88021e+11	5.30322e+11	1.21894e+11	169364104000	13206284000	35164672000
0	0	2025	2020	0.2	840	-72	10	1	21	3.29493	34.8408	9.39324	8.24441	0.494076	1.70483	1.79843e+11	5.30612e+11	1.21956e+11	159431816000	11858704000	33928414000
0	0	2025	2020	0.2	840	-74	10	1	21	3.14321	34.8752	9.40106	7.70733	0.443546	1.64271	1.71583e+11	5.31098e+11	1.22071e+11	149042072000	10645882000	32692156000
0	0	2025	2020	0.2	840	-76	10	1	21	2.99408	34.8974	9.40587	7.18797	0.393015	1.57369	1.63459e+11	5.31405e+11	1.22139e+11	138970832000	9433060000	31318536000
0	0	2025	2020	0.2	840	-78	10	1	21	2.84133	34.9408	9.41685	6.69913	0.348099	1.51157	1.55137e+11	5.32048e+11	1.22281e+11	129512240000	8354996000	30082278000
0	0	2025	2020	0.2	840	-80	10	1	21	2.68915	34.9789	9.42761	6.46595	0.297569	1.43565	1.46839e+11	5.32641e+11	1.22398e+11	125011672000	7142174000	28571296000
0	0	2025	2020	0.2	840	-82	10	1	21	2.53832	35.0139	9.43632	6.20388	0.252653	1.36662	1.38612e+11	5.33155e+11	1.22509e+11	119906576000	6064110000	27197676000
0	0	2025	2020	0.2	840	-84	10	1	21	2.38103	35.0878	9.4557	5.97875	0.213351	1.2838	1.30049e+11	5.34267e+11	1.2276e+11	115561200000	5120804000	25549332000
0	0	2025	2020	0.2	840	-86	10	1	21	2.23067	35.1214	9.46412	5.70701	0.162821	1.24239	1.21842e+11	5.34761e+11	1.22864e+11	110292792000	3907982000	24725160000
0	0	2025	2020	0.2	840	-88	10	1	21	2.07498	35.1909	9.48378	5.45938	0.140363	1.17336	1.1334e+11	5.35844e+11	1.2309e+11	105489960000	3368950000	23351540000
0	0	2025	2020	0.2	840	-90	10	1	21	1.91783	35.2712	9.50707	5.18764	0.123519	1.12505	1.04758e+11	5.37109e+11	1.23351e+11	100221552000	2964676000	22390006000
0	0	2025	2020	0.2	840	-50	10	1	23	5.1136	34.9325	9.42704	13.3194	1.06676	2.49167	2.78862e+11	5.32245e+11	1.22381e+11	257595272000	25604020000	49587682000
0	0	2025	2020	0.2	840	-52	10	1	23	4.97027	34.9623	9.43445	13.001	1.02184	2.40885	2.71059e+11	5.32682e+11	1.22476e+11	251403832000	24525956000	47939338000
0	0	2025	2020	0.2	840	-54	10	1	23	4.83329	34.9513	9.43098	12.6569	0.954465	2.34673	2.63587e+11	5.32501e+11	1.22424e+11	244738696000	22908860000	46703080000
0	0	2025	2020	0.2	840	-56	10	1	23	4.68977	34.9849	9.43878	12.3225	0.909549	2.2708	2.55769e+11	5.32981e+11	1.22535e+11	238236872000	21830796000	45192098000
0	0	2025	2020	0.2	840	-58	10	1	23	4.54502	35.0253	9.44846	11.8883	0.859019	2.19488	2.47911e+11	5.33565e+11	1.22672e+11	229856504000	20617974000	43681116000
0	0	2025	2020	0.2	840	-60	10	1	23	4.40128	35.0552	9.45577	11.3737	0.802874	2.13966	2.40108e+11	5.34e+11	1.22767e+11	219924216000	19270394000	42582220000
0	0	2025	2020	0.2	840	-62	10	1	23	4.25653	35.0961	9.46555	10.843	0.752343	2.07754	2.32251e+11	5.34591e+11	1.22905e+11	209681544000	18057572000	41345962000
0	0	2025	2020	0.2	840	-64	10	1	23	4.11374	35.1249	9.47307	10.3172	0.701813	1.99472	2.24473e+11	5.35023e+11	1.22992e+11	199463232000	16844750000	39697618000
0	0	2025	2020	0.2	840	-66	10	1	23	3.96895	35.17	9.48394	9.78656	0.651282	1.91879	2.16592e+11	5.35677e+11	1.23145e+11	189220560000	15631928000	38186636000
0	0	2025	2020	0.2	840	-68	10	1	23	3.82447	35.2122	9.49383	9.28164	0.600752	1.84287	2.08725e+11	5.3628e+11	1.23287e+11	179451584000	14419106000	36675654000
0	0	2025	2020	0.2	840	-70	10	1	23	3.67792	35.268	9.50825	8.75901	0.550221	1.76695	2.00744e+11	5.37114e+11	1.23474e+11	169364104000	13206284000	35164672000
0	0	2025	2020	0.2	840	-72	10	1	23	3.53395	35.3063	9.51767	8.24441	0.494076	1.70483	1.92897e+11	5.37674e+11	1.236e+11	159431816000	11858704000	33928414000
0	0	2025	2020	0.2	840	-74	10	1	23	3.38821	35.3592	9.53038	7.70733	0.443546	1.64271	1.84965e+11	5.38439e+11	1.2378e+11	149042072000	10645882000	32692156000
0	0	2025	2020	0.2	840	-76	10	1	23	3.24512	35.3997	9.54002	7.18797	0.393015	1.57369	1.77172e+11	5.39022e+11	1.23912e+11	138970832000	9433060000	31318536000
0	0	2025	2020	0.2	840	-78	10	1	23	3.09824	35.4626	9.55619	6.69913	0.348099	1.51157	1.69172e+11	5.3996e+11	1.24123e+11	129512240000	8354996000	30082278000
0	0	2025	2020	0.2	840	-80	10	1	23	2.95185	35.5209	9.57231	6.46595	0.297569	1.43565	1.61191e+11	5.40858e+11	1.24312e+11	125011672000	7142174000	28571296000
0	0	2025	2020	0.2	840	-82	10	1	23	2.80682	35.5763	9.58642	6.20388	0.252653	1.36662	1.53281e+11	5.41681e+11	1.24494e+11	119906576000	6064110000	27197676000
0	0	2025	2020	0.2	840	-84	10	1	23	2.65503	35.6726	9.61173	5.97875	0.213351	1.2838	1.4502e+11	5.4313e+11	1.24824e+11	115561200000	5120804000	25549332000
0	0	2025	2020	0.2	840	-86	10	1	23	2.51032	35.728	9.62591	5.70701	0.162821	1.24239	1.37124e+11	5.43954e+11	1.25005e+11	110292792000	3907982000	24725160000
0	0	2025	2020	0.2	840	-88	10	1	23	2.35999	35.8215	9.65195	5.45938	0.140363	1.17336	1.28915e+11	5.454e+11	1.25317e+11	105489960000	3368950000	23351540000
0	0	2025	2020	0.2	840	-90	10	1	23	2.20805	35.9271	9.68196	5.18764	0.123519	1.12505	1.20618e+11	5.47048e+11	1.25666e+11	100221552000	2964676000	22390006000
0	0	2025	2020	0.2	840	-50	10	1	25	5.28917	35.1771	9.49257	13.3194	1.06676	2.49167	2.88443e+11	5.35959e+11	1.23244e+11	257595272000	25604020000	49587682000
0	0	2025	2020	0.2	840	-52	10	1	25	5.15259	35.2189	9.50318	13.001	1.02184	2.40885	2.81009e+11	5.36578e+11	1.23382e+11	251403832000	24525956000	47939338000
0	0	2025	2020	0.2	840	-54	10	1	25	5.02242	35.2196	9.50282	12.6569	0.954465	2.34673	2.73908e+11	5.36575e+11	1.23371e+11	244738696000	22908860000	46703080000
0	0	2025	2020	0.2	840	-56	10	1	25	4.88561	35.2657	9.51395	12.3225	0.909549	2.2708	2.66457e+11	5.37243e+11	1.23527e+11	238236872000	21830796000	45192098000
0	0	2025	2020	0.2	840	-58	10	1	25	4.74751	35.3188	9.52702	11.8883	0.859019	2.19488	2.58963e+11	5.3802e+11	1.23708e+11	229856504000	20617974000	43681116000
0	0	2025	2020	0.2	840	-60	10	1	25	4.61036	35.3617	9.53777	11.3737	0.802874	2.13966	2.51524e+11	5.38652e+11	1.23849e+11	219924216000	19270394000	42582220000
0	0	2025	2020	0.2	840	-62	10	1	25	4.4722	35.4158	9.55108	10.843	0.752343	2.07754	2.44028e+11	5.39442e+11	1.24034e+11	209681544000	18057572000	41345962000
0	0	2025	2020	0.2	840	-64	10	1	25	4.336	35.458	9.56216	10.3172	0.701813	1.99472	2.36611e+11	5.40077e+11	1.24168e+11	199463232000	16844750000	39697618000
0	0	2025	2020	0.2	840	-66	10	1	25	4.19772	35.5171	9.57675	9.78656	0.651282	1.91879	2.29087e+11	5.40942e+11	1.2437e+11	189220560000	15631928000	38186636000
0	0	2025	2020	0.2	840	-68	10	1	25	4.05973	35.5735	9.59041	9.28164	0.600752	1.84287	2.21575e+11	5.41761e+11	1.24563e+11	179451584000	14419106000	36675654000
0	0	2025	2020	0.2	840	-70	10	1	25	3.91959	35.6441	9.60879	8.75901	0.550221	1.76695	2.13944e+11	5.4282e+11	1.24802e+11	169364104000	13206284000	35164672000
0	0	2025	2020	0.2	840	-72	10	1	25	3.78202	35.6974	9.62219	8.24441	0.494076	1.70483	2.06447e+11	5.43606e+11	1.2498e+11	159431816000	11858704000	33928414000
0	0	2025	2020	0.2	840	-74	10	1	25	3.64261	35.7658	9.639	7.70733	0.443546	1.64271	1.98863e+11	5.44605e+11	1.25215e+11	149042072000	10645882000	32692156000
0	0	2025	2020	0.2	840	-76	10	1	25	3.5059	35.8216	9.65271	7.18797	0.393015	1.57369	1.9142e+11	5.45421e+11	1.25401e+11	138970832000	9433060000	31318536000
0	0	2025	2020	0.2	840	-78	10	1	25	3.36527	35.901	9.67323	6.69913	0.348099	1.51157	1.83761e+11	5.46607e+11	1.2567e+11	129512240000	8354996000	30082278000
0	0	2025	2020	0.2	840	-80	10	1	25	3.22507	35.9762	9.69385	6.46595	0.297569	1.43565	1.76119e+11	5.47761e+11	1.25919e+11	125011672000	7142174000	28571296000
0	0	2025	2020	0.2	840	-82	10	1	25	3.08621	36.0488	9.71251	6.20388	0.252653	1.36662	1.68547e+11	5.48843e+11	1.26162e+11	119906576000	6064110000	27197676000
0	0	2025	2020	0.2	840	-84	10	1	25	2.94035	36.1638	9.74281	5.97875	0.213351	1.2838	1.60612e+11	5.50576e+11	1.26558e+11	115561200000	5120804000	25549332000
0	0	2025	2020	0.2	840	-86	10	1	25	2.80171	36.2375	9.76182	5.70701	0.162821	1.24239	1.53047e+11	5.51676e+11	1.26804e+11	110292792000	3907982000	24725160000
0	0	2025	2020	0.2	840	-88	10	1	25	2.65719	36.3512	9.79321	5.45938	0.140363	1.17336	1.45157e+11	5.53427e+11	1.27187e+11	105489960000	3368950000	23351540000
0	0	2025	2020	0.2	840	-90	10	1	25	2.51094	36.4781	9.82887	5.18764	0.123519	1.12505	1.37171e+11	5.55397e+11	1.27611e+11	100221552000	2964676000	22390006000
0	0	2025	2020	0.2	840	-50	10	1	27	5.46913	35.3855	9.54839	13.3194	1.06676	2.49167	2.98266e+11	5.39124e+11	1.2398e+11	257595272000	25604020000	49587682000
0	0	2025	2020	0.2	840	-52	10	1	27	5.33952	35.4375	9.56173	13.001	1.02184	2.40885	2.91213e+11	5.39898e+11	1.24154e+11	251403832000	24525956000	47939338000
0	0	2025	2020	0.2	840	-54	10	1	27	5.21638	35.4482	9.56403	12.6569	0.954465	2.34673	2.84496e+11	5.40045e+11	1.24178e+11	244738696000	22908860000	46703080000
0	0	2025	2020	0.2	840	-56	10	1	27	5.08649	35.5049	9.57798	12.3225	0.909549	2.2708	2.77423e+11	5.40874e+11	1.24371e+11	238236872000	21830796000	45192098000
0	0	2025	2020	0.2	840	-58	10	1	27	4.95527	35.5689	9.59393	11.8883	0.859019	2.19488	2.70306e+11	5.41815e+11	1.24591e+11	229856504000	20617974000	43681116000
0	0	2025	2020	0.2	840	-60	10	1	27	4.82496	35.6228	9.60763	11.3737	0.802874	2.13966	2.63242e+11	5.42614e+11	1.24771e+11	219924216000	19270394000	42582220000
0	0	2025	2020	0.2	840	-62	10	1	27	4.69362	35.6881	9.62393	10.843	0.752343	2.07754	2.56121e+11	5.43575e+11	1.24995e+11	209681544000	18057572000	41345962000
0	0	2025	2020	0.2	840	-64	10	1	27	4.56425	35.7417	9.63806	10.3172	0.701813	1.99472	2.49078e+11	5.44383e+11	1.2517e+11	199463232000	16844750000	39697618000
0	0	2025	2020	0.2	840	-66	10	1	27	4.43274	35.8127	9.6558	9.78656	0.651282	1.91879	2.41925e+11	5.45428e+11	1.25414e+11	189220560000	15631928000	38186636000
0	0	2025	2020	0.2	840	-68	10	1	27	4.30149	35.8812	9.67269	9.28164	0.600752	1.84287	2.34781e+11	5.4643e+11	1.25649e+11	179451584000	14419106000	36675654000
0	0	2025	2020	0.2	840	-70	10	1	27	4.16802	35.9645	9.69443	8.75901	0.550221	1.76695	2.27516e+11	5.4768e+11	1.25933e+11	169364104000	13206284000	35164672000
0	0	2025	2020	0.2	840	-72	10	1	27	4.03712	36.0306	9.71122	8.24441	0.494076	1.70483	2.20384e+11	5.4866e+11	1.26156e+11	159431816000	11858704000	33928414000
0	0	2025	2020	0.2	840	-74	10	1	27	3.90432	36.1121	9.73153	7.70733	0.443546	1.64271	2.13161e+11	5.49858e+11	1.26437e+11	149042072000	10645882000	32692156000
0	0	2025	2020	0.2	840	-76	10	1	27	3.77427	36.181	9.7487	7.18797	0.393015	1.57369	2.06083e+11	5.50871e+11	1.2667e+11	138970832000	9433060000	31318536000
0	0	2025	2020	0.2	840	-78	10	1	27	3.64017	36.2745	9.77294	6.69913	0.348099	1.51157	1.98782e+11	5.52269e+11	1.26989e+11	129512240000	8354996000	30082278000
0	0	2025	2020	0.2	840	-80	10	1	27	3.50645	36.364	9.79739	6.46595	0.297569	1.43565	1.91495e+11	5.53641e+11	1.27288e+11	125011672000	7142174000	28571296000
0	0	2025	2020	0.2	840	-82	10	1	27	3.37407	36.4512	9.81992	6.20388	0.252653	1.36662	1.84278e+11	5.54943e+11	1.27583e+11	119906576000	6064110000	27197676000
0	0	2025	2020	0.2	840	-84	10	1	27	3.23449	36.5823	9.85446	5.97875	0.213351	1.2838	1.76687e+11	5.56919e+11	1.28035e+11	115561200000	5120804000	25549332000
0	0	2025	2020	0.2	840	-86	10	1	27	3.10222	36.6715	9.87759	5.70701	0.162821	1.24239	1.69471e+11	5.58254e+11	1.28336e+11	110292792000	3907982000	24725160000
0	0	2025	2020	0.2	840	-88	10	1	27	2.96387	36.8024	9.91354	5.45938	0.140363	1.17336	1.61918e+11	5.60265e+11	1.2878e+11	105489960000	3368950000	23351540000
0	0	2025	2020	0.2	840	-90	10	1	27	2.82369	36.9475	9.95401	5.18764	0.123519	1.12505	1.54264e+11	5.62509e+11	1.29268e+11	100221552000	2964676000	22390006000
