# Supplementary material for: The effect of sustainable mobility transition policies on cumulative urban transport emissions and energy demand
Source: Nat Commun. 2023 Apr 24;14:2357. doi: 10.1038/s41467-023-37728-x (PMC10125996; doi:10.1038/s41467-023-37728-x)
Supplement: Supplementary file 2 — Source Data [file 41467_2023_37728_MOESM2_ESM.zip › Source Data/figure_4.xlsx]

## Sheet: Sheet1
	Count	Phase-Out:	Net-zero:	Retro-fitting:	Light-weighting:	Modal shift:	Scrap age:	Regulated EV manufacture:	Modal shift rate (years):	Cumulative Electric Emissions	Cumulative Tailpipe Emissions	Cumulative WTT Emissions	Cumulative EV Production Emissions	Cumulative ICE Production Emissions	Cumulative Conversion Production Emissions	Cumulative Electric Energy	Cumulative Tailpipe Energy	Cumulative WTT Energy	Cumulative EV Production Energy	Cumulative ICE Production Energy	Cumulative Conversion Production Energy
0	0	2025	2020	0	1400	20	18	0	3	10.8724	64.8271	17.7701	66.5199	1.02082	0	5.94339e+11	9.99262e+11	2.26966e+11	675510972000	24296238000	0
0	0	2025	2020	0	1400	20	18	1	3	10.8724	64.8271	17.7701	37.3702	1.02082	0	5.94339e+11	9.99262e+11	2.26966e+11	664309572000	23402238000	0
0	0	2025	2020	0	1400	20	14	0	3	13.0005	51.3911	14.0693	73.8433	1.87036	0	7.10672e+11	7.91728e+11	1.8075e+11	749689986000	44515926000	0
0	0	2025	2020	0	1400	20	14	1	3	13.0005	51.3911	14.0693	41.4356	1.87036	0	7.10672e+11	7.91728e+11	1.8075e+11	737217986000	42877926000	0
0	0	2025	2020	0	1400	20	10	0	3	14.7027	40.6158	11.1025	78.0677	4.41212	0	8.0372e+11	6.25318e+11	1.43893e+11	792304884000	105011928000	0
0	0	2025	2020	0	1400	20	10	1	3	14.7027	40.6158	11.1025	43.7362	4.41212	0	8.0372e+11	6.25318e+11	1.43893e+11	779065984000	101147928000	0
0	0	2025	2020	0	1400	0	18	0	3	8.71568	58.555	16.0372	53.9759	0.212385	0	4.76442e+11	9.02254e+11	2.04755e+11	548192112000	5054922000	0
0	0	2025	2020	0	1400	0	18	1	3	8.71568	58.555	16.0372	30.3398	0.212385	0	4.76442e+11	9.02254e+11	2.04755e+11	539115812000	4868922000	0
0	0	2025	2020	0	1400	0	14	0	3	10.6439	46.3775	12.689	61.244	1.08248	0	5.81849e+11	7.14303e+11	1.62908e+11	621828440000	25763796000	0
0	0	2025	2020	0	1400	0	14	1	3	10.6439	46.3775	12.689	34.3791	1.08248	0	5.81849e+11	7.14303e+11	1.62908e+11	611494640000	24815796000	0
0	0	2025	2020	0	1400	0	10	0	3	12.1488	36.7976	10.0528	65.4869	3.61739	0	6.64115e+11	5.66389e+11	1.30249e+11	664621000000	86096736000	0
0	0	2025	2020	0	1400	0	10	1	3	12.1488	36.7976	10.0528	36.6876	3.61739	0	6.64115e+11	5.66389e+11	1.30249e+11	653515300000	82928736000	0
0	0	2025	2020	0	1400	-20	18	0	3	6.55299	52.1817	14.3463	41.8378	0	0	3.58218e+11	8.05367e+11	1.81826e+11	424937016000	0	0
0	0	2025	2020	0	1400	-20	18	1	3	6.55299	52.1817	14.3463	23.5228	0	0	3.58218e+11	8.05367e+11	1.81826e+11	417906216000	0	0
0	0	2025	2020	0	1400	-20	14	0	3	8.31069	41.2077	11.2716	48.4234	0.363109	0	4.54303e+11	6.34607e+11	1.44513e+11	491708850000	8642286000	0
0	0	2025	2020	0	1400	-20	14	1	3	8.31069	41.2077	11.2716	27.1956	0.363109	0	4.54303e+11	6.34607e+11	1.44513e+11	483548550000	8324286000	0
0	0	2025	2020	0	1400	-20	10	0	3	9.62011	32.8413	8.96637	52.906	2.80896	0	5.25882e+11	5.05359e+11	1.16127e+11	536927416000	66855420000	0
0	0	2025	2020	0	1400	-20	10	1	3	9.62011	32.8413	8.96637	29.6365	2.80896	0	5.25882e+11	5.05359e+11	1.16127e+11	527953016000	64395420000	0
0	0	2025	2020	0	1400	-40	18	0	3	4.62302	44.7004	12.3887	30.5667	0	0	2.52717e+11	6.92292e+11	1.54771e+11	310458834000	0	0
0	0	2025	2020	0	1400	-40	18	1	3	4.62302	44.7004	12.3887	17.1857	0	0	2.52717e+11	6.92292e+11	1.54771e+11	305322134000	0	0
0	0	2025	2020	0	1400	-40	14	0	3	5.9838	35.9765	9.87278	35.9716	0.12332	0	3.27104e+11	5.54818e+11	1.25742e+11	365307400000	2935116000	0
0	0	2025	2020	0	1400	-40	14	1	3	5.9838	35.9765	9.87278	20.2122	0.12332	0	3.27104e+11	5.54818e+11	1.25742e+11	359252900000	2827116000	0
0	0	2025	2020	0	1400	-40	10	0	3	7.11748	28.7431	7.84441	40.3067	2.02108	0	3.89076e+11	4.42222e+11	1.015e+11	409075570000	48103290000	0
0	0	2025	2020	0	1400	-40	10	1	3	7.11748	28.7431	7.84441	22.5825	2.02108	0	3.89076e+11	4.42222e+11	1.015e+11	402241270000	46333290000	0
0	0	2025	2020	0	1400	-60	18	0	3	2.92736	35.8562	10.0564	19.8859	0	0	1.60024e+11	5.5818e+11	1.2296e+11	201976236000	0	0
0	0	2025	2020	0	1400	-60	18	1	3	2.92736	35.8562	10.0564	11.1806	0	0	1.60024e+11	5.5818e+11	1.2296e+11	198634436000	0	0
0	0	2025	2020	0	1400	-60	14	0	3	3.78563	30.1084	8.31028	23.7966	0.0205534	0	2.06941e+11	4.65475e+11	1.04699e+11	241687280000	489186000	0
0	0	2025	2020	0	1400	-60	14	1	3	3.78563	30.1084	8.31028	13.3769	0.0205534	0	2.06941e+11	4.65475e+11	1.04699e+11	237686380000	471186000	0
0	0	2025	2020	0	1400	-60	10	0	3	4.65984	24.3976	6.65774	27.7258	1.22635	0	2.5473e+11	3.75348e+11	8.60068e+10	281401386000	29188098000	0
0	0	2025	2020	0	1400	-60	10	1	3	4.65984	24.3976	6.65774	15.5364	1.22635	0	2.5473e+11	3.75348e+11	8.60068e+10	276702186000	28114098000	0
0	0	2025	2020	0	1400	-80	18	0	3	1.20719	26.8113	7.57868	9.8138	0	0	6.59909e+10	4.188e+11	9.13305e+10	99676584000	0	0
0	0	2025	2020	0	1400	-80	18	1	3	1.20719	26.8113	7.57868	5.51768	0	0	6.59909e+10	4.188e+11	9.13305e+10	98027384000	0	0
0	0	2025	2020	0	1400	-80	14	0	3	1.75801	23.3089	6.48654	11.9721	0	0	9.61014e+10	3.61631e+11	8.04784e+10	121597938000	0	0
0	0	2025	2020	0	1400	-80	14	1	3	1.75801	23.3089	6.48654	6.73116	0	0	9.61014e+10	3.61631e+11	8.04784e+10	119586038000	0	0
0	0	2025	2020	0	1400	-80	10	0	3	2.26878	19.6791	5.37581	18.6684	0.452174	0	1.24023e+11	3.02892e+11	6.91897e+10	189503644000	10762092000	0
0	0	2025	2020	0	1400	-80	10	1	3	2.26878	19.6791	5.37581	10.4688	0.452174	0	1.24023e+11	3.02892e+11	6.91897e+10	186345544000	10366092000	0
0	0	2025	2020	0	1120	20	18	0	3	9.1849	64.6171	17.7105	59.2718	0.928689	0	5.01994e+11	9.95976e+11	2.26233e+11	621438432000	22491550000	0
0	0	2025	2020	0	1120	20	18	1	3	9.1849	64.6171	17.7105	33.1723	0.928689	0	5.01994e+11	9.95976e+11	2.26233e+11	611917242000	21740590000	0
0	0	2025	2020	0	1120	20	14	0	3	10.9865	50.9894	13.9554	65.7973	1.70156	0	6.00361e+11	7.85444e+11	1.79348e+11	689693001000	41209350000	0
0	0	2025	2020	0	1120	20	14	1	3	10.9865	50.9894	13.9554	36.7839	1.70156	0	6.00361e+11	7.85444e+11	1.79348e+11	679091801000	39833430000	0
0	0	2025	2020	0	1120	20	10	0	3	12.4332	40.0478	10.9417	69.5614	4.01393	0	6.79201e+11	6.1644e+11	1.41909e+11	728916549000	97211800000	0
0	0	2025	2020	0	1120	20	10	1	3	12.4332	40.0478	10.9417	38.8304	4.01393	0	6.79201e+11	6.1644e+11	1.41909e+11	717663484000	93966040000	0
0	0	2025	2020	0	1120	0	18	0	3	7.36081	58.5036	16.0225	48.0947	0.193217	0	4.02357e+11	9.01448e+11	2.04576e+11	504306477000	4679450000	0
0	0	2025	2020	0	1120	0	18	1	3	7.36081	58.5036	16.0225	26.9307	0.193217	0	4.02357e+11	9.01448e+11	2.04576e+11	496591622000	4523210000	0
0	0	2025	2020	0	1120	0	14	0	3	8.99319	46.115	12.6144	54.5708	0.984784	0	4.91484e+11	7.10193e+11	1.61993e+11	572060450000	23850100000	0
0	0	2025	2020	0	1120	0	14	1	3	8.99319	46.115	12.6144	30.5188	0.984784	0	4.91484e+11	7.10193e+11	1.61993e+11	563276720000	23053780000	0
0	0	2025	2020	0	1120	0	10	0	3	10.2728	36.356	9.92779	58.3513	3.29092	0	5.61204e+11	5.59487e+11	1.28707e+11	611448115000	79701600000	0
0	0	2025	2020	0	1120	0	10	1	3	10.2728	36.356	9.92779	32.5724	3.29092	0	5.61204e+11	5.59487e+11	1.28707e+11	602008270000	77040480000	0
0	0	2025	2020	0	1120	-20	18	0	3	5.53383	52.1817	14.3463	37.2791	0	0	3.02503e+11	8.05367e+11	1.81826e+11	390917016000	0	0
0	0	2025	2020	0	1120	-20	18	1	3	5.53383	52.1817	14.3463	20.8793	0	0	3.02503e+11	8.05367e+11	1.81826e+11	384940836000	0	0
0	0	2025	2020	0	1120	-20	14	0	3	7.02033	41.0737	11.2334	43.1471	0.330339	0	3.83706e+11	6.32507e+11	1.44047e+11	452351310000	8000350000	0
0	0	2025	2020	0	1120	-20	14	1	3	7.02033	41.0737	11.2334	24.1412	0.330339	0	3.83706e+11	6.32507e+11	1.44047e+11	445415055000	7733230000	0
0	0	2025	2020	0	1120	-20	10	0	3	8.13272	32.5215	8.87576	47.1413	2.55545	0	4.44379e+11	5.00358e+11	1.1501e+11	493971436000	61889500000	0
0	0	2025	2020	0	1120	-20	10	1	3	8.13272	32.5215	8.87576	26.3124	2.55545	0	4.44379e+11	5.00358e+11	1.1501e+11	486343196000	59823100000	0
0	0	2025	2020	0	1120	-40	18	0	3	3.90407	44.7004	12.3887	27.2361	0	0	2.13413e+11	6.92292e+11	1.54771e+11	285603834000	0	0
0	0	2025	2020	0	1120	-40	18	1	3	3.90407	44.7004	12.3887	15.2544	0	0	2.13413e+11	6.92292e+11	1.54771e+11	281237639000	0	0
0	0	2025	2020	0	1120	-40	14	0	3	5.05362	35.9291	9.85923	32.0521	0.112191	0	2.76246e+11	5.54074e+11	1.25577e+11	336064675000	2717100000	0
0	0	2025	2020	0	1120	-40	14	1	3	5.05362	35.9291	9.85923	17.9415	0.112191	0	2.76246e+11	5.54074e+11	1.25577e+11	330918350000	2626380000	0
0	0	2025	2020	0	1120	-40	10	0	3	6.01595	28.5318	7.78453	35.9148	1.83868	0	3.28756e+11	4.38918e+11	1.00762e+11	376347130000	44530250000	0
0	0	2025	2020	0	1120	-40	10	1	3	6.01595	28.5318	7.78453	20.0494	1.83868	0	3.28756e+11	4.38918e+11	1.00762e+11	370537975000	43043450000	0
0	0	2025	2020	0	1120	-60	18	0	3	2.47217	35.8562	10.0564	17.7191	0	0	1.35139e+11	5.5818e+11	1.2296e+11	185806236000	0	0
0	0	2025	2020	0	1120	-60	18	1	3	2.47217	35.8562	10.0564	9.92412	0	0	1.35139e+11	5.5818e+11	1.2296e+11	182965706000	0	0
0	0	2025	2020	0	1120	-60	14	0	3	3.19696	30.101	8.30816	21.2037	0.0186984	0	1.7476e+11	4.65359e+11	1.04673e+11	222338735000	452850000	0
0	0	2025	2020	0	1120	-60	14	1	3	3.19696	30.101	8.30816	11.8737	0.0186984	0	1.7476e+11	4.65359e+11	1.04673e+11	218937970000	437730000	0
0	0	2025	2020	0	1120	-60	10	0	3	3.93807	24.2822	6.62501	24.7048	1.11567	0	2.15224e+11	3.73543e+11	8.56045e+10	258886941000	27020050000	0
0	0	2025	2020	0	1120	-60	10	1	3	3.93807	24.2822	6.62501	13.7935	1.11567	0	2.15224e+11	3.73543e+11	8.56045e+10	254892621000	26117890000	0
0	0	2025	2020	0	1120	-80	18	0	3	1.01957	26.8113	7.57868	8.74448	0	0	5.57332e+10	4.188e+11	9.13305e+10	91696584000	0	0
0	0	2025	2020	0	1120	-80	18	1	3	1.01957	26.8113	7.57868	4.89762	0	0	5.57332e+10	4.188e+11	9.13305e+10	90294764000	0	0
0	0	2025	2020	0	1120	-80	14	0	3	1.4847	23.3089	6.48654	10.6676	0	0	8.11599e+10	3.61631e+11	8.04784e+10	111862938000	0	0
0	0	2025	2020	0	1120	-80	14	1	3	1.4847	23.3089	6.48654	5.97473	0	0	8.11599e+10	3.61631e+11	8.04784e+10	110152823000	0	0
0	0	2025	2020	0	1120	-80	10	0	3	1.91693	19.6406	5.36486	16.6342	0.411366	0	1.04776e+11	3.0229e+11	6.90555e+10	174339649000	9962700000	0
0	0	2025	2020	0	1120	-80	10	1	3	1.91693	19.6406	5.36486	9.29389	0.411366	0	1.04776e+11	3.0229e+11	6.90555e+10	171655264000	9630060000	0
0	0	2025	2020	0	840	20	18	0	3	7.49738	64.4071	17.6509	52.0238	0.836561	0	4.09648e+11	9.92691e+11	2.255e+11	567365892000	20686862000	0
0	0	2025	2020	0	840	20	18	1	3	7.49738	64.4071	17.6509	28.9745	0.836561	0	4.09648e+11	9.92691e+11	2.255e+11	559524912000	20078942000	0
0	0	2025	2020	0	840	20	14	0	3	8.97244	50.5877	13.8414	57.7513	1.53276	0	4.90051e+11	7.7916e+11	1.77946e+11	629696016000	37902774000	0
0	0	2025	2020	0	840	20	14	1	3	8.97244	50.5877	13.8414	32.1323	1.53276	0	4.90051e+11	7.7916e+11	1.77946e+11	620965616000	36788934000	0
0	0	2025	2020	0	840	20	10	0	3	10.1638	39.4799	10.7809	61.0551	3.61574	0	5.54681e+11	6.07563e+11	1.39925e+11	665528214000	89411672000	0
0	0	2025	2020	0	840	20	10	1	3	10.1638	39.4799	10.7809	33.9245	3.61574	0	5.54681e+11	6.07563e+11	1.39925e+11	656260984000	86784152000	0
0	0	2025	2020	0	840	0	18	0	3	6.00593	58.4522	16.0079	42.2134	0.17405	0	3.28272e+11	9.00642e+11	2.04398e+11	460420842000	4303978000	0
0	0	2025	2020	0	840	0	18	1	3	6.00593	58.4522	16.0079	23.5217	0.17405	0	3.28272e+11	9.00642e+11	2.04398e+11	454067432000	4177498000	0
0	0	2025	2020	0	840	0	14	0	3	7.34246	45.8526	12.5398	47.8976	0.887091	0	4.01119e+11	7.06084e+11	1.61078e+11	522292460000	21936404000	0
0	0	2025	2020	0	840	0	14	1	3	7.34246	45.8526	12.5398	26.6586	0.887091	0	4.01119e+11	7.06084e+11	1.61078e+11	515058800000	21291764000	0
0	0	2025	2020	0	840	0	10	0	3	8.39686	35.9145	9.80276	51.2159	2.96446	0	4.58293e+11	5.52585e+11	1.27165e+11	558275230000	73306464000	0
0	0	2025	2020	0	840	0	10	1	3	8.39686	35.9145	9.80276	28.4572	2.96446	0	4.58293e+11	5.52585e+11	1.27165e+11	550501240000	71152224000	0
0	0	2025	2020	0	840	-20	18	0	3	4.51467	52.1817	14.3463	32.7204	0	0	2.46788e+11	8.05367e+11	1.81826e+11	356897016000	0	0
0	0	2025	2020	0	840	-20	18	1	3	4.51467	52.1817	14.3463	18.2359	0	0	2.46788e+11	8.05367e+11	1.81826e+11	351975456000	0	0
0	0	2025	2020	0	840	-20	14	0	3	5.72996	40.9398	11.1953	37.8709	0.297569	0	3.13108e+11	6.30407e+11	1.43581e+11	412993770000	7358414000	0
0	0	2025	2020	0	840	-20	14	1	3	5.72996	40.9398	11.1953	21.0868	0.297569	0	3.13108e+11	6.30407e+11	1.43581e+11	407281560000	7142174000	0
0	0	2025	2020	0	840	-20	10	0	3	6.64533	32.2016	8.78515	41.3766	2.30195	0	3.62875e+11	4.95357e+11	1.13893e+11	451015456000	56923580000	0
0	0	2025	2020	0	840	-20	10	1	3	6.64533	32.2016	8.78515	22.9883	2.30195	0	3.62875e+11	4.95357e+11	1.13893e+11	444733376000	55250780000	0
0	0	2025	2020	0	840	-40	18	0	3	3.18512	44.7004	12.3887	23.9055	0	0	1.74109e+11	6.92292e+11	1.54771e+11	260748834000	0	0
0	0	2025	2020	0	840	-40	18	1	3	3.18512	44.7004	12.3887	13.3231	0	0	1.74109e+11	6.92292e+11	1.54771e+11	257153144000	0	0
0	0	2025	2020	0	840	-40	14	0	3	4.12343	35.8816	9.84568	28.1327	0.101061	0	2.25387e+11	5.53329e+11	1.25412e+11	306821950000	2499084000	0
0	0	2025	2020	0	840	-40	14	1	3	4.12343	35.8816	9.84568	15.6708	0.101061	0	2.25387e+11	5.53329e+11	1.25412e+11	302583800000	2425644000	0
0	0	2025	2020	0	840	-40	10	0	3	4.91442	28.3205	7.72465	31.523	1.65628	0	2.68436e+11	4.35614e+11	1.00024e+11	343618690000	40957210000	0
0	0	2025	2020	0	840	-40	10	1	3	4.91442	28.3205	7.72465	17.5162	1.65628	0	2.68436e+11	4.35614e+11	1.00024e+11	338834680000	39753610000	0
0	0	2025	2020	0	840	-60	18	0	3	2.01698	35.8562	10.0564	15.5523	0	0	1.10254e+11	5.5818e+11	1.2296e+11	169636236000	0	0
0	0	2025	2020	0	840	-60	18	1	3	2.01698	35.8562	10.0564	8.66768	0	0	1.10254e+11	5.5818e+11	1.2296e+11	167296976000	0	0
0	0	2025	2020	0	840	-60	14	0	3	2.60828	30.0936	8.30605	18.6108	0.0168435	0	1.42578e+11	4.65242e+11	1.04647e+11	202990190000	416514000	0
0	0	2025	2020	0	840	-60	14	1	3	2.60828	30.0936	8.30605	10.3706	0.0168435	0	1.42578e+11	4.65242e+11	1.04647e+11	200189560000	404274000	0
0	0	2025	2020	0	840	-60	10	0	3	3.21629	24.1669	6.59227	21.6838	1.005	0	1.75718e+11	3.71738e+11	8.52021e+10	236372496000	24852002000	0
0	0	2025	2020	0	840	-60	10	1	3	3.21629	24.1669	6.59227	12.0506	1.005	0	1.75718e+11	3.71738e+11	8.52021e+10	233083056000	24121682000	0
0	0	2025	2020	0	840	-80	18	0	3	0.831945	26.8113	7.57868	7.67516	0	0	4.54755e+10	4.188e+11	9.13305e+10	83716584000	0	0
0	0	2025	2020	0	840	-80	18	1	3	0.831945	26.8113	7.57868	4.27756	0	0	4.54755e+10	4.188e+11	9.13305e+10	82562144000	0	0
0	0	2025	2020	0	840	-80	14	0	3	1.2114	23.3089	6.48654	9.36312	0	0	6.62183e+10	3.61631e+11	8.04784e+10	102127938000	0	0
0	0	2025	2020	0	840	-80	14	1	3	1.2114	23.3089	6.48654	5.2183	0	0	6.62183e+10	3.61631e+11	8.04784e+10	100719608000	0	0
0	0	2025	2020	0	840	-80	10	0	3	1.56509	19.6021	5.35391	14.6001	0.370557	0	8.55285e+10	3.01687e+11	6.89214e+10	159175654000	9163308000	0
0	0	2025	2020	0	840	-80	10	1	3	1.56509	19.6021	5.35391	8.11903	0.370557	0	8.55285e+10	3.01687e+11	6.89214e+10	156964984000	8894028000	0
0	0	2025	2020	0.33	1400	20	18	0	3	10.8888	64.7321	17.743	48.1651	1.00026	10.4444	5.95238e+11	9.97772e+11	2.26629e+11	489095482000	23807052000	124862058000
0	0	2025	2020	0.33	1400	20	18	1	3	10.8888	64.7321	17.743	27.0529	1.00026	6.27405	5.95238e+11	9.97772e+11	2.26629e+11	480980482000	22931052000	124862058000
0	0	2025	2020	0.33	1400	20	14	0	3	13.1711	50.4029	13.7901	54.1973	1.57576	10.7776	7.19995e+11	7.76294e+11	1.77233e+11	550217356000	37504260000	128845556000
0	0	2025	2020	0.33	1400	20	14	1	3	13.1711	50.4029	13.7901	30.4072	1.57576	6.47421	7.19995e+11	7.76294e+11	1.77233e+11	541060156000	36124260000	128845556000
0	0	2025	2020	0.33	1400	20	10	0	3	15.1701	37.8973	10.3443	62.2955	3.27484	11.7313	8.2927e+11	5.83101e+11	1.34158e+11	632284974000	77943636000	140246602000
0	0	2025	2020	0.33	1400	20	10	1	3	15.1701	37.8973	10.3443	34.9132	3.27484	7.04708	8.2927e+11	5.83101e+11	1.34158e+11	621730774000	75075636000	140246602000
0	0	2025	2020	0.33	1400	0	18	0	3	8.7353	58.4417	16.0049	36.3406	0.18498	10.0078	4.77514e+11	9.00477e+11	2.04354e+11	369083740000	4402674000	119642302000
0	0	2025	2020	0.33	1400	0	18	1	3	8.7353	58.4417	16.0049	20.4271	0.18498	6.01176	4.77514e+11	9.00477e+11	2.04354e+11	362972940000	4240674000	119642302000
0	0	2025	2020	0.33	1400	0	14	0	3	10.8077	45.4282	12.4215	42.3359	0.781028	10.3295	5.90801e+11	6.99495e+11	1.59523e+11	429859990000	18589068000	123488438000
0	0	2025	2020	0.33	1400	0	14	1	3	10.8077	45.4282	12.4215	23.7681	0.781028	6.20502	5.90801e+11	6.99495e+11	1.59523e+11	422718890000	17905068000	123488438000
0	0	2025	2020	0.33	1400	0	10	0	3	12.5874	34.2464	9.3414	50.4894	2.4664	11.2717	6.8809e+11	5.26774e+11	1.21115e+11	512450894000	58702320000	134752122000
0	0	2025	2020	0.33	1400	0	10	1	3	12.5874	34.2464	9.3414	28.2952	2.4664	6.771	6.8809e+11	5.26774e+11	1.21115e+11	503895894000	56542320000	134752122000
0	0	2025	2020	0.33	1400	-20	18	0	3	6.55299	52.1817	14.3463	28.1501	0	8.00853	3.58218e+11	8.05367e+11	1.81826e+11	285914412000	0	95741314000
0	0	2025	2020	0.33	1400	-20	18	1	3	6.55299	52.1817	14.3463	15.827	0	4.81079	3.58218e+11	8.05367e+11	1.81826e+11	281183812000	0	95741314000
0	0	2025	2020	0.33	1400	-20	14	0	3	8.37355	40.8438	11.1685	33.0755	0.239789	8.22684	4.57739e+11	6.28918e+11	1.43219e+11	335862466000	5707170000	98351192000
0	0	2025	2020	0.33	1400	-20	14	1	3	8.37355	40.8438	11.1685	18.5764	0.239789	4.94193	4.57739e+11	6.28918e+11	1.43219e+11	330288966000	5497170000	98351192000
0	0	2025	2020	0.33	1400	-20	10	0	3	9.94541	30.9487	8.43919	40.03	1.88406	9.57117	5.43665e+11	4.75984e+11	109344266591	406303940000	44842050000	114422546000
0	0	2025	2020	0.33	1400	-20	10	1	3	9.94541	30.9487	8.43919	22.4369	1.88406	5.74948	5.43665e+11	4.75984e+11	109344266591	399523740000	43192050000	114422546000
0	0	2025	2020	0.33	1400	-40	18	0	3	4.62302	44.7004	12.3887	20.5869	0	5.99778	2.52717e+11	6.92292e+11	1.54771e+11	209095992000	0	71702964000
0	0	2025	2020	0.33	1400	-40	18	1	3	4.62302	44.7004	12.3887	11.5747	0	3.60292	2.52717e+11	6.92292e+11	1.54771e+11	205636392000	0	71702964000
0	0	2025	2020	0.33	1400	-40	14	0	3	6.00358	35.8623	9.84017	24.5899	0.0822135	6.2046	3.28185e+11	5.53026e+11	1.25337e+11	249724446000	1956744000	74175480000
0	0	2025	2020	0.33	1400	-40	14	1	3	6.00358	35.8623	9.84017	13.8179	0.0822135	3.72716	3.28185e+11	5.53026e+11	1.25337e+11	245586446000	1884744000	74175480000
0	0	2025	2020	0.33	1400	-40	10	0	3	7.32184	27.5547	7.5127	29.7181	1.36337	7.6983	4.00248e+11	4.23761e+11	9.72461e+10	301636482000	32449338000	92032540000
0	0	2025	2020	0.33	1400	-40	10	1	3	7.32184	27.5547	7.5127	16.6565	1.36337	4.62443	4.00248e+11	4.23761e+11	9.72461e+10	296602482000	31255338000	92032540000
0	0	2025	2020	0.33	1400	-60	18	0	3	2.92736	35.8562	10.0564	13.4294	0	3.97554	1.60024e+11	5.5818e+11	1.2296e+11	136399536000	0	47527252000
0	0	2025	2020	0.33	1400	-60	18	1	3	2.92736	35.8562	10.0564	7.55051	0	2.38814	1.60024e+11	5.5818e+11	1.2296e+11	134142736000	0	47527252000
0	0	2025	2020	0.33	1400	-60	14	0	3	3.788	30.0947	8.30637	16.9159	0.0137022	4.23981	2.07071e+11	4.6526e+11	1.04651e+11	171801254000	326124000	50686578000
0	0	2025	2020	0.33	1400	-60	14	1	3	3.788	30.0947	8.30637	9.50826	0.0137022	2.54689	2.07071e+11	4.6526e+11	1.04651e+11	168956654000	314124000	50686578000
0	0	2025	2020	0.33	1400	-60	10	0	3	4.76323	23.7965	6.48984	22.0995	0.822135	5.82543	2.60382e+11	3.66008e+11	8.38562e+10	224323876000	19567440000	69642534000
0	0	2025	2020	0.33	1400	-60	10	1	3	4.76323	23.7965	6.48984	12.3904	0.822135	3.49938	2.60382e+11	3.66008e+11	8.38562e+10	220583476000	18847440000	69642534000
0	0	2025	2020	0.33	1400	-80	18	0	3	1.20719	26.8113	7.57868	6.64092	0	1.97628	6.59909e+10	4.188e+11	9.13305e+10	67450320000	0	23626264000
0	0	2025	2020	0.33	1400	-80	18	1	3	1.20719	26.8113	7.57868	3.73377	0	1.18717	6.59909e+10	4.188e+11	9.13305e+10	66334320000	0	23626264000
0	0	2025	2020	0.33	1400	-80	14	0	3	1.75801	23.3089	6.48654	9.31574	0	2.32098	9.61014e+10	3.61631e+11	8.04784e+10	94617810000	0	27747124000
0	0	2025	2020	0.33	1400	-80	14	1	3	1.75801	23.3089	6.48654	5.23765	0	1.39423	9.61014e+10	3.61631e+11	8.04784e+10	93052310000	0	27747124000
0	0	2025	2020	0.33	1400	-80	10	0	3	2.29612	19.5202	5.33142	13.3741	0.294598	3.97554	1.25517e+11	3.00423e+11	6.86208e+10	135769550000	7011666000	47527252000
0	0	2025	2020	0.33	1400	-80	10	1	3	2.29612	19.5202	5.33142	7.50203	0.294598	2.38814	1.25517e+11	3.00423e+11	6.86208e+10	133508750000	6753666000	47527252000
0	0	2025	2020	0.33	1120	20	18	0	3	9.19905	64.5344	17.6869	42.917	0.90999	10.4444	5.02758e+11	9.94679e+11	2.25939e+11	449946487000	22038700000	124862058000
0	0	2025	2020	0.33	1120	20	18	1	3	9.19905	64.5344	17.6869	24.0144	0.90999	6.27405	5.02758e+11	9.94679e+11	2.25939e+11	443048737000	21302860000	124862058000
0	0	2025	2020	0.33	1120	20	14	0	3	11.1368	50.0878	13.7008	48.2919	1.43355	10.7776	6.08384e+11	7.71367e+11	1.76133e+11	506185186000	34718500000	128845556000
0	0	2025	2020	0.33	1120	20	14	1	3	11.1368	50.0878	13.7008	26.9939	1.43355	6.47421	6.08384e+11	7.71367e+11	1.76133e+11	498401566000	33559300000	128845556000
0	0	2025	2020	0.33	1120	20	10	0	3	12.8576	37.4837	10.2273	55.5077	2.97928	11.7313	7.01595e+11	5.76639e+11	1.32713e+11	581695449000	72154100000	140246602000
0	0	2025	2020	0.33	1120	20	10	1	3	12.8576	37.4837	10.2273	30.9963	2.97928	7.04708	7.01595e+11	5.76639e+11	1.32713e+11	572724379000	69744980000	140246602000
0	0	2025	2020	0.33	1120	0	18	0	3	7.37763	58.4058	15.9946	32.3809	0.168286	10.0078	4.03267e+11	8.99914e+11	2.04229e+11	339536650000	4075650000	119642302000
0	0	2025	2020	0.33	1120	0	18	1	3	7.37763	58.4058	15.9946	18.1318	0.168286	6.01176	4.03267e+11	8.99914e+11	2.04229e+11	334342470000	3939570000	119642302000
0	0	2025	2020	0.33	1120	0	14	0	3	9.13744	45.25	12.3709	37.7229	0.71054	10.3295	4.99186e+11	6.96706e+11	1.58902e+11	395455360000	17208300000	123488438000
0	0	2025	2020	0.33	1120	0	14	1	3	9.13744	45.25	12.3709	21.0991	0.71054	6.20502	4.99186e+11	6.96706e+11	1.58902e+11	389385425000	16633740000	123488438000
0	0	2025	2020	0.33	1120	0	10	0	3	10.672	33.9495	9.25735	44.9881	2.24381	11.2717	5.82263e+11	5.22133e+11	1.20078e+11	471449729000	54342000000	134752122000
0	0	2025	2020	0.33	1120	0	10	1	3	10.672	33.9495	9.25735	25.1208	2.24381	6.771	5.82263e+11	5.22133e+11	1.20078e+11	464177979000	52527600000	134752122000
0	0	2025	2020	0.33	1120	-20	18	0	3	5.53383	52.1817	14.3463	25.0829	0	8.00853	3.02503e+11	8.05367e+11	1.81826e+11	263024412000	0	95741314000
0	0	2025	2020	0.33	1120	-20	18	1	3	5.53383	52.1817	14.3463	14.0484	0	4.81079	3.02503e+11	8.05367e+11	1.81826e+11	259003402000	0	95741314000
0	0	2025	2020	0.33	1120	-20	14	0	3	7.07442	40.7548	11.1431	29.4715	0.218148	8.22684	3.86633e+11	6.27522e+11	1.42909e+11	308979106000	5283250000	98351192000
0	0	2025	2020	0.33	1120	-20	14	1	3	7.07442	40.7548	11.1431	16.49	0.218148	4.94193	3.86633e+11	6.27522e+11	1.42909e+11	304241631000	5106850000	98351192000
0	0	2025	2020	0.33	1120	-20	10	0	3	8.4292	30.7352	8.3787	35.6683	1.71402	9.57117	4.6004e+11	4.72645e+11	1.08599e+11	373794680000	41511250000	114422546000
0	0	2025	2020	0.33	1120	-20	10	1	3	8.4292	30.7352	8.3787	19.9195	1.71402	5.74948	4.6004e+11	4.72645e+11	1.08599e+11	368031510000	40125250000	114422546000
0	0	2025	2020	0.33	1120	-40	18	0	3	3.90407	44.7004	12.3887	18.3437	0	5.99778	2.13413e+11	6.92292e+11	1.54771e+11	192355992000	0	71702964000
0	0	2025	2020	0.33	1120	-40	18	1	3	3.90407	44.7004	12.3887	10.274	0	3.60292	2.13413e+11	6.92292e+11	1.54771e+11	189415332000	0	71702964000
0	0	2025	2020	0.33	1120	-40	14	0	3	5.0705	35.8309	9.8312	21.9105	0.0747937	6.2046	2.77163e+11	5.52534e+11	1.25228e+11	229733811000	1811400000	74175480000
0	0	2025	2020	0.33	1120	-40	14	1	3	5.0705	35.8309	9.8312	12.2655	0.0747937	3.72716	2.77163e+11	5.52534e+11	1.25228e+11	226216511000	1750920000	74175480000
0	0	2025	2020	0.33	1120	-40	10	0	3	6.20164	27.4134	7.47266	26.48	1.24033	7.6983	3.38624e+11	4.21551e+11	9.67527e+10	277502037000	30039050000	92032540000
0	0	2025	2020	0.33	1120	-40	10	1	3	6.20164	27.4134	7.47266	14.7877	1.24033	4.62443	3.38624e+11	4.21551e+11	9.67527e+10	273223137000	29036090000	92032540000
0	0	2025	2020	0.33	1120	-60	18	0	3	2.47217	35.8562	10.0564	11.9661	0	3.97554	1.35139e+11	5.5818e+11	1.2296e+11	125479536000	0	47527252000
0	0	2025	2020	0.33	1120	-60	18	1	3	2.47217	35.8562	10.0564	6.70201	0	2.38814	1.35139e+11	5.5818e+11	1.2296e+11	123561256000	0	47527252000
0	0	2025	2020	0.33	1120	-60	14	0	3	3.19896	30.0893	8.30484	15.0727	0.0124656	4.23981	1.74869e+11	4.65176e+11	1.04632e+11	158047709000	301900000	50686578000
0	0	2025	2020	0.33	1120	-60	14	1	3	3.19896	30.0893	8.30484	8.43989	0.0124656	2.54689	1.74869e+11	4.65176e+11	1.04632e+11	155629799000	291820000	50686578000
0	0	2025	2020	0.33	1120	-60	10	0	3	4.03202	23.72	6.46809	19.6915	0.747937	5.82543	2.20229e+11	3.64809e+11	8.35892e+10	206374246000	18114000000	69642534000
0	0	2025	2020	0.33	1120	-60	10	1	3	4.03202	23.72	6.46809	11	0.747937	3.49938	2.20229e+11	3.64809e+11	8.35892e+10	203194906000	17509200000	69642534000
0	0	2025	2020	0.33	1120	-80	18	0	3	1.01957	26.8113	7.57868	5.91732	0	1.97628	5.57332e+10	4.188e+11	9.13305e+10	62050320000	0	23626264000
0	0	2025	2020	0.33	1120	-80	18	1	3	1.01957	26.8113	7.57868	3.31418	0	1.18717	5.57332e+10	4.188e+11	9.13305e+10	61101720000	0	23626264000
0	0	2025	2020	0.33	1120	-80	14	0	3	1.4847	23.3089	6.48654	8.30068	0	2.32098	8.11599e+10	3.61631e+11	8.04784e+10	87042810000	0	27747124000
0	0	2025	2020	0.33	1120	-80	14	1	3	1.4847	23.3089	6.48654	4.64906	0	1.39423	8.11599e+10	3.61631e+11	8.04784e+10	85712135000	0	27747124000
0	0	2025	2020	0.33	1120	-80	10	0	3	1.94141	19.4955	5.32437	11.9168	0.268011	3.97554	1.06093e+11	3.00036e+11	6.8535e+10	124904735000	6490850000	47527252000
0	0	2025	2020	0.33	1120	-80	10	1	3	1.94141	19.4955	5.32437	6.65999	0.268011	2.38814	1.06093e+11	3.00036e+11	6.8535e+10	122983055000	6274130000	47527252000
0	0	2025	2020	0.33	840	20	18	0	3	7.50925	64.3366	17.6308	37.6689	0.819717	10.4444	4.10278e+11	9.91586e+11	2.25249e+11	410797492000	20270348000	124862058000
0	0	2025	2020	0.33	840	20	18	1	3	7.50925	64.3366	17.6308	20.9758	0.819717	6.27405	4.10278e+11	9.91586e+11	2.25249e+11	405116992000	19674668000	124862058000
0	0	2025	2020	0.33	840	20	14	0	3	9.10252	49.7727	13.6115	42.3865	1.29134	10.7776	4.96774e+11	7.6644e+11	1.75033e+11	462153016000	31932740000	128845556000
0	0	2025	2020	0.33	840	20	14	1	3	9.10252	49.7727	13.6115	23.5806	1.29134	6.47421	4.96774e+11	7.6644e+11	1.75033e+11	455742976000	30994340000	128845556000
0	0	2025	2020	0.33	840	20	10	0	3	10.5451	37.0702	10.1103	48.72	2.68373	11.7313	5.7392e+11	5.70176e+11	1.31268e+11	531105924000	66364564000	140246602000
0	0	2025	2020	0.33	840	20	10	1	3	10.5451	37.0702	10.1103	27.0793	2.68373	7.04708	5.7392e+11	5.70176e+11	1.31268e+11	523717984000	64414324000	140246602000
0	0	2025	2020	0.33	840	0	18	0	3	6.01996	58.3699	15.9844	28.4212	0.151592	10.0078	3.2902e+11	8.99351e+11	2.04104e+11	309989560000	3748626000	119642302000
0	0	2025	2020	0.33	840	0	18	1	3	6.01996	58.3699	15.9844	15.8366	0.151592	6.01176	3.2902e+11	8.99351e+11	2.04104e+11	305712000000	3638466000	119642302000
0	0	2025	2020	0.33	840	0	14	0	3	7.4672	45.0719	12.3203	33.11	0.640053	10.3295	4.07572e+11	6.93916e+11	1.58281e+11	361050730000	15827532000	123488438000
0	0	2025	2020	0.33	840	0	14	1	3	7.4672	45.0719	12.3203	18.4301	0.640053	6.20502	4.07572e+11	6.93916e+11	1.58281e+11	356051960000	15362412000	123488438000
0	0	2025	2020	0.33	840	0	10	0	3	8.75666	33.6526	9.17329	39.4867	2.02122	11.2717	4.76437e+11	5.17492e+11	1.19041e+11	430448564000	49981680000	134752122000
0	0	2025	2020	0.33	840	0	10	1	3	8.75666	33.6526	9.17329	21.9464	2.02122	6.771	4.76437e+11	5.17492e+11	1.19041e+11	424460064000	48512880000	134752122000
0	0	2025	2020	0.33	840	-20	18	0	3	4.51467	52.1817	14.3463	22.0156	0	8.00853	2.46788e+11	8.05367e+11	1.81826e+11	240134412000	0	95741314000
0	0	2025	2020	0.33	840	-20	18	1	3	4.51467	52.1817	14.3463	12.2698	0	4.81079	2.46788e+11	8.05367e+11	1.81826e+11	236822992000	0	95741314000
0	0	2025	2020	0.33	840	-20	14	0	3	5.77529	40.6658	11.1177	25.8676	0.196508	8.22684	3.15526e+11	6.26125e+11	1.426e+11	282095746000	4859330000	98351192000
0	0	2025	2020	0.33	840	-20	14	1	3	5.77529	40.6658	11.1177	14.4036	0.196508	4.94193	3.15526e+11	6.26125e+11	1.426e+11	278194296000	4716530000	98351192000
0	0	2025	2020	0.33	840	-20	10	0	3	6.91298	30.5217	8.31822	31.3066	1.54399	9.57117	3.76416e+11	4.69307e+11	1.07853e+11	341285420000	38180450000	114422546000
0	0	2025	2020	0.33	840	-20	10	1	3	6.91298	30.5217	8.31822	17.4022	1.54399	5.74948	3.76416e+11	4.69307e+11	1.07853e+11	336539280000	37058450000	114422546000
0	0	2025	2020	0.33	840	-40	18	0	3	3.18512	44.7004	12.3887	16.1005	0	5.99778	1.74109e+11	6.92292e+11	1.54771e+11	175615992000	0	71702964000
0	0	2025	2020	0.33	840	-40	18	1	3	3.18512	44.7004	12.3887	8.97322	0	3.60292	1.74109e+11	6.92292e+11	1.54771e+11	173194272000	0	71702964000
0	0	2025	2020	0.33	840	-40	14	0	3	4.13742	35.7995	9.82223	19.2312	0.067374	6.2046	2.26141e+11	5.52041e+11	1.25119e+11	209743176000	1666056000	74175480000
0	0	2025	2020	0.33	840	-40	14	1	3	4.13742	35.7995	9.82223	10.7131	0.067374	3.72716	2.26141e+11	5.52041e+11	1.25119e+11	206846576000	1617096000	74175480000
0	0	2025	2020	0.33	840	-40	10	0	3	5.08145	27.2721	7.43262	23.2419	1.11729	7.6983	2.77e+11	4.19342e+11	9.62594e+10	253367592000	27628762000	92032540000
0	0	2025	2020	0.33	840	-40	10	1	3	5.08145	27.2721	7.43262	12.919	1.11729	4.62443	2.77e+11	4.19342e+11	9.62594e+10	249843792000	26816842000	92032540000
0	0	2025	2020	0.33	840	-60	18	0	3	2.01698	35.8562	10.0564	10.5029	0	3.97554	1.10254e+11	5.5818e+11	1.2296e+11	114559536000	0	47527252000
0	0	2025	2020	0.33	840	-60	18	1	3	2.01698	35.8562	10.0564	5.8535	0	2.38814	1.10254e+11	5.5818e+11	1.2296e+11	112979776000	0	47527252000
0	0	2025	2020	0.33	840	-60	14	0	3	2.60993	30.084	8.30331	13.2296	0.011229	4.23981	1.42668e+11	4.65092e+11	1.04613e+11	144294164000	277676000	50686578000
0	0	2025	2020	0.33	840	-60	14	1	3	2.60993	30.084	8.30331	7.37152	0.011229	2.54689	1.42668e+11	4.65092e+11	1.04613e+11	142302944000	269516000	50686578000
0	0	2025	2020	0.33	840	-60	10	0	3	3.30081	23.6434	6.44635	17.2835	0.67374	5.82543	1.80076e+11	3.6361e+11	8.33222e+10	188424616000	16660560000	69642534000
0	0	2025	2020	0.33	840	-60	10	1	3	3.30081	23.6434	6.44635	9.60967	0.67374	3.49938	1.80076e+11	3.6361e+11	8.33222e+10	185806336000	16170960000	69642534000
0	0	2025	2020	0.33	840	-80	18	0	3	0.831945	26.8113	7.57868	5.19372	0	1.97628	4.54755e+10	4.188e+11	9.13305e+10	56650320000	0	23626264000
0	0	2025	2020	0.33	840	-80	18	1	3	0.831945	26.8113	7.57868	2.89459	0	1.18717	4.54755e+10	4.188e+11	9.13305e+10	55869120000	0	23626264000
0	0	2025	2020	0.33	840	-80	14	0	3	1.2114	23.3089	6.48654	7.28564	0	2.32098	6.62183e+10	3.61631e+11	8.04784e+10	79467810000	0	27747124000
0	0	2025	2020	0.33	840	-80	14	1	3	1.2114	23.3089	6.48654	4.06046	0	1.39423	6.62183e+10	3.61631e+11	8.04784e+10	78371960000	0	27747124000
0	0	2025	2020	0.33	840	-80	10	0	3	1.5867	19.4708	5.31732	10.4596	0.241424	3.97554	8.66686e+10	2.99648e+11	6.84491e+10	114039920000	5970034000	47527252000
0	0	2025	2020	0.33	840	-80	10	1	3	1.5867	19.4708	5.31732	5.81794	0.241424	2.38814	8.66686e+10	2.99648e+11	6.84491e+10	112457360000	5794594000	47527252000
0	0	2025	2050	0	1400	20	18	0	3	14.04	64.8271	17.7701	66.5199	1.13901	0	6.21329e+11	9.99262e+11	2.26966e+11	675510972000	24296238000	0
0	0	2025	2050	0	1400	20	18	1	3	14.04	64.8271	17.7701	38.5841	1.13901	0	6.21329e+11	9.99262e+11	2.26966e+11	664309572000	23402238000	0
0	0	2025	2050	0	1400	20	14	0	3	17.4021	51.3911	14.0693	73.8433	2.08082	0	7.48446e+11	7.91728e+11	1.8075e+11	749689986000	44515926000	0
0	0	2025	2050	0	1400	20	14	1	3	17.4021	51.3911	14.0693	42.9856	2.08082	0	7.48446e+11	7.91728e+11	1.8075e+11	737217986000	42877926000	0
0	0	2025	2050	0	1400	20	10	0	3	20.2366	40.6158	11.1025	78.0677	4.92045	0	8.51482e+11	6.25318e+11	1.43893e+11	792304884000	105011928000	0
0	0	2025	2050	0	1400	20	10	1	3	20.2366	40.6158	11.1025	45.5689	4.92045	0	8.51482e+11	6.25318e+11	1.43893e+11	779065984000	101147928000	0
0	0	2025	2050	0	1400	0	18	0	3	11.1164	58.555	16.0372	53.9759	0.236471	0	4.96821e+11	9.02254e+11	2.04755e+11	548192112000	5054922000	0
0	0	2025	2050	0	1400	0	18	1	3	11.1164	58.555	16.0372	31.2992	0.236471	0	4.96821e+11	9.02254e+11	2.04755e+11	539115812000	4868922000	0
0	0	2025	2050	0	1400	0	14	0	3	14.1633	46.3775	12.689	61.244	1.2012	0	6.12007e+11	7.14303e+11	1.62908e+11	621828440000	25763796000	0
0	0	2025	2050	0	1400	0	14	1	3	14.1633	46.3775	12.689	35.6582	1.2012	0	6.12007e+11	7.14303e+11	1.62908e+11	611494640000	24815796000	0
0	0	2025	2050	0	1400	0	10	0	3	16.6717	36.7976	10.0528	65.4869	4.0331	0	7.03124e+11	5.66389e+11	1.30249e+11	664621000000	86096736000	0
0	0	2025	2050	0	1400	0	10	1	3	16.6717	36.7976	10.0528	38.2363	4.0331	0	7.03124e+11	5.66389e+11	1.30249e+11	653515300000	82928736000	0
0	0	2025	2050	0	1400	-20	18	0	3	8.22529	52.1817	14.3463	41.8378	0	0	3.72349e+11	8.05367e+11	1.81826e+11	424937016000	0	0
0	0	2025	2050	0	1400	-20	18	1	3	8.22529	52.1817	14.3463	24.2327	0	0	3.72349e+11	8.05367e+11	1.81826e+11	417906216000	0	0
0	0	2025	2050	0	1400	-20	14	0	3	10.9713	41.2077	11.2716	48.4234	0.398885	0	4.77053e+11	6.34607e+11	1.44513e+11	491708850000	8642286000	0
0	0	2025	2050	0	1400	-20	14	1	3	10.9713	41.2077	11.2716	28.2034	0.398885	0	4.77053e+11	6.34607e+11	1.44513e+11	483548550000	8324286000	0
0	0	2025	2050	0	1400	-20	10	0	3	13.155	32.8413	8.96637	52.906	3.13081	0	5.56345e+11	5.05359e+11	1.16127e+11	536927416000	66855420000	0
0	0	2025	2050	0	1400	-20	10	1	3	13.155	32.8413	8.96637	30.916	3.13081	0	5.56345e+11	5.05359e+11	1.16127e+11	527953016000	64395420000	0
0	0	2025	2050	0	1400	-40	18	0	3	5.72673	44.7004	12.3887	30.5667	0	0	2.62009e+11	6.92292e+11	1.54771e+11	310458834000	0	0
0	0	2025	2050	0	1400	-40	18	1	3	5.72673	44.7004	12.3887	17.6849	0	0	2.62009e+11	6.92292e+11	1.54771e+11	305322134000	0	0
0	0	2025	2050	0	1400	-40	14	0	3	7.80362	35.9765	9.87278	35.9716	0.134906	0	3.42612e+11	5.54818e+11	1.25742e+11	365307400000	2935116000	0
0	0	2025	2050	0	1400	-40	14	1	3	7.80362	35.9765	9.87278	20.952	0.134906	0	3.42612e+11	5.54818e+11	1.25742e+11	359252900000	2827116000	0
0	0	2025	2050	0	1400	-40	10	0	3	9.68667	28.7431	7.84441	40.3067	2.25104	0	4.11191e+11	4.42222e+11	1.015e+11	409075570000	48103290000	0
0	0	2025	2050	0	1400	-40	10	1	3	9.68667	28.7431	7.84441	23.6012	2.25104	0	4.11191e+11	4.42222e+11	1.015e+11	402241270000	46333290000	0
0	0	2025	2050	0	1400	-60	18	0	3	3.58449	35.8562	10.0564	19.8859	0	0	1.65536e+11	5.5818e+11	1.2296e+11	201976236000	0	0
0	0	2025	2050	0	1400	-60	18	1	3	3.58449	35.8562	10.0564	11.4996	0	0	1.65536e+11	5.5818e+11	1.2296e+11	198634436000	0	0
0	0	2025	2050	0	1400	-60	14	0	3	4.86587	30.1084	8.31028	23.7966	0.0224181	0	2.16109e+11	4.65475e+11	1.04699e+11	241687280000	489186000	0
0	0	2025	2050	0	1400	-60	14	1	3	4.86587	30.1084	8.31028	13.8655	0.0224181	0	2.16109e+11	4.65475e+11	1.04699e+11	237686380000	471186000	0
0	0	2025	2050	0	1400	-60	10	0	3	6.3026	24.3976	6.65774	27.7258	1.36379	0	2.68848e+11	3.75348e+11	8.60068e+10	281401386000	29188098000	0
0	0	2025	2050	0	1400	-60	10	1	3	6.3026	24.3976	6.65774	16.3088	1.36379	0	2.68848e+11	3.75348e+11	8.60068e+10	276702186000	28114098000	0
0	0	2025	2050	0	1400	-80	18	0	3	1.41212	26.8113	7.57868	9.8138	0	0	6.76813e+10	4.188e+11	9.13305e+10	99676584000	0	0
0	0	2025	2050	0	1400	-80	18	1	3	1.41212	26.8113	7.57868	5.64049	0	0	6.76813e+10	4.188e+11	9.13305e+10	98027384000	0	0
0	0	2025	2050	0	1400	-80	14	0	3	2.21702	23.3089	6.48654	11.9721	0	0	9.9975e+10	3.61631e+11	8.04784e+10	121597938000	0	0
0	0	2025	2050	0	1400	-80	14	1	3	2.21702	23.3089	6.48654	6.98783	0	0	9.9975e+10	3.61631e+11	8.04784e+10	119586038000	0	0
0	0	2025	2050	0	1400	-80	10	0	3	3.04021	19.6791	5.37581	18.6684	0.500053	0	1.30636e+11	3.02892e+11	6.91897e+10	189503644000	10762092000	0
0	0	2025	2050	0	1400	-80	10	1	3	3.04021	19.6791	5.37581	11.005	0.500053	0	1.30636e+11	3.02892e+11	6.91897e+10	186345544000	10366092000	0
0	0	2025	2050	0	1120	20	18	0	3	11.8679	64.6171	17.7105	59.2718	1.04688	0	5.24809e+11	9.95976e+11	2.26233e+11	621438432000	22491550000	0
0	0	2025	2050	0	1120	20	18	1	3	11.8679	64.6171	17.7105	34.3863	1.04688	0	5.24809e+11	9.95976e+11	2.26233e+11	611917242000	21740590000	0
0	0	2025	2050	0	1120	20	14	0	3	14.7211	50.9894	13.9554	65.7973	1.91203	0	6.32314e+11	7.85444e+11	1.79348e+11	689693001000	41209350000	0
0	0	2025	2050	0	1120	20	14	1	3	14.7211	50.9894	13.9554	38.334	1.91203	0	6.32314e+11	7.85444e+11	1.79348e+11	679091801000	39833430000	0
0	0	2025	2050	0	1120	20	10	0	3	17.1453	40.0478	10.9417	69.5614	4.52225	0	7.1965e+11	6.1644e+11	1.41909e+11	728916549000	97211800000	0
0	0	2025	2050	0	1120	20	10	1	3	17.1453	40.0478	10.9417	40.6631	4.52225	0	7.1965e+11	6.1644e+11	1.41909e+11	717663484000	93966040000	0
0	0	2025	2050	0	1120	0	18	0	3	9.3899	58.5036	16.0225	48.0947	0.217304	0	4.19572e+11	9.01448e+11	2.04576e+11	504306477000	4679450000	0
0	0	2025	2050	0	1120	0	18	1	3	9.3899	58.5036	16.0225	27.8901	0.217304	0	4.19572e+11	9.01448e+11	2.04576e+11	496591622000	4523210000	0
0	0	2025	2050	0	1120	0	14	0	3	11.9755	46.115	12.6144	54.5708	1.10351	0	5.16983e+11	7.10193e+11	1.61993e+11	572060450000	23850100000	0
0	0	2025	2050	0	1120	0	14	1	3	11.9755	46.115	12.6144	31.798	1.10351	0	5.16983e+11	7.10193e+11	1.61993e+11	563276720000	23053780000	0
0	0	2025	2050	0	1120	0	10	0	3	14.1223	36.356	9.92779	58.3513	3.70663	0	5.94237e+11	5.59487e+11	1.28707e+11	611448115000	79701600000	0
0	0	2025	2050	0	1120	0	10	1	3	14.1223	36.356	9.92779	34.1211	3.70663	0	5.94237e+11	5.59487e+11	1.28707e+11	602008270000	77040480000	0
0	0	2025	2050	0	1120	-20	18	0	3	6.94648	52.1817	14.3463	37.2791	0	0	3.14438e+11	8.05367e+11	1.81826e+11	390917016000	0	0
0	0	2025	2050	0	1120	-20	18	1	3	6.94648	52.1817	14.3463	21.5892	0	0	3.14438e+11	8.05367e+11	1.81826e+11	384940836000	0	0
0	0	2025	2050	0	1120	-20	14	0	3	9.27182	41.0737	11.2334	43.1471	0.366114	0	4.02933e+11	6.32507e+11	1.44047e+11	452351310000	8000350000	0
0	0	2025	2050	0	1120	-20	14	1	3	9.27182	41.0737	11.2334	25.1489	0.366114	0	4.02933e+11	6.32507e+11	1.44047e+11	445415055000	7733230000	0
0	0	2025	2050	0	1120	-20	10	0	3	11.1378	32.5215	8.87576	47.1413	2.8773	0	4.70173e+11	5.00358e+11	1.1501e+11	493971436000	61889500000	0
0	0	2025	2050	0	1120	-20	10	1	3	11.1378	32.5215	8.87576	27.5919	2.8773	0	4.70173e+11	5.00358e+11	1.1501e+11	486343196000	59823100000	0
0	0	2025	2050	0	1120	-40	18	0	3	4.83655	44.7004	12.3887	27.2361	0	0	2.21262e+11	6.92292e+11	1.54771e+11	285603834000	0	0
0	0	2025	2050	0	1120	-40	18	1	3	4.83655	44.7004	12.3887	15.7536	0	0	2.21262e+11	6.92292e+11	1.54771e+11	281237639000	0	0
0	0	2025	2050	0	1120	-40	14	0	3	6.59153	35.9291	9.85923	32.0521	0.123777	0	2.89346e+11	5.54074e+11	1.25577e+11	336064675000	2717100000	0
0	0	2025	2050	0	1120	-40	14	1	3	6.59153	35.9291	9.85923	18.6813	0.123777	0	2.89346e+11	5.54074e+11	1.25577e+11	330918350000	2626380000	0
0	0	2025	2050	0	1120	-40	10	0	3	8.19768	28.5318	7.78453	35.9148	2.06863	0	3.47479e+11	4.38918e+11	1.00762e+11	376347130000	44530250000	0
0	0	2025	2050	0	1120	-40	10	1	3	8.19768	28.5318	7.78453	21.068	2.06863	0	3.47479e+11	4.38918e+11	1.00762e+11	370537975000	43043450000	0
0	0	2025	2050	0	1120	-60	18	0	3	3.02749	35.8562	10.0564	17.7191	0	0	1.39795e+11	5.5818e+11	1.2296e+11	185806236000	0	0
0	0	2025	2050	0	1120	-60	18	1	3	3.02749	35.8562	10.0564	10.2431	0	0	1.39795e+11	5.5818e+11	1.2296e+11	182965706000	0	0
0	0	2025	2050	0	1120	-60	14	0	3	4.10956	30.101	8.30816	21.2037	0.0205632	0	1.82504e+11	4.65359e+11	1.04673e+11	222338735000	452850000	0
0	0	2025	2050	0	1120	-60	14	1	3	4.10956	30.101	8.30816	12.3623	0.0205632	0	1.82504e+11	4.65359e+11	1.04673e+11	218937970000	437730000	0
0	0	2025	2050	0	1120	-60	10	0	3	5.33164	24.2822	6.62501	24.7048	1.25311	0	2.27174e+11	3.73543e+11	8.56045e+10	258886941000	27020050000	0
0	0	2025	2050	0	1120	-60	10	1	3	5.33164	24.2822	6.62501	14.5659	1.25311	0	2.27174e+11	3.73543e+11	8.56045e+10	254892621000	26117890000	0
0	0	2025	2050	0	1120	-80	18	0	3	1.19296	26.8113	7.57868	8.74448	0	0	5.71627e+10	4.188e+11	9.13305e+10	91696584000	0	0
0	0	2025	2050	0	1120	-80	18	1	3	1.19296	26.8113	7.57868	5.02043	0	0	5.71627e+10	4.188e+11	9.13305e+10	90294764000	0	0
0	0	2025	2050	0	1120	-80	14	0	3	1.87266	23.3089	6.48654	10.6676	0	0	8.44329e+10	3.61631e+11	8.04784e+10	111862938000	0	0
0	0	2025	2050	0	1120	-80	14	1	3	1.87266	23.3089	6.48654	6.2314	0	0	8.44329e+10	3.61631e+11	8.04784e+10	110152823000	0	0
0	0	2025	2050	0	1120	-80	10	0	3	2.57035	19.6406	5.36486	16.6342	0.459244	0	1.10371e+11	3.0229e+11	6.90555e+10	174339649000	9962700000	0
0	0	2025	2050	0	1120	-80	10	1	3	2.57035	19.6406	5.36486	9.83018	0.459244	0	1.10371e+11	3.0229e+11	6.90555e+10	171655264000	9630060000	0
0	0	2025	2050	0	840	20	18	0	3	9.69582	64.4071	17.6509	52.0238	0.954755	0	4.2829e+11	9.92691e+11	2.255e+11	567365892000	20686862000	0
0	0	2025	2050	0	840	20	18	1	3	9.69582	64.4071	17.6509	30.1885	0.954755	0	4.2829e+11	9.92691e+11	2.255e+11	559524912000	20078942000	0
0	0	2025	2050	0	840	20	14	0	3	12.0401	50.5877	13.8414	57.7513	1.74323	0	5.16182e+11	7.7916e+11	1.77946e+11	629696016000	37902774000	0
0	0	2025	2050	0	840	20	14	1	3	12.0401	50.5877	13.8414	33.6823	1.74323	0	5.16182e+11	7.7916e+11	1.77946e+11	620965616000	36788934000	0
0	0	2025	2050	0	840	20	10	0	3	14.0539	39.4799	10.7809	61.0551	4.12406	0	5.87817e+11	6.07563e+11	1.39925e+11	665528214000	89411672000	0
0	0	2025	2050	0	840	20	10	1	3	14.0539	39.4799	10.7809	35.7572	4.12406	0	5.87817e+11	6.07563e+11	1.39925e+11	656260984000	86784152000	0
0	0	2025	2050	0	840	0	18	0	3	7.66343	58.4522	16.0079	42.2134	0.198136	0	3.42324e+11	9.00642e+11	2.04398e+11	460420842000	4303978000	0
0	0	2025	2050	0	840	0	18	1	3	7.66343	58.4522	16.0079	24.4811	0.198136	0	3.42324e+11	9.00642e+11	2.04398e+11	454067432000	4177498000	0
0	0	2025	2050	0	840	0	14	0	3	9.78763	45.8526	12.5398	47.8976	1.00581	0	4.21959e+11	7.06084e+11	1.61078e+11	522292460000	21936404000	0
0	0	2025	2050	0	840	0	14	1	3	9.78763	45.8526	12.5398	27.9377	1.00581	0	4.21959e+11	7.06084e+11	1.61078e+11	515058800000	21291764000	0
0	0	2025	2050	0	840	0	10	0	3	11.5729	35.9145	9.80276	51.2159	3.38016	0	4.8535e+11	5.52585e+11	1.27165e+11	558275230000	73306464000	0
0	0	2025	2050	0	840	0	10	1	3	11.5729	35.9145	9.80276	30.0059	3.38016	0	4.8535e+11	5.52585e+11	1.27165e+11	550501240000	71152224000	0
0	0	2025	2050	0	840	-20	18	0	3	5.66768	52.1817	14.3463	32.7204	0	0	2.56526e+11	8.05367e+11	1.81826e+11	356897016000	0	0
0	0	2025	2050	0	840	-20	18	1	3	5.66768	52.1817	14.3463	18.9458	0	0	2.56526e+11	8.05367e+11	1.81826e+11	351975456000	0	0
0	0	2025	2050	0	840	-20	14	0	3	7.57235	40.9398	11.1953	37.8709	0.333344	0	3.28812e+11	6.30407e+11	1.43581e+11	412993770000	7358414000	0
0	0	2025	2050	0	840	-20	14	1	3	7.57235	40.9398	11.1953	22.0945	0.333344	0	3.28812e+11	6.30407e+11	1.43581e+11	407281560000	7142174000	0
0	0	2025	2050	0	840	-20	10	0	3	9.12059	32.2016	8.78515	41.3766	2.62379	0	3.84e+11	4.95357e+11	1.13893e+11	451015456000	56923580000	0
0	0	2025	2050	0	840	-20	10	1	3	9.12059	32.2016	8.78515	24.2678	2.62379	0	3.84e+11	4.95357e+11	1.13893e+11	444733376000	55250780000	0
0	0	2025	2050	0	840	-40	18	0	3	3.94637	44.7004	12.3887	23.9055	0	0	1.80514e+11	6.92292e+11	1.54771e+11	260748834000	0	0
0	0	2025	2050	0	840	-40	18	1	3	3.94637	44.7004	12.3887	13.8223	0	0	1.80514e+11	6.92292e+11	1.54771e+11	257153144000	0	0
0	0	2025	2050	0	840	-40	14	0	3	5.37944	35.8816	9.84568	28.1327	0.112647	0	2.36081e+11	5.53329e+11	1.25412e+11	306821950000	2499084000	0
0	0	2025	2050	0	840	-40	14	1	3	5.37944	35.8816	9.84568	16.4106	0.112647	0	2.36081e+11	5.53329e+11	1.25412e+11	302583800000	2425644000	0
0	0	2025	2050	0	840	-40	10	0	3	6.70868	28.3205	7.72465	31.523	1.88623	0	2.83766e+11	4.35614e+11	1.00024e+11	343618690000	40957210000	0
0	0	2025	2050	0	840	-40	10	1	3	6.70868	28.3205	7.72465	18.5349	1.88623	0	2.83766e+11	4.35614e+11	1.00024e+11	338834680000	39753610000	0
0	0	2025	2050	0	840	-60	18	0	3	2.47049	35.8562	10.0564	15.5523	0	0	1.14055e+11	5.5818e+11	1.2296e+11	169636236000	0	0
0	0	2025	2050	0	840	-60	18	1	3	2.47049	35.8562	10.0564	8.98669	0	0	1.14055e+11	5.5818e+11	1.2296e+11	167296976000	0	0
0	0	2025	2050	0	840	-60	14	0	3	3.35326	30.0936	8.30605	18.6108	0.0187083	0	1.48898e+11	4.65242e+11	1.04647e+11	202990190000	416514000	0
0	0	2025	2050	0	840	-60	14	1	3	3.35326	30.0936	8.30605	10.8592	0.0187083	0	1.48898e+11	4.65242e+11	1.04647e+11	200189560000	404274000	0
0	0	2025	2050	0	840	-60	10	0	3	4.36067	24.1669	6.59227	21.6838	1.14243	0	1.85499e+11	3.71738e+11	8.52021e+10	236372496000	24852002000	0
0	0	2025	2050	0	840	-60	10	1	3	4.36067	24.1669	6.59227	12.823	1.14243	0	1.85499e+11	3.71738e+11	8.52021e+10	233083056000	24121682000	0
0	0	2025	2050	0	840	-80	18	0	3	0.97381	26.8113	7.57868	7.67516	0	0	4.66441e+10	4.188e+11	9.13305e+10	83716584000	0	0
0	0	2025	2050	0	840	-80	18	1	3	0.97381	26.8113	7.57868	4.40037	0	0	4.66441e+10	4.188e+11	9.13305e+10	82562144000	0	0
0	0	2025	2050	0	840	-80	14	0	3	1.5283	23.3089	6.48654	9.36312	0	0	6.88909e+10	3.61631e+11	8.04784e+10	102127938000	0	0
0	0	2025	2050	0	840	-80	14	1	3	1.5283	23.3089	6.48654	5.47497	0	0	6.88909e+10	3.61631e+11	8.04784e+10	100719608000	0	0
0	0	2025	2050	0	840	-80	10	0	3	2.10049	19.6021	5.35391	14.6001	0.418436	0	9.01055e+10	3.01687e+11	6.89214e+10	159175654000	9163308000	0
0	0	2025	2050	0	840	-80	10	1	3	2.10049	19.6021	5.35391	8.65532	0.418436	0	9.01055e+10	3.01687e+11	6.89214e+10	156964984000	8894028000	0
0	0	2025	2050	0.33	1400	20	18	0	3	14.068	64.7321	17.743	48.1651	1.11644	10.4444	6.22329e+11	9.97772e+11	2.26629e+11	489095482000	23807052000	124862058000
0	0	2025	2050	0.33	1400	20	18	1	3	14.068	64.7321	17.743	27.9446	1.11644	6.43449	6.22329e+11	9.97772e+11	2.26629e+11	480980482000	22931052000	124862058000
0	0	2025	2050	0.33	1400	20	14	0	3	17.7227	50.4029	13.7901	54.1973	1.75463	10.7776	7.59112e+11	7.76294e+11	1.77233e+11	550217356000	37504260000	128845556000
0	0	2025	2050	0.33	1400	20	14	1	3	17.7227	50.4029	13.7901	31.5199	1.75463	6.70385	7.59112e+11	7.76294e+11	1.77233e+11	541060156000	36124260000	128845556000
0	0	2025	2050	0.33	1400	20	10	0	3	21.2064	37.8973	10.3443	62.2955	3.65281	11.7313	8.81576e+11	5.83101e+11	1.34158e+11	632284974000	77943636000	140246602000
0	0	2025	2050	0.33	1400	20	10	1	3	21.2064	37.8973	10.3443	36.2207	3.65281	7.3763	8.81576e+11	5.83101e+11	1.34158e+11	621730774000	75075636000	140246602000
0	0	2025	2050	0.33	1400	0	18	0	3	11.1492	58.4417	16.0049	36.3406	0.206432	10.0078	4.9801e+11	9.00477e+11	2.04354e+11	369083740000	4402674000	119642302000
0	0	2025	2050	0.33	1400	0	18	1	3	11.1492	58.4417	16.0049	21.0738	0.206432	6.16776	4.9801e+11	9.00477e+11	2.04354e+11	362972940000	4240674000	119642302000
0	0	2025	2050	0.33	1400	0	14	0	3	14.4698	45.4282	12.4215	42.3359	0.867335	10.3295	6.22235e+11	6.99495e+11	1.59523e+11	429859990000	18589068000	123488438000
0	0	2025	2050	0.33	1400	0	14	1	3	14.4698	45.4282	12.4215	24.6234	0.867335	6.42802	6.22235e+11	6.99495e+11	1.59523e+11	422718890000	17905068000	123488438000
0	0	2025	2050	0.33	1400	0	10	0	3	17.5847	34.2464	9.3414	50.4894	2.75037	11.2717	7.31392e+11	5.26774e+11	1.21115e+11	512450894000	58702320000	134752122000
0	0	2025	2050	0.33	1400	0	10	1	3	17.5847	34.2464	9.3414	29.3386	2.75037	7.09124	7.31392e+11	5.26774e+11	1.21115e+11	503895894000	56542320000	134752122000
0	0	2025	2050	0.33	1400	-20	18	0	3	8.22529	52.1817	14.3463	28.1501	0	8.00853	3.72349e+11	8.05367e+11	1.81826e+11	285914412000	0	95741314000
0	0	2025	2050	0.33	1400	-20	18	1	3	8.22529	52.1817	14.3463	16.3049	0	4.92613	3.72349e+11	8.05367e+11	1.81826e+11	281183812000	0	95741314000
0	0	2025	2050	0.33	1400	-20	14	0	3	11.0836	40.8438	11.1685	33.0755	0.263383	8.22684	4.80929e+11	6.28918e+11	1.43219e+11	335862466000	5707170000	98351192000
0	0	2025	2050	0.33	1400	-20	14	1	3	11.0836	40.8438	11.1685	19.2512	0.263383	5.11126	4.80929e+11	6.28918e+11	1.43219e+11	330288966000	5497170000	98351192000
0	0	2025	2050	0.33	1400	-20	10	0	3	13.835	30.9487	8.43919	40.03	2.09994	9.57117	5.77341e+11	4.75984e+11	109344266591	406303940000	44842050000	114422546000
0	0	2025	2050	0.33	1400	-20	10	1	3	13.835	30.9487	8.43919	23.2791	2.09994	6.01903	5.77341e+11	4.75984e+11	109344266591	399523740000	43192050000	114422546000
0	0	2025	2050	0.33	1400	-40	18	0	3	5.72673	44.7004	12.3887	20.5869	0	5.99778	2.62009e+11	6.92292e+11	1.54771e+11	209095992000	0	71702964000
0	0	2025	2050	0.33	1400	-40	18	1	3	5.72673	44.7004	12.3887	11.9111	0	3.68403	2.62009e+11	6.92292e+11	1.54771e+11	205636392000	0	71702964000
0	0	2025	2050	0.33	1400	-40	14	0	3	7.83799	35.8623	9.84017	24.5899	0.0899209	6.2046	3.43822e+11	5.53026e+11	1.25337e+11	249724446000	1956744000	74175480000
0	0	2025	2050	0.33	1400	-40	14	1	3	7.83799	35.8623	9.84017	14.3176	0.0899209	3.84867	3.43822e+11	5.53026e+11	1.25337e+11	245586446000	1884744000	74175480000
0	0	2025	2050	0.33	1400	-40	10	0	3	10.1153	27.5547	7.5127	29.7181	1.51866	7.6983	4.24396e+11	4.23761e+11	9.72461e+10	301636482000	32449338000	92032540000
0	0	2025	2050	0.33	1400	-40	10	1	3	10.1153	27.5547	7.5127	17.3253	1.51866	4.83613	4.24396e+11	4.23761e+11	9.72461e+10	296602482000	31255338000	92032540000
0	0	2025	2050	0.33	1400	-60	18	0	3	3.58449	35.8562	10.0564	13.4294	0	3.97554	1.65536e+11	5.5818e+11	1.2296e+11	136399536000	0	47527252000
0	0	2025	2050	0.33	1400	-60	18	1	3	3.58449	35.8562	10.0564	7.76603	0	2.43978	1.65536e+11	5.5818e+11	1.2296e+11	134142736000	0	47527252000
0	0	2025	2050	0.33	1400	-60	14	0	3	4.86991	30.0947	8.30637	16.9159	0.0149454	4.23981	2.16253e+11	4.6526e+11	1.04651e+11	171801254000	326124000	50686578000
0	0	2025	2050	0.33	1400	-60	14	1	3	4.86991	30.0947	8.30637	9.84192	0.0149454	2.6257	2.16253e+11	4.6526e+11	1.04651e+11	168956654000	314124000	50686578000
0	0	2025	2050	0.33	1400	-60	10	0	3	6.51971	23.7965	6.48984	22.0995	0.914406	5.82543	2.75532e+11	3.66008e+11	8.38562e+10	224323876000	19567440000	69642534000
0	0	2025	2050	0.33	1400	-60	10	1	3	6.51971	23.7965	6.48984	12.9078	0.914406	3.65349	2.75532e+11	3.66008e+11	8.38562e+10	220583476000	18847440000	69642534000
0	0	2025	2050	0.33	1400	-80	18	0	3	1.41212	26.8113	7.57868	6.64092	0	1.97628	6.76813e+10	4.188e+11	9.13305e+10	67450320000	0	23626264000
0	0	2025	2050	0.33	1400	-80	18	1	3	1.41212	26.8113	7.57868	3.81699	0	1.20692	6.76813e+10	4.188e+11	9.13305e+10	66334320000	0	23626264000
0	0	2025	2050	0.33	1400	-80	14	0	3	2.21702	23.3089	6.48654	9.31574	0	2.32098	9.9975e+10	3.61631e+11	8.04784e+10	94617810000	0	27747124000
0	0	2025	2050	0.33	1400	-80	14	1	3	2.21702	23.3089	6.48654	5.4142	0	1.43529	9.9975e+10	3.61631e+11	8.04784e+10	93052310000	0	27747124000
0	0	2025	2050	0.33	1400	-80	10	0	3	3.09643	19.5202	5.33142	13.3741	0.325846	3.97554	1.32392e+11	3.00423e+11	6.86208e+10	135769550000	7011666000	47527252000
0	0	2025	2050	0.33	1400	-80	10	1	3	3.09643	19.5202	5.33142	7.85814	0.325846	2.48557	1.32392e+11	3.00423e+11	6.86208e+10	133508750000	6753666000	47527252000
0	0	2025	2050	0.33	1120	20	18	0	3	11.8923	64.5344	17.6869	42.917	1.02617	10.4444	5.25661e+11	9.94679e+11	2.25939e+11	449946487000	22038700000	124862058000
0	0	2025	2050	0.33	1120	20	18	1	3	11.8923	64.5344	17.6869	24.9061	1.02617	6.43449	5.25661e+11	9.94679e+11	2.25939e+11	443048737000	21302860000	124862058000
0	0	2025	2050	0.33	1120	20	14	0	3	15.012	50.0878	13.7008	48.2919	1.61242	10.7776	6.41507e+11	7.71367e+11	1.76133e+11	506185186000	34718500000	128845556000
0	0	2025	2050	0.33	1120	20	14	1	3	15.012	50.0878	13.7008	28.1066	1.61242	6.70385	6.41507e+11	7.71367e+11	1.76133e+11	498401566000	33559300000	128845556000
0	0	2025	2050	0.33	1120	20	10	0	3	18.0676	37.4837	10.2273	55.5077	3.35726	11.7313	7.46088e+11	5.76639e+11	1.32713e+11	581695449000	72154100000	140246602000
0	0	2025	2050	0.33	1120	20	10	1	3	18.0676	37.4837	10.2273	32.3037	3.35726	7.3763	7.46088e+11	5.76639e+11	1.32713e+11	572724379000	69744980000	140246602000
0	0	2025	2050	0.33	1120	0	18	0	3	9.41835	58.4058	15.9946	32.3809	0.189737	10.0078	4.20582e+11	8.99914e+11	2.04229e+11	339536650000	4075650000	119642302000
0	0	2025	2050	0.33	1120	0	18	1	3	9.41835	58.4058	15.9946	18.7786	0.189737	6.16776	4.20582e+11	8.99914e+11	2.04229e+11	334342470000	3939570000	119642302000
0	0	2025	2050	0.33	1120	0	14	0	3	12.2532	45.25	12.3709	37.7229	0.796847	10.3295	5.25799e+11	6.96706e+11	1.58902e+11	395455360000	17208300000	123488438000
0	0	2025	2050	0.33	1120	0	14	1	3	12.2532	45.25	12.3709	21.9545	0.796847	6.42802	5.25799e+11	6.96706e+11	1.58902e+11	389385425000	16633740000	123488438000
0	0	2025	2050	0.33	1120	0	10	0	3	14.9926	33.9495	9.25735	44.9881	2.52778	11.2717	6.19129e+11	5.22133e+11	1.20078e+11	471449729000	54342000000	134752122000
0	0	2025	2050	0.33	1120	0	10	1	3	14.9926	33.9495	9.25735	26.1642	2.52778	7.09124	6.19129e+11	5.22133e+11	1.20078e+11	464177979000	52527600000	134752122000
0	0	2025	2050	0.33	1120	-20	18	0	3	6.94648	52.1817	14.3463	25.0829	0	8.00853	3.14438e+11	8.05367e+11	1.81826e+11	263024412000	0	95741314000
0	0	2025	2050	0.33	1120	-20	18	1	3	6.94648	52.1817	14.3463	14.5263	0	4.92613	3.14438e+11	8.05367e+11	1.81826e+11	259003402000	0	95741314000
0	0	2025	2050	0.33	1120	-20	14	0	3	9.36967	40.7548	11.1431	29.4715	0.241742	8.22684	4.06237e+11	6.27522e+11	1.42909e+11	308979106000	5283250000	98351192000
0	0	2025	2050	0.33	1120	-20	14	1	3	9.36967	40.7548	11.1431	17.1647	0.241742	5.11126	4.06237e+11	6.27522e+11	1.42909e+11	304241631000	5106850000	98351192000
0	0	2025	2050	0.33	1120	-20	10	0	3	11.7859	30.7352	8.3787	35.6683	1.92991	9.57117	4.88713e+11	4.72645e+11	1.08599e+11	373794680000	41511250000	114422546000
0	0	2025	2050	0.33	1120	-20	10	1	3	11.7859	30.7352	8.3787	20.7618	1.92991	6.01903	4.88713e+11	4.72645e+11	1.08599e+11	368031510000	40125250000	114422546000
0	0	2025	2050	0.33	1120	-40	18	0	3	4.83655	44.7004	12.3887	18.3437	0	5.99778	2.21262e+11	6.92292e+11	1.54771e+11	192355992000	0	71702964000
0	0	2025	2050	0.33	1120	-40	18	1	3	4.83655	44.7004	12.3887	10.6104	0	3.68403	2.21262e+11	6.92292e+11	1.54771e+11	189415332000	0	71702964000
0	0	2025	2050	0.33	1120	-40	14	0	3	6.62105	35.8309	9.8312	21.9105	0.0825012	6.2046	2.90374e+11	5.52534e+11	1.25228e+11	229733811000	1811400000	74175480000
0	0	2025	2050	0.33	1120	-40	14	1	3	6.62105	35.8309	9.8312	12.7653	0.0825012	3.84867	2.90374e+11	5.52534e+11	1.25228e+11	226216511000	1750920000	74175480000
0	0	2025	2050	0.33	1120	-40	10	0	3	8.60352	27.4134	7.47266	26.48	1.39561	7.6983	3.59175e+11	4.21551e+11	9.67527e+10	277502037000	30039050000	92032540000
0	0	2025	2050	0.33	1120	-40	10	1	3	8.60352	27.4134	7.47266	15.4566	1.39561	4.83613	3.59175e+11	4.21551e+11	9.67527e+10	273223137000	29036090000	92032540000
0	0	2025	2050	0.33	1120	-60	18	0	3	3.02749	35.8562	10.0564	11.9661	0	3.97554	1.39795e+11	5.5818e+11	1.2296e+11	125479536000	0	47527252000
0	0	2025	2050	0.33	1120	-60	18	1	3	3.02749	35.8562	10.0564	6.91752	0	2.43978	1.39795e+11	5.5818e+11	1.2296e+11	123561256000	0	47527252000
0	0	2025	2050	0.33	1120	-60	14	0	3	4.11298	30.0893	8.30484	15.0727	0.0137088	4.23981	1.82626e+11	4.65176e+11	1.04632e+11	158047709000	301900000	50686578000
0	0	2025	2050	0.33	1120	-60	14	1	3	4.11298	30.0893	8.30484	8.77355	0.0137088	2.6257	1.82626e+11	4.65176e+11	1.04632e+11	155629799000	291820000	50686578000
0	0	2025	2050	0.33	1120	-60	10	0	3	5.53635	23.72	6.46809	19.6915	0.840209	5.82543	2.3311e+11	3.64809e+11	8.35892e+10	206374246000	18114000000	69642534000
0	0	2025	2050	0.33	1120	-60	10	1	3	5.53635	23.72	6.46809	11.5175	0.840209	3.65349	2.3311e+11	3.64809e+11	8.35892e+10	203194906000	17509200000	69642534000
0	0	2025	2050	0.33	1120	-80	18	0	3	1.19296	26.8113	7.57868	5.91732	0	1.97628	5.71627e+10	4.188e+11	9.13305e+10	62050320000	0	23626264000
0	0	2025	2050	0.33	1120	-80	18	1	3	1.19296	26.8113	7.57868	3.3974	0	1.20692	5.71627e+10	4.188e+11	9.13305e+10	61101720000	0	23626264000
0	0	2025	2050	0.33	1120	-80	14	0	3	1.87266	23.3089	6.48654	8.30068	0	2.32098	8.44329e+10	3.61631e+11	8.04784e+10	87042810000	0	27747124000
0	0	2025	2050	0.33	1120	-80	14	1	3	1.87266	23.3089	6.48654	4.82561	0	1.43529	8.44329e+10	3.61631e+11	8.04784e+10	85712135000	0	27747124000
0	0	2025	2050	0.33	1120	-80	10	0	3	2.62207	19.4955	5.32437	11.9168	0.299259	3.97554	1.11923e+11	3.00036e+11	6.8535e+10	124904735000	6490850000	47527252000
0	0	2025	2050	0.33	1120	-80	10	1	3	2.62207	19.4955	5.32437	7.0161	0.299259	2.48557	1.11923e+11	3.00036e+11	6.8535e+10	122983055000	6274130000	47527252000
0	0	2025	2050	0.33	840	20	18	0	3	9.71659	64.3366	17.6308	37.6689	0.935897	10.4444	4.28992e+11	9.91586e+11	2.25249e+11	410797492000	20270348000	124862058000
0	0	2025	2050	0.33	840	20	18	1	3	9.71659	64.3366	17.6308	21.8675	0.935897	6.43449	4.28992e+11	9.91586e+11	2.25249e+11	405116992000	19674668000	124862058000
0	0	2025	2050	0.33	840	20	14	0	3	12.3014	49.7727	13.6115	42.3865	1.47021	10.7776	5.23903e+11	7.6644e+11	1.75033e+11	462153016000	31932740000	128845556000
0	0	2025	2050	0.33	840	20	14	1	3	12.3014	49.7727	13.6115	24.6933	1.47021	6.70385	5.23903e+11	7.6644e+11	1.75033e+11	455742976000	30994340000	128845556000
0	0	2025	2050	0.33	840	20	10	0	3	14.9288	37.0702	10.1103	48.72	3.06171	11.7313	6.10601e+11	5.70176e+11	1.31268e+11	531105924000	66364564000	140246602000
0	0	2025	2050	0.33	840	20	10	1	3	14.9288	37.0702	10.1103	28.3868	3.06171	7.3763	6.10601e+11	5.70176e+11	1.31268e+11	523717984000	64414324000	140246602000
0	0	2025	2050	0.33	840	0	18	0	3	7.68746	58.3699	15.9844	28.4212	0.173043	10.0078	3.43155e+11	8.99351e+11	2.04104e+11	309989560000	3748626000	119642302000
0	0	2025	2050	0.33	840	0	18	1	3	7.68746	58.3699	15.9844	16.4833	0.173043	6.16776	3.43155e+11	8.99351e+11	2.04104e+11	305712000000	3638466000	119642302000
0	0	2025	2050	0.33	840	0	14	0	3	10.0366	45.0719	12.3203	33.11	0.72636	10.3295	4.29363e+11	6.93916e+11	1.58281e+11	361050730000	15827532000	123488438000
0	0	2025	2050	0.33	840	0	14	1	3	10.0366	45.0719	12.3203	19.2855	0.72636	6.42802	4.29363e+11	6.93916e+11	1.58281e+11	356051960000	15362412000	123488438000
0	0	2025	2050	0.33	840	0	10	0	3	12.4004	33.6526	9.17329	39.4867	2.30519	11.2717	5.06866e+11	5.17492e+11	1.19041e+11	430448564000	49981680000	134752122000
0	0	2025	2050	0.33	840	0	10	1	3	12.4004	33.6526	9.17329	22.9898	2.30519	7.09124	5.06866e+11	5.17492e+11	1.19041e+11	424460064000	48512880000	134752122000
0	0	2025	2050	0.33	840	-20	18	0	3	5.66768	52.1817	14.3463	22.0156	0	8.00853	2.56526e+11	8.05367e+11	1.81826e+11	240134412000	0	95741314000
0	0	2025	2050	0.33	840	-20	18	1	3	5.66768	52.1817	14.3463	12.7477	0	4.92613	2.56526e+11	8.05367e+11	1.81826e+11	236822992000	0	95741314000
0	0	2025	2050	0.33	840	-20	14	0	3	7.65574	40.6658	11.1177	25.8676	0.220101	8.22684	3.31545e+11	6.26125e+11	1.426e+11	282095746000	4859330000	98351192000
0	0	2025	2050	0.33	840	-20	14	1	3	7.65574	40.6658	11.1177	15.0783	0.220101	5.11126	3.31545e+11	6.26125e+11	1.426e+11	278194296000	4716530000	98351192000
0	0	2025	2050	0.33	840	-20	10	0	3	9.73679	30.5217	8.31822	31.3066	1.75987	9.57117	4.00086e+11	4.69307e+11	1.07853e+11	341285420000	38180450000	114422546000
0	0	2025	2050	0.33	840	-20	10	1	3	9.73679	30.5217	8.31822	18.2444	1.75987	6.01903	4.00086e+11	4.69307e+11	1.07853e+11	336539280000	37058450000	114422546000
0	0	2025	2050	0.33	840	-40	18	0	3	3.94637	44.7004	12.3887	16.1005	0	5.99778	1.80514e+11	6.92292e+11	1.54771e+11	175615992000	0	71702964000
0	0	2025	2050	0.33	840	-40	18	1	3	3.94637	44.7004	12.3887	9.30964	0	3.68403	1.80514e+11	6.92292e+11	1.54771e+11	173194272000	0	71702964000
0	0	2025	2050	0.33	840	-40	14	0	3	5.4041	35.7995	9.82223	19.2312	0.0750814	6.2046	2.36926e+11	5.52041e+11	1.25119e+11	209743176000	1666056000	74175480000
0	0	2025	2050	0.33	840	-40	14	1	3	5.4041	35.7995	9.82223	11.2129	0.0750814	3.84867	2.36926e+11	5.52041e+11	1.25119e+11	206846576000	1617096000	74175480000
0	0	2025	2050	0.33	840	-40	10	0	3	7.09176	27.2721	7.43262	23.2419	1.27257	7.6983	2.93955e+11	4.19342e+11	9.62594e+10	253367592000	27628762000	92032540000
0	0	2025	2050	0.33	840	-40	10	1	3	7.09176	27.2721	7.43262	13.5878	1.27257	4.83613	2.93955e+11	4.19342e+11	9.62594e+10	249843792000	26816842000	92032540000
0	0	2025	2050	0.33	840	-60	18	0	3	2.47049	35.8562	10.0564	10.5029	0	3.97554	1.14055e+11	5.5818e+11	1.2296e+11	114559536000	0	47527252000
0	0	2025	2050	0.33	840	-60	18	1	3	2.47049	35.8562	10.0564	6.06901	0	2.43978	1.14055e+11	5.5818e+11	1.2296e+11	112979776000	0	47527252000
0	0	2025	2050	0.33	840	-60	14	0	3	3.35606	30.084	8.30331	13.2296	0.0124722	4.23981	1.48999e+11	4.65092e+11	1.04613e+11	144294164000	277676000	50686578000
0	0	2025	2050	0.33	840	-60	14	1	3	3.35606	30.084	8.30331	7.70518	0.0124722	2.6257	1.48999e+11	4.65092e+11	1.04613e+11	142302944000	269516000	50686578000
0	0	2025	2050	0.33	840	-60	10	0	3	4.55299	23.6434	6.44635	17.2835	0.766012	5.82543	1.90689e+11	3.6361e+11	8.33222e+10	188424616000	16660560000	69642534000
0	0	2025	2050	0.33	840	-60	10	1	3	4.55299	23.6434	6.44635	10.1271	0.766012	3.65349	1.90689e+11	3.6361e+11	8.33222e+10	185806336000	16170960000	69642534000
0	0	2025	2050	0.33	840	-80	18	0	3	0.97381	26.8113	7.57868	5.19372	0	1.97628	4.66441e+10	4.188e+11	9.13305e+10	56650320000	0	23626264000
0	0	2025	2050	0.33	840	-80	18	1	3	0.97381	26.8113	7.57868	2.97781	0	1.20692	4.66441e+10	4.188e+11	9.13305e+10	55869120000	0	23626264000
0	0	2025	2050	0.33	840	-80	14	0	3	1.5283	23.3089	6.48654	7.28564	0	2.32098	6.88909e+10	3.61631e+11	8.04784e+10	79467810000	0	27747124000
0	0	2025	2050	0.33	840	-80	14	1	3	1.5283	23.3089	6.48654	4.23702	0	1.43529	6.88909e+10	3.61631e+11	8.04784e+10	78371960000	0	27747124000
0	0	2025	2050	0.33	840	-80	10	0	3	2.14771	19.4708	5.31732	10.4596	0.272671	3.97554	9.14539e+10	2.99648e+11	6.84491e+10	114039920000	5970034000	47527252000
0	0	2025	2050	0.33	840	-80	10	1	3	2.14771	19.4708	5.31732	6.17405	0.272671	2.48557	9.14539e+10	2.99648e+11	6.84491e+10	112457360000	5794594000	47527252000
0	0	2025	2020	0	1400	20	18	0	8	10.8588	63.0784	17.2877	66.5199	1.02082	0	5.93596e+11	9.72235e+11	2.20886e+11	675510972000	24296238000	0
0	0	2025	2020	0	1400	20	18	1	8	10.8588	63.0784	17.2877	37.3702	1.02082	0	5.93596e+11	9.72235e+11	2.20886e+11	664309572000	23402238000	0
0	0	2025	2020	0	1400	20	14	0	8	12.9701	49.7929	13.6303	73.8433	1.87036	0	7.09009e+11	7.67071e+11	1.75141e+11	749689986000	44515926000	0
0	0	2025	2020	0	1400	20	14	1	8	12.9701	49.7929	13.6303	41.4356	1.87036	0	7.09009e+11	7.67071e+11	1.75141e+11	737217986000	42877926000	0
0	0	2025	2020	0	1400	20	10	0	8	14.657	39.1639	10.7061	78.0677	4.41212	0	8.01223e+11	6.02976e+11	1.38742e+11	792304884000	105011928000	0
0	0	2025	2020	0	1400	20	10	1	8	14.657	39.1639	10.7061	43.7362	4.41212	0	8.01223e+11	6.02976e+11	1.38742e+11	779065984000	101147928000	0
0	0	2025	2020	0	1400	0	18	0	8	8.71568	58.555	16.0372	53.9759	0.212385	0	4.76442e+11	9.02254e+11	2.04755e+11	548192112000	5054922000	0
0	0	2025	2020	0	1400	0	18	1	8	8.71568	58.555	16.0372	30.3398	0.212385	0	4.76442e+11	9.02254e+11	2.04755e+11	539115812000	4868922000	0
0	0	2025	2020	0	1400	0	14	0	8	10.6439	46.3775	12.689	61.244	1.08248	0	5.81849e+11	7.14303e+11	1.62908e+11	621828440000	25763796000	0
0	0	2025	2020	0	1400	0	14	1	8	10.6439	46.3775	12.689	34.3791	1.08248	0	5.81849e+11	7.14303e+11	1.62908e+11	611494640000	24815796000	0
0	0	2025	2020	0	1400	0	10	0	8	12.1488	36.7976	10.0528	65.4869	3.61739	0	6.64115e+11	5.66389e+11	1.30249e+11	664621000000	86096736000	0
0	0	2025	2020	0	1400	0	10	1	8	12.1488	36.7976	10.0528	36.6876	3.61739	0	6.64115e+11	5.66389e+11	1.30249e+11	653515300000	82928736000	0
0	0	2025	2020	0	1400	-20	18	0	8	6.55566	54.0022	14.8509	41.8378	0	0	3.58364e+11	8.33564e+11	1.88117e+11	424937016000	0	0
0	0	2025	2020	0	1400	-20	18	1	8	6.55566	54.0022	14.8509	23.5228	0	0	3.58364e+11	8.33564e+11	1.88117e+11	417906216000	0	0
0	0	2025	2020	0	1400	-20	14	0	8	8.33054	42.8709	11.7282	48.4234	0.363109	0	4.55388e+11	6.60262e+11	1.50337e+11	491708850000	8642286000	0
0	0	2025	2020	0	1400	-20	14	1	8	8.33054	42.8709	11.7282	27.1956	0.363109	0	4.55388e+11	6.60262e+11	1.50337e+11	483548550000	8324286000	0
0	0	2025	2020	0	1400	-20	10	0	8	9.65759	34.3379	9.37418	52.906	2.80896	0	5.27932e+11	5.2837e+11	1.2143e+11	536927416000	66855420000	0
0	0	2025	2020	0	1400	-20	10	1	8	9.65759	34.3379	9.37418	29.6365	2.80896	0	5.27932e+11	5.2837e+11	1.2143e+11	527953016000	64395420000	0
0	0	2025	2020	0	1400	-40	18	0	8	4.62478	48.3896	13.42	30.5667	0	0	2.52813e+11	7.4964e+11	1.67435e+11	310458834000	0	0
0	0	2025	2020	0	1400	-40	18	1	8	4.62478	48.3896	13.42	17.1857	0	0	2.52813e+11	7.4964e+11	1.67435e+11	305322134000	0	0
0	0	2025	2020	0	1400	-40	14	0	8	6.01148	39.3718	10.809	35.9716	0.12332	0	3.28617e+11	6.07287e+11	1.37584e+11	365307400000	2935116000	0
0	0	2025	2020	0	1400	-40	14	1	8	6.01148	39.3718	10.809	20.2122	0.12332	0	3.28617e+11	6.07287e+11	1.37584e+11	359252900000	2827116000	0
0	0	2025	2020	0	1400	-40	10	0	8	7.18193	31.7936	8.6747	40.3067	2.02108	0	3.92599e+11	4.89102e+11	1.12302e+11	409075570000	48103290000	0
0	0	2025	2020	0	1400	-40	10	1	8	7.18193	31.7936	8.6747	22.5825	2.02108	0	3.92599e+11	4.89102e+11	1.12302e+11	402241270000	46333290000	0
0	0	2025	2020	0	1400	-60	18	0	8	2.92812	41.4573	11.6381	19.8859	0	0	1.60065e+11	6.45635e+11	1.42029e+11	201976236000	0	0
0	0	2025	2020	0	1400	-60	18	1	8	2.92812	41.4573	11.6381	11.1806	0	0	1.60065e+11	6.45635e+11	1.42029e+11	198634436000	0	0
0	0	2025	2020	0	1400	-60	14	0	8	3.81074	35.3163	9.75585	23.7966	0.0205534	0	2.08314e+11	5.46185e+11	1.22768e+11	241687280000	489186000	0
0	0	2025	2020	0	1400	-60	14	1	8	3.81074	35.3163	9.75585	13.3769	0.0205534	0	2.08314e+11	5.46185e+11	1.22768e+11	237686380000	471186000	0
0	0	2025	2020	0	1400	-60	10	0	8	4.73785	29.0752	7.92907	27.7258	1.22635	0	2.58994e+11	4.47188e+11	1.02557e+11	281401386000	29188098000	0
0	0	2025	2020	0	1400	-60	10	1	8	4.73785	29.0752	7.92907	15.5364	1.22635	0	2.58994e+11	4.47188e+11	1.02557e+11	276702186000	28114098000	0
0	0	2025	2020	0	1400	-80	18	0	8	1.20781	34.2659	9.70299	9.8138	0	0	6.60251e+10	5.35656e+11	1.1655e+11	99676584000	0	0
0	0	2025	2020	0	1400	-80	18	1	8	1.20781	34.2659	9.70299	5.51768	0	0	6.60251e+10	5.35656e+11	1.1655e+11	98027384000	0	0
0	0	2025	2020	0	1400	-80	14	0	8	1.77402	30.4096	8.47531	11.9721	0	0	9.69765e+10	4.72104e+11	1.04946e+11	121597938000	0	0
0	0	2025	2020	0	1400	-80	14	1	8	1.77402	30.4096	8.47531	6.73116	0	0	9.69765e+10	4.72104e+11	1.04946e+11	119586038000	0	0
0	0	2025	2020	0	1400	-80	10	0	8	2.34027	26.0933	7.1164	18.6684	0.452174	0	1.27931e+11	4.01338e+11	9.18657e+10	189503644000	10762092000	0
0	0	2025	2020	0	1400	-80	10	1	8	2.34027	26.0933	7.1164	10.4688	0.452174	0	1.27931e+11	4.01338e+11	9.18657e+10	186345544000	10366092000	0
0	0	2025	2020	0	1120	20	18	0	8	9.17327	62.8729	17.2295	59.2718	0.928689	0	5.0136e+11	9.6902e+11	2.20169e+11	621438432000	22491550000	0
0	0	2025	2020	0	1120	20	18	1	8	9.17327	62.8729	17.2295	33.1723	0.928689	0	5.0136e+11	9.6902e+11	2.20169e+11	611917242000	21740590000	0
0	0	2025	2020	0	1120	20	14	0	8	10.9605	49.4018	13.5194	65.7973	1.70156	0	5.98942e+11	7.60952e+11	1.73776e+11	689693001000	41209350000	0
0	0	2025	2020	0	1120	20	14	1	8	10.9605	49.4018	13.5194	36.7839	1.70156	0	5.98942e+11	7.60952e+11	1.73776e+11	679091801000	39833430000	0
0	0	2025	2020	0	1120	20	10	0	8	12.394	38.6165	10.5511	69.5614	4.01393	0	6.77063e+11	5.9442e+11	1.3683e+11	728916549000	97211800000	0
0	0	2025	2020	0	1120	20	10	1	8	12.394	38.6165	10.5511	38.8304	4.01393	0	6.77063e+11	5.9442e+11	1.3683e+11	717663484000	93966040000	0
0	0	2025	2020	0	1120	0	18	0	8	7.36081	58.5036	16.0225	48.0947	0.193217	0	4.02357e+11	9.01448e+11	2.04576e+11	504306477000	4679450000	0
0	0	2025	2020	0	1120	0	18	1	8	7.36081	58.5036	16.0225	26.9307	0.193217	0	4.02357e+11	9.01448e+11	2.04576e+11	496591622000	4523210000	0
0	0	2025	2020	0	1120	0	14	0	8	8.99319	46.115	12.6144	54.5708	0.984784	0	4.91484e+11	7.10193e+11	1.61993e+11	572060450000	23850100000	0
0	0	2025	2020	0	1120	0	14	1	8	8.99319	46.115	12.6144	30.5188	0.984784	0	4.91484e+11	7.10193e+11	1.61993e+11	563276720000	23053780000	0
0	0	2025	2020	0	1120	0	10	0	8	10.2728	36.356	9.92779	58.3513	3.29092	0	5.61204e+11	5.59487e+11	1.28707e+11	611448115000	79701600000	0
0	0	2025	2020	0	1120	0	10	1	8	10.2728	36.356	9.92779	32.5724	3.29092	0	5.61204e+11	5.59487e+11	1.28707e+11	602008270000	77040480000	0
0	0	2025	2020	0	1120	-20	18	0	8	5.53609	54.0022	14.8509	37.2791	0	0	3.02627e+11	8.33564e+11	1.88117e+11	390917016000	0	0
0	0	2025	2020	0	1120	-20	18	1	8	5.53609	54.0022	14.8509	20.8793	0	0	3.02627e+11	8.33564e+11	1.88117e+11	384940836000	0	0
0	0	2025	2020	0	1120	-20	14	0	8	7.03723	42.7324	11.6888	43.1471	0.330339	0	3.84629e+11	6.58091e+11	1.49855e+11	452351310000	8000350000	0
0	0	2025	2020	0	1120	-20	14	1	8	7.03723	42.7324	11.6888	24.1412	0.330339	0	3.84629e+11	6.58091e+11	1.49855e+11	445415055000	7733230000	0
0	0	2025	2020	0	1120	-20	10	0	8	8.16488	34.0021	9.27905	47.1413	2.55545	0	4.46132e+11	5.23119e+11	1.20257e+11	493971436000	61889500000	0
0	0	2025	2020	0	1120	-20	10	1	8	8.16488	34.0021	9.27905	26.3124	2.55545	0	4.46132e+11	5.23119e+11	1.20257e+11	486343196000	59823100000	0
0	0	2025	2020	0	1120	-40	18	0	8	3.90557	48.3896	13.42	27.2361	0	0	2.13495e+11	7.4964e+11	1.67435e+11	285603834000	0	0
0	0	2025	2020	0	1120	-40	18	1	8	3.90557	48.3896	13.42	15.2544	0	0	2.13495e+11	7.4964e+11	1.67435e+11	281237639000	0	0
0	0	2025	2020	0	1120	-40	14	0	8	5.0771	39.3206	10.7944	32.0521	0.112191	0	2.77529e+11	6.06484e+11	1.37406e+11	336064675000	2717100000	0
0	0	2025	2020	0	1120	-40	14	1	8	5.0771	39.3206	10.7944	17.9415	0.112191	0	2.77529e+11	6.06484e+11	1.37406e+11	330918350000	2626380000	0
0	0	2025	2020	0	1120	-40	10	0	8	6.07119	31.556	8.60736	35.9148	1.83868	0	3.31768e+11	4.85386e+11	1.11472e+11	376347130000	44530250000	0
0	0	2025	2020	0	1120	-40	10	1	8	6.07119	31.556	8.60736	20.0494	1.83868	0	3.31768e+11	4.85386e+11	1.11472e+11	370537975000	43043450000	0
0	0	2025	2020	0	1120	-60	18	0	8	2.47283	41.4573	11.6381	17.7191	0	0	1.35175e+11	6.45635e+11	1.42029e+11	185806236000	0	0
0	0	2025	2020	0	1120	-60	18	1	8	2.47283	41.4573	11.6381	9.92412	0	0	1.35175e+11	6.45635e+11	1.42029e+11	182965706000	0	0
0	0	2025	2020	0	1120	-60	14	0	8	3.2182	35.3079	9.75343	21.2037	0.0186984	0	1.75921e+11	5.46052e+11	1.22739e+11	222338735000	452850000	0
0	0	2025	2020	0	1120	-60	14	1	8	3.2182	35.3079	9.75343	11.8737	0.0186984	0	1.75921e+11	5.46052e+11	1.22739e+11	218937970000	437730000	0
0	0	2025	2020	0	1120	-60	10	0	8	4.00485	28.9304	7.88797	24.7048	1.11567	0	2.18866e+11	4.44922e+11	1.02052e+11	258886941000	27020050000	0
0	0	2025	2020	0	1120	-60	10	1	8	4.00485	28.9304	7.88797	13.7935	1.11567	0	2.18866e+11	4.44922e+11	1.02052e+11	254892621000	26117890000	0
0	0	2025	2020	0	1120	-80	18	0	8	1.02013	34.2659	9.70299	8.74448	0	0	5.57629e+10	5.35656e+11	1.1655e+11	91696584000	0	0
0	0	2025	2020	0	1120	-80	18	1	8	1.02013	34.2659	9.70299	4.89762	0	0	5.57629e+10	5.35656e+11	1.1655e+11	90294764000	0	0
0	0	2025	2020	0	1120	-80	14	0	8	1.49825	30.4096	8.47531	10.6676	0	0	8.18996e+10	4.72104e+11	1.04946e+11	111862938000	0	0
0	0	2025	2020	0	1120	-80	14	1	8	1.49825	30.4096	8.47531	5.97473	0	0	8.18996e+10	4.72104e+11	1.04946e+11	110152823000	0	0
0	0	2025	2020	0	1120	-80	10	0	8	1.97799	26.0323	7.09905	16.6342	0.411366	0	1.08108e+11	4.00382e+11	9.1653e+10	174339649000	9962700000	0
0	0	2025	2020	0	1120	-80	10	1	8	1.97799	26.0323	7.09905	9.29389	0.411366	0	1.08108e+11	4.00382e+11	9.1653e+10	171655264000	9630060000	0
0	0	2025	2020	0	840	20	18	0	8	7.48773	62.6674	17.1712	52.0238	0.836561	0	4.09123e+11	9.65805e+11	2.19452e+11	567365892000	20686862000	0
0	0	2025	2020	0	840	20	18	1	8	7.48773	62.6674	17.1712	28.9745	0.836561	0	4.09123e+11	9.65805e+11	2.19452e+11	559524912000	20078942000	0
0	0	2025	2020	0	840	20	14	0	8	8.95084	49.0107	13.4084	57.7513	1.53276	0	4.88875e+11	7.54834e+11	1.72411e+11	629696016000	37902774000	0
0	0	2025	2020	0	840	20	14	1	8	8.95084	49.0107	13.4084	32.1323	1.53276	0	4.88875e+11	7.54834e+11	1.72411e+11	620965616000	36788934000	0
0	0	2025	2020	0	840	20	10	0	8	10.131	38.0691	10.3961	61.0551	3.61574	0	5.52902e+11	5.85863e+11	1.34918e+11	665528214000	89411672000	0
0	0	2025	2020	0	840	20	10	1	8	10.131	38.0691	10.3961	33.9245	3.61574	0	5.52902e+11	5.85863e+11	1.34918e+11	656260984000	86784152000	0
0	0	2025	2020	0	840	0	18	0	8	6.00593	58.4522	16.0079	42.2134	0.17405	0	3.28272e+11	9.00642e+11	2.04398e+11	460420842000	4303978000	0
0	0	2025	2020	0	840	0	18	1	8	6.00593	58.4522	16.0079	23.5217	0.17405	0	3.28272e+11	9.00642e+11	2.04398e+11	454067432000	4177498000	0
0	0	2025	2020	0	840	0	14	0	8	7.34246	45.8526	12.5398	47.8976	0.887091	0	4.01119e+11	7.06084e+11	1.61078e+11	522292460000	21936404000	0
0	0	2025	2020	0	840	0	14	1	8	7.34246	45.8526	12.5398	26.6586	0.887091	0	4.01119e+11	7.06084e+11	1.61078e+11	515058800000	21291764000	0
0	0	2025	2020	0	840	0	10	0	8	8.39686	35.9145	9.80276	51.2159	2.96446	0	4.58293e+11	5.52585e+11	1.27165e+11	558275230000	73306464000	0
0	0	2025	2020	0	840	0	10	1	8	8.39686	35.9145	9.80276	28.4572	2.96446	0	4.58293e+11	5.52585e+11	1.27165e+11	550501240000	71152224000	0
0	0	2025	2020	0	840	-20	18	0	8	4.51652	54.0022	14.8509	32.7204	0	0	2.46889e+11	8.33564e+11	1.88117e+11	356897016000	0	0
0	0	2025	2020	0	840	-20	18	1	8	4.51652	54.0022	14.8509	18.2359	0	0	2.46889e+11	8.33564e+11	1.88117e+11	351975456000	0	0
0	0	2025	2020	0	840	-20	14	0	8	5.74392	42.5939	11.6493	37.8709	0.297569	0	3.1387e+11	6.5592e+11	1.49372e+11	412993770000	7358414000	0
0	0	2025	2020	0	840	-20	14	1	8	5.74392	42.5939	11.6493	21.0868	0.297569	0	3.1387e+11	6.5592e+11	1.49372e+11	407281560000	7142174000	0
0	0	2025	2020	0	840	-20	10	0	8	6.67216	33.6663	9.18393	41.3766	2.30195	0	3.64332e+11	5.17869e+11	1.19084e+11	451015456000	56923580000	0
0	0	2025	2020	0	840	-20	10	1	8	6.67216	33.6663	9.18393	22.9883	2.30195	0	3.64332e+11	5.17869e+11	1.19084e+11	444733376000	55250780000	0
0	0	2025	2020	0	840	-40	18	0	8	3.18636	48.3896	13.42	23.9055	0	0	1.74176e+11	7.4964e+11	1.67435e+11	260748834000	0	0
0	0	2025	2020	0	840	-40	18	1	8	3.18636	48.3896	13.42	13.3231	0	0	1.74176e+11	7.4964e+11	1.67435e+11	257153144000	0	0
0	0	2025	2020	0	840	-40	14	0	8	4.14273	39.2694	10.7798	28.1327	0.101061	0	2.26441e+11	6.05681e+11	1.37228e+11	306821950000	2499084000	0
0	0	2025	2020	0	840	-40	14	1	8	4.14273	39.2694	10.7798	15.6708	0.101061	0	2.26441e+11	6.05681e+11	1.37228e+11	302583800000	2425644000	0
0	0	2025	2020	0	840	-40	10	0	8	4.96046	31.3184	8.54002	31.523	1.65628	0	2.70938e+11	4.8167e+11	1.10642e+11	343618690000	40957210000	0
0	0	2025	2020	0	840	-40	10	1	8	4.96046	31.3184	8.54002	17.5162	1.65628	0	2.70938e+11	4.8167e+11	1.10642e+11	338834680000	39753610000	0
0	0	2025	2020	0	840	-60	18	0	8	2.01755	41.4573	11.6381	15.5523	0	0	1.10284e+11	6.45635e+11	1.42029e+11	169636236000	0	0
0	0	2025	2020	0	840	-60	18	1	8	2.01755	41.4573	11.6381	8.66768	0	0	1.10284e+11	6.45635e+11	1.42029e+11	167296976000	0	0
0	0	2025	2020	0	840	-60	14	0	8	2.62567	35.2994	9.75101	18.6108	0.0168435	0	1.43528e+11	5.45919e+11	1.22709e+11	202990190000	416514000	0
0	0	2025	2020	0	840	-60	14	1	8	2.62567	35.2994	9.75101	10.3706	0.0168435	0	1.43528e+11	5.45919e+11	1.22709e+11	200189560000	404274000	0
0	0	2025	2020	0	840	-60	10	0	8	3.27185	28.7856	7.84687	21.6838	1.005	0	1.78739e+11	4.42656e+11	1.01547e+11	236372496000	24852002000	0
0	0	2025	2020	0	840	-60	10	1	8	3.27185	28.7856	7.84687	12.0506	1.005	0	1.78739e+11	4.42656e+11	1.01547e+11	233083056000	24121682000	0
0	0	2025	2020	0	840	-80	18	0	8	0.832439	34.2659	9.70299	7.67516	0	0	4.55007e+10	5.35656e+11	1.1655e+11	83716584000	0	0
0	0	2025	2020	0	840	-80	18	1	8	0.832439	34.2659	9.70299	4.27756	0	0	4.55007e+10	5.35656e+11	1.1655e+11	82562144000	0	0
0	0	2025	2020	0	840	-80	14	0	8	1.22249	30.4096	8.47531	9.36312	0	0	6.68228e+10	4.72104e+11	1.04946e+11	102127938000	0	0
0	0	2025	2020	0	840	-80	14	1	8	1.22249	30.4096	8.47531	5.2183	0	0	6.68228e+10	4.72104e+11	1.04946e+11	100719608000	0	0
0	0	2025	2020	0	840	-80	10	0	8	1.61571	25.9713	7.08169	14.6001	0.370557	0	8.82858e+10	3.99426e+11	9.14404e+10	159175654000	9163308000	0
0	0	2025	2020	0	840	-80	10	1	8	1.61571	25.9713	7.08169	8.11903	0.370557	0	8.82858e+10	3.99426e+11	9.14404e+10	156964984000	8894028000	0
0	0	2025	2020	0.33	1400	20	18	0	8	10.8749	62.9854	17.2612	48.1651	1.00026	10.4444	5.94476e+11	9.70777e+11	2.20556e+11	489095482000	23807052000	124862058000
0	0	2025	2020	0.33	1400	20	18	1	8	10.8749	62.9854	17.2612	27.0529	1.00026	6.27405	5.94476e+11	9.70777e+11	2.20556e+11	480980482000	22931052000	124862058000
0	0	2025	2020	0.33	1400	20	14	0	8	13.1359	48.8319	13.3587	54.1973	1.57576	10.7776	7.18076e+11	7.52062e+11	1.71721e+11	550217356000	37504260000	128845556000
0	0	2025	2020	0.33	1400	20	14	1	8	13.1359	48.8319	13.3587	30.4072	1.57576	6.47421	7.18076e+11	7.52062e+11	1.71721e+11	541060156000	36124260000	128845556000
0	0	2025	2020	0.33	1400	20	10	0	8	15.1064	36.5498	9.97701	62.2955	3.27484	11.7313	8.25792e+11	5.62381e+11	1.29381e+11	632284974000	77943636000	140246602000
0	0	2025	2020	0.33	1400	20	10	1	8	15.1064	36.5498	9.97701	34.9132	3.27484	7.04708	8.25792e+11	5.62381e+11	1.29381e+11	621730774000	75075636000	140246602000
0	0	2025	2020	0.33	1400	0	18	0	8	8.7353	58.4417	16.0049	36.3406	0.18498	10.0078	4.77514e+11	9.00477e+11	2.04354e+11	369083740000	4402674000	119642302000
0	0	2025	2020	0.33	1400	0	18	1	8	8.7353	58.4417	16.0049	20.4271	0.18498	6.01176	4.77514e+11	9.00477e+11	2.04354e+11	362972940000	4240674000	119642302000
0	0	2025	2020	0.33	1400	0	14	0	8	10.8077	45.4282	12.4215	42.3359	0.781028	10.3295	5.90801e+11	6.99495e+11	1.59523e+11	429859990000	18589068000	123488438000
0	0	2025	2020	0.33	1400	0	14	1	8	10.8077	45.4282	12.4215	23.7681	0.781028	6.20502	5.90801e+11	6.99495e+11	1.59523e+11	422718890000	17905068000	123488438000
0	0	2025	2020	0.33	1400	0	10	0	8	12.5874	34.2464	9.3414	50.4894	2.4664	11.2717	6.8809e+11	5.26774e+11	1.21115e+11	512450894000	58702320000	134752122000
0	0	2025	2020	0.33	1400	0	10	1	8	12.5874	34.2464	9.3414	28.2952	2.4664	6.771	6.8809e+11	5.26774e+11	1.21115e+11	503895894000	56542320000	134752122000
0	0	2025	2020	0.33	1400	-20	18	0	8	6.55566	54.0022	14.8509	28.1501	0	8.00853	3.58364e+11	8.33564e+11	1.88117e+11	285914412000	0	95741314000
0	0	2025	2020	0.33	1400	-20	18	1	8	6.55566	54.0022	14.8509	15.827	0	4.81079	3.58364e+11	8.33564e+11	1.88117e+11	281183812000	0	95741314000
0	0	2025	2020	0.33	1400	-20	14	0	8	8.3956	42.4943	11.6216	33.0755	0.239789	8.22684	4.58945e+11	6.54374e+11	1.48997e+11	335862466000	5707170000	98351192000
0	0	2025	2020	0.33	1400	-20	14	1	8	8.3956	42.4943	11.6216	18.5764	0.239789	4.94193	4.58945e+11	6.54374e+11	1.48997e+11	330288966000	5497170000	98351192000
0	0	2025	2020	0.33	1400	-20	10	0	8	9.99975	32.3472	8.81968	40.03	1.88406	9.57117	5.46636e+11	4.97472e+11	1.14296e+11	406303940000	44842050000	114422546000
0	0	2025	2020	0.33	1400	-20	10	1	8	9.99975	32.3472	8.81968	22.4369	1.88406	5.74948	5.46636e+11	4.97472e+11	1.14296e+11	399523740000	43192050000	114422546000
0	0	2025	2020	0.33	1400	-40	18	0	8	4.62478	48.3896	13.42	20.5869	0	5.99778	2.52813e+11	7.4964e+11	1.67435e+11	209095992000	0	71702964000
0	0	2025	2020	0.33	1400	-40	18	1	8	4.62478	48.3896	13.42	11.5747	0	3.60292	2.52813e+11	7.4964e+11	1.67435e+11	205636392000	0	71702964000
0	0	2025	2020	0.33	1400	-40	14	0	8	6.03291	39.248	10.7737	24.5899	0.0822135	6.2046	3.29788e+11	6.05346e+11	1.37145e+11	249724446000	1956744000	74175480000
0	0	2025	2020	0.33	1400	-40	14	1	8	6.03291	39.248	10.7737	13.8179	0.0822135	3.72716	3.29788e+11	6.05346e+11	1.37145e+11	245586446000	1884744000	74175480000
0	0	2025	2020	0.33	1400	-40	10	0	8	7.41208	30.4553	8.30113	29.7181	1.36337	7.6983	4.05181e+11	4.68311e+11	1.07511e+11	301636482000	32449338000	92032540000
0	0	2025	2020	0.33	1400	-40	10	1	8	7.41208	30.4553	8.30113	16.6565	1.36337	4.62443	4.05181e+11	4.68311e+11	1.07511e+11	296602482000	31255338000	92032540000
0	0	2025	2020	0.33	1400	-60	18	0	8	2.92812	41.4573	11.6381	13.4294	0	3.97554	1.60065e+11	6.45635e+11	1.42029e+11	136399536000	0	47527252000
0	0	2025	2020	0.33	1400	-60	18	1	8	2.92812	41.4573	11.6381	7.55051	0	2.38814	1.60065e+11	6.45635e+11	1.42029e+11	134142736000	0	47527252000
0	0	2025	2020	0.33	1400	-60	14	0	8	3.81354	35.3001	9.75123	16.9159	0.0137022	4.23981	2.08467e+11	5.4593e+11	1.22711e+11	171801254000	326124000	50686578000
0	0	2025	2020	0.33	1400	-60	14	1	8	3.81354	35.3001	9.75123	9.50826	0.0137022	2.54689	2.08467e+11	5.4593e+11	1.22711e+11	168956654000	314124000	50686578000
0	0	2025	2020	0.33	1400	-60	10	0	8	4.86709	28.3239	7.71917	22.0995	0.822135	5.82543	2.66059e+11	4.35512e+11	9.98694e+10	224323876000	19567440000	69642534000
0	0	2025	2020	0.33	1400	-60	10	1	8	4.86709	28.3239	7.71917	12.3904	0.822135	3.49938	2.66059e+11	4.35512e+11	9.98694e+10	220583476000	18847440000	69642534000
0	0	2025	2020	0.33	1400	-80	18	0	8	1.20781	34.2659	9.70299	6.64092	0	1.97628	6.60251e+10	5.35656e+11	1.1655e+11	67450320000	0	23626264000
0	0	2025	2020	0.33	1400	-80	18	1	8	1.20781	34.2659	9.70299	3.73377	0	1.18717	6.60251e+10	5.35656e+11	1.1655e+11	66334320000	0	23626264000
0	0	2025	2020	0.33	1400	-80	14	0	8	1.77402	30.4096	8.47531	9.31574	0	2.32098	9.69765e+10	4.72104e+11	1.04946e+11	94617810000	0	27747124000
0	0	2025	2020	0.33	1400	-80	14	1	8	1.77402	30.4096	8.47531	5.23765	0	1.39423	9.69765e+10	4.72104e+11	1.04946e+11	93052310000	0	27747124000
0	0	2025	2020	0.33	1400	-80	10	0	8	2.38243	25.8483	7.04791	13.3741	0.294598	3.97554	1.30235e+11	3.97529e+11	9.09887e+10	135769550000	7011666000	47527252000
0	0	2025	2020	0.33	1400	-80	10	1	8	2.38243	25.8483	7.04791	7.50203	0.294598	2.38814	1.30235e+11	3.97529e+11	9.09887e+10	133508750000	6753666000	47527252000
0	0	2025	2020	0.33	1120	20	18	0	8	9.18713	62.7919	17.2063	42.917	0.90999	10.4444	5.02107e+11	9.6775e+11	2.19881e+11	449946487000	22038700000	124862058000
0	0	2025	2020	0.33	1120	20	18	1	8	9.18713	62.7919	17.2063	24.0144	0.90999	6.27405	5.02107e+11	9.6775e+11	2.19881e+11	443048737000	21302860000	124862058000
0	0	2025	2020	0.33	1120	20	14	0	8	11.1067	48.5252	13.2718	48.2919	1.43355	10.7776	6.06742e+11	7.47265e+11	1.70649e+11	506185186000	34718500000	128845556000
0	0	2025	2020	0.33	1120	20	14	1	8	11.1067	48.5252	13.2718	26.9939	1.43355	6.47421	6.06742e+11	7.47265e+11	1.70649e+11	498401566000	33559300000	128845556000
0	0	2025	2020	0.33	1120	20	10	0	8	12.8025	36.1513	9.86423	55.5077	2.97928	11.7313	6.98604e+11	5.56152e+11	1.27989e+11	581695449000	72154100000	140246602000
0	0	2025	2020	0.33	1120	20	10	1	8	12.8025	36.1513	9.86423	30.9963	2.97928	7.04708	6.98604e+11	5.56152e+11	1.27989e+11	572724379000	69744980000	140246602000
0	0	2025	2020	0.33	1120	0	18	0	8	7.37763	58.4058	15.9946	32.3809	0.168286	10.0078	4.03267e+11	8.99914e+11	2.04229e+11	339536650000	4075650000	119642302000
0	0	2025	2020	0.33	1120	0	18	1	8	7.37763	58.4058	15.9946	18.1318	0.168286	6.01176	4.03267e+11	8.99914e+11	2.04229e+11	334342470000	3939570000	119642302000
0	0	2025	2020	0.33	1120	0	14	0	8	9.13744	45.25	12.3709	37.7229	0.71054	10.3295	4.99186e+11	6.96706e+11	1.58902e+11	395455360000	17208300000	123488438000
0	0	2025	2020	0.33	1120	0	14	1	8	9.13744	45.25	12.3709	21.0991	0.71054	6.20502	4.99186e+11	6.96706e+11	1.58902e+11	389385425000	16633740000	123488438000
0	0	2025	2020	0.33	1120	0	10	0	8	10.672	33.9495	9.25735	44.9881	2.24381	11.2717	5.82263e+11	5.22133e+11	1.20078e+11	471449729000	54342000000	134752122000
0	0	2025	2020	0.33	1120	0	10	1	8	10.672	33.9495	9.25735	25.1208	2.24381	6.771	5.82263e+11	5.22133e+11	1.20078e+11	464177979000	52527600000	134752122000
0	0	2025	2020	0.33	1120	-20	18	0	8	5.53609	54.0022	14.8509	25.0829	0	8.00853	3.02627e+11	8.33564e+11	1.88117e+11	263024412000	0	95741314000
0	0	2025	2020	0.33	1120	-20	18	1	8	5.53609	54.0022	14.8509	14.0484	0	4.81079	3.02627e+11	8.33564e+11	1.88117e+11	259003402000	0	95741314000
0	0	2025	2020	0.33	1120	-20	14	0	8	7.09323	42.4023	11.5953	29.4715	0.218148	8.22684	3.8766e+11	6.5293e+11	1.48677e+11	308979106000	5283250000	98351192000
0	0	2025	2020	0.33	1120	-20	14	1	8	7.09323	42.4023	11.5953	16.49	0.218148	4.94193	3.8766e+11	6.5293e+11	1.48677e+11	304241631000	5106850000	98351192000
0	0	2025	2020	0.33	1120	-20	10	0	8	8.47625	32.123	8.75618	35.6683	1.71402	9.57117	4.62593e+11	4.93967e+11	1.13513e+11	373794680000	41511250000	114422546000
0	0	2025	2020	0.33	1120	-20	10	1	8	8.47625	32.123	8.75618	19.9195	1.71402	5.74948	4.62593e+11	4.93967e+11	1.13513e+11	368031510000	40125250000	114422546000
0	0	2025	2020	0.33	1120	-40	18	0	8	3.90557	48.3896	13.42	18.3437	0	5.99778	2.13495e+11	7.4964e+11	1.67435e+11	192355992000	0	71702964000
0	0	2025	2020	0.33	1120	-40	18	1	8	3.90557	48.3896	13.42	10.274	0	3.60292	2.13495e+11	7.4964e+11	1.67435e+11	189415332000	0	71702964000
0	0	2025	2020	0.33	1120	-40	14	0	8	5.0954	39.2142	10.764	21.9105	0.0747937	6.2046	2.78524e+11	6.04815e+11	1.37027e+11	229733811000	1811400000	74175480000
0	0	2025	2020	0.33	1120	-40	14	1	8	5.0954	39.2142	10.764	12.2655	0.0747937	3.72716	2.78524e+11	6.04815e+11	1.37027e+11	226216511000	1750920000	74175480000
0	0	2025	2020	0.33	1120	-40	10	0	8	6.27965	30.2964	8.2561	26.48	1.24033	7.6983	3.42859e+11	4.65826e+11	1.06956e+11	277502037000	30039050000	92032540000
0	0	2025	2020	0.33	1120	-40	10	1	8	6.27965	30.2964	8.2561	14.7877	1.24033	4.62443	3.42859e+11	4.65826e+11	1.06956e+11	273223137000	29036090000	92032540000
0	0	2025	2020	0.33	1120	-60	18	0	8	2.47283	41.4573	11.6381	11.9661	0	3.97554	1.35175e+11	6.45635e+11	1.42029e+11	125479536000	0	47527252000
0	0	2025	2020	0.33	1120	-60	18	1	8	2.47283	41.4573	11.6381	6.70201	0	2.38814	1.35175e+11	6.45635e+11	1.42029e+11	123561256000	0	47527252000
0	0	2025	2020	0.33	1120	-60	14	0	8	3.22058	35.294	9.74948	15.0727	0.0124656	4.23981	1.76051e+11	5.45834e+11	1.2269e+11	158047709000	301900000	50686578000
0	0	2025	2020	0.33	1120	-60	14	1	8	3.22058	35.294	9.74948	8.43989	0.0124656	2.54689	1.76051e+11	5.45834e+11	1.2269e+11	155629799000	291820000	50686578000
0	0	2025	2020	0.33	1120	-60	10	0	8	4.12155	28.2278	7.69187	19.6915	0.747937	5.82543	2.25096e+11	4.34008e+11	9.95342e+10	206374246000	18114000000	69642534000
0	0	2025	2020	0.33	1120	-60	10	1	8	4.12155	28.2278	7.69187	11	0.747937	3.49938	2.25096e+11	4.34008e+11	9.95342e+10	203194906000	17509200000	69642534000
0	0	2025	2020	0.33	1120	-80	18	0	8	1.02013	34.2659	9.70299	5.91732	0	1.97628	5.57629e+10	5.35656e+11	1.1655e+11	62050320000	0	23626264000
0	0	2025	2020	0.33	1120	-80	18	1	8	1.02013	34.2659	9.70299	3.31418	0	1.18717	5.57629e+10	5.35656e+11	1.1655e+11	61101720000	0	23626264000
0	0	2025	2020	0.33	1120	-80	14	0	8	1.49825	30.4096	8.47531	8.30068	0	2.32098	8.18996e+10	4.72104e+11	1.04946e+11	87042810000	0	27747124000
0	0	2025	2020	0.33	1120	-80	14	1	8	1.49825	30.4096	8.47531	4.64906	0	1.39423	8.18996e+10	4.72104e+11	1.04946e+11	85712135000	0	27747124000
0	0	2025	2020	0.33	1120	-80	10	0	8	2.01541	25.8091	7.03672	11.9168	0.268011	3.97554	1.10126e+11	3.96914e+11	9.08524e+10	124904735000	6490850000	47527252000
0	0	2025	2020	0.33	1120	-80	10	1	8	2.01541	25.8091	7.03672	6.65999	0.268011	2.38814	1.10126e+11	3.96914e+11	9.08524e+10	122983055000	6274130000	47527252000
0	0	2025	2020	0.33	840	20	18	0	8	7.49935	62.5984	17.1515	37.6689	0.819717	10.4444	4.09739e+11	9.64723e+11	2.19206e+11	410797492000	20270348000	124862058000
0	0	2025	2020	0.33	840	20	18	1	8	7.49935	62.5984	17.1515	20.9758	0.819717	6.27405	4.09739e+11	9.64723e+11	2.19206e+11	405116992000	19674668000	124862058000
0	0	2025	2020	0.33	840	20	14	0	8	9.07736	48.2184	13.1849	42.3865	1.29134	10.7776	4.95409e+11	7.42468e+11	1.69578e+11	462153016000	31932740000	128845556000
0	0	2025	2020	0.33	840	20	14	1	8	9.07736	48.2184	13.1849	23.5806	1.29134	6.47421	4.95409e+11	7.42468e+11	1.69578e+11	455742976000	30994340000	128845556000
0	0	2025	2020	0.33	840	20	10	0	8	10.4985	35.7527	9.75145	48.72	2.68373	11.7313	5.71417e+11	5.49923e+11	1.26596e+11	531105924000	66364564000	140246602000
0	0	2025	2020	0.33	840	20	10	1	8	10.4985	35.7527	9.75145	27.0793	2.68373	7.04708	5.71417e+11	5.49923e+11	1.26596e+11	523717984000	64414324000	140246602000
0	0	2025	2020	0.33	840	0	18	0	8	6.01996	58.3699	15.9844	28.4212	0.151592	10.0078	3.2902e+11	8.99351e+11	2.04104e+11	309989560000	3748626000	119642302000
0	0	2025	2020	0.33	840	0	18	1	8	6.01996	58.3699	15.9844	15.8366	0.151592	6.01176	3.2902e+11	8.99351e+11	2.04104e+11	305712000000	3638466000	119642302000
0	0	2025	2020	0.33	840	0	14	0	8	7.4672	45.0719	12.3203	33.11	0.640053	10.3295	4.07572e+11	6.93916e+11	1.58281e+11	361050730000	15827532000	123488438000
0	0	2025	2020	0.33	840	0	14	1	8	7.4672	45.0719	12.3203	18.4301	0.640053	6.20502	4.07572e+11	6.93916e+11	1.58281e+11	356051960000	15362412000	123488438000
0	0	2025	2020	0.33	840	0	10	0	8	8.75666	33.6526	9.17329	39.4867	2.02122	11.2717	4.76437e+11	5.17492e+11	1.19041e+11	430448564000	49981680000	134752122000
0	0	2025	2020	0.33	840	0	10	1	8	8.75666	33.6526	9.17329	21.9464	2.02122	6.771	4.76437e+11	5.17492e+11	1.19041e+11	424460064000	48512880000	134752122000
0	0	2025	2020	0.33	840	-20	18	0	8	4.51652	54.0022	14.8509	22.0156	0	8.00853	2.46889e+11	8.33564e+11	1.88117e+11	240134412000	0	95741314000
0	0	2025	2020	0.33	840	-20	18	1	8	4.51652	54.0022	14.8509	12.2698	0	4.81079	2.46889e+11	8.33564e+11	1.88117e+11	236822992000	0	95741314000
0	0	2025	2020	0.33	840	-20	14	0	8	5.79087	42.3103	11.569	25.8676	0.196508	8.22684	3.16376e+11	6.51486e+11	1.48357e+11	282095746000	4859330000	98351192000
0	0	2025	2020	0.33	840	-20	14	1	8	5.79087	42.3103	11.569	14.4036	0.196508	4.94193	3.16376e+11	6.51486e+11	1.48357e+11	278194296000	4716530000	98351192000
0	0	2025	2020	0.33	840	-20	10	0	8	6.95276	31.8989	8.69268	31.3066	1.54399	9.57117	3.78551e+11	4.90462e+11	1.1273e+11	341285420000	38180450000	114422546000
0	0	2025	2020	0.33	840	-20	10	1	8	6.95276	31.8989	8.69268	17.4022	1.54399	5.74948	3.78551e+11	4.90462e+11	1.1273e+11	336539280000	37058450000	114422546000
0	0	2025	2020	0.33	840	-40	18	0	8	3.18636	48.3896	13.42	16.1005	0	5.99778	1.74176e+11	7.4964e+11	1.67435e+11	175615992000	0	71702964000
0	0	2025	2020	0.33	840	-40	18	1	8	3.18636	48.3896	13.42	8.97322	0	3.60292	1.74176e+11	7.4964e+11	1.67435e+11	173194272000	0	71702964000
0	0	2025	2020	0.33	840	-40	14	0	8	4.1579	39.1803	10.7544	19.2312	0.067374	6.2046	2.2726e+11	6.04283e+11	1.36909e+11	209743176000	1666056000	74175480000
0	0	2025	2020	0.33	840	-40	14	1	8	4.1579	39.1803	10.7544	10.7131	0.067374	3.72716	2.2726e+11	6.04283e+11	1.36909e+11	206846576000	1617096000	74175480000
0	0	2025	2020	0.33	840	-40	10	0	8	5.14723	30.1374	8.21107	23.2419	1.11729	7.6983	2.80538e+11	4.63341e+11	1.06401e+11	253367592000	27628762000	92032540000
0	0	2025	2020	0.33	840	-40	10	1	8	5.14723	30.1374	8.21107	12.919	1.11729	4.62443	2.80538e+11	4.63341e+11	1.06401e+11	249843792000	26816842000	92032540000
0	0	2025	2020	0.33	840	-60	18	0	8	2.01755	41.4573	11.6381	10.5029	0	3.97554	1.10284e+11	6.45635e+11	1.42029e+11	114559536000	0	47527252000
0	0	2025	2020	0.33	840	-60	18	1	8	2.01755	41.4573	11.6381	5.8535	0	2.38814	1.10284e+11	6.45635e+11	1.42029e+11	112979776000	0	47527252000
0	0	2025	2020	0.33	840	-60	14	0	8	2.62762	35.2879	9.74773	13.2296	0.011229	4.23981	1.43635e+11	5.45738e+11	1.22668e+11	144294164000	277676000	50686578000
0	0	2025	2020	0.33	840	-60	14	1	8	2.62762	35.2879	9.74773	7.37152	0.011229	2.54689	1.43635e+11	5.45738e+11	1.22668e+11	142302944000	269516000	50686578000
0	0	2025	2020	0.33	840	-60	10	0	8	3.37602	28.1317	7.66458	17.2835	0.67374	5.82543	1.84133e+11	4.32503e+11	9.9199e+10	188424616000	16660560000	69642534000
0	0	2025	2020	0.33	840	-60	10	1	8	3.37602	28.1317	7.66458	9.60967	0.67374	3.49938	1.84133e+11	4.32503e+11	9.9199e+10	185806336000	16170960000	69642534000
0	0	2025	2020	0.33	840	-80	18	0	8	0.832439	34.2659	9.70299	5.19372	0	1.97628	4.55007e+10	5.35656e+11	1.1655e+11	56650320000	0	23626264000
0	0	2025	2020	0.33	840	-80	18	1	8	0.832439	34.2659	9.70299	2.89459	0	1.18717	4.55007e+10	5.35656e+11	1.1655e+11	55869120000	0	23626264000
0	0	2025	2020	0.33	840	-80	14	0	8	1.22249	30.4096	8.47531	7.28564	0	2.32098	6.68228e+10	4.72104e+11	1.04946e+11	79467810000	0	27747124000
0	0	2025	2020	0.33	840	-80	14	1	8	1.22249	30.4096	8.47531	4.06046	0	1.39423	6.68228e+10	4.72104e+11	1.04946e+11	78371960000	0	27747124000
0	0	2025	2020	0.33	840	-80	10	0	8	1.64839	25.7699	7.02553	10.4596	0.241424	3.97554	9.00167e+10	3.96299e+11	9.07162e+10	114039920000	5970034000	47527252000
0	0	2025	2020	0.33	840	-80	10	1	8	1.64839	25.7699	7.02553	5.81794	0.241424	2.38814	9.00167e+10	3.96299e+11	9.07162e+10	112457360000	5794594000	47527252000
0	0	2025	2050	0	1400	20	18	0	8	14.012	63.0784	17.2877	66.5199	1.13901	0	6.20457e+11	9.72235e+11	2.20886e+11	675510972000	24296238000	0
0	0	2025	2050	0	1400	20	18	1	8	14.012	63.0784	17.2877	38.5841	1.13901	0	6.20457e+11	9.72235e+11	2.20886e+11	664309572000	23402238000	0
0	0	2025	2050	0	1400	20	14	0	8	17.3393	49.7929	13.6303	73.8433	2.08082	0	7.46494e+11	7.67071e+11	1.75141e+11	749689986000	44515926000	0
0	0	2025	2050	0	1400	20	14	1	8	17.3393	49.7929	13.6303	42.9856	2.08082	0	7.46494e+11	7.67071e+11	1.75141e+11	737217986000	42877926000	0
0	0	2025	2050	0	1400	20	10	0	8	20.1413	39.1639	10.7061	78.0677	4.92045	0	8.48541e+11	6.02976e+11	1.38742e+11	792304884000	105011928000	0
0	0	2025	2050	0	1400	20	10	1	8	20.1413	39.1639	10.7061	45.5689	4.92045	0	8.48541e+11	6.02976e+11	1.38742e+11	779065984000	101147928000	0
0	0	2025	2050	0	1400	0	18	0	8	11.1164	58.555	16.0372	53.9759	0.236471	0	4.96821e+11	9.02254e+11	2.04755e+11	548192112000	5054922000	0
0	0	2025	2050	0	1400	0	18	1	8	11.1164	58.555	16.0372	31.2992	0.236471	0	4.96821e+11	9.02254e+11	2.04755e+11	539115812000	4868922000	0
0	0	2025	2050	0	1400	0	14	0	8	14.1633	46.3775	12.689	61.244	1.2012	0	6.12007e+11	7.14303e+11	1.62908e+11	621828440000	25763796000	0
0	0	2025	2050	0	1400	0	14	1	8	14.1633	46.3775	12.689	35.6582	1.2012	0	6.12007e+11	7.14303e+11	1.62908e+11	611494640000	24815796000	0
0	0	2025	2050	0	1400	0	10	0	8	16.6717	36.7976	10.0528	65.4869	4.0331	0	7.03124e+11	5.66389e+11	1.30249e+11	664621000000	86096736000	0
0	0	2025	2050	0	1400	0	10	1	8	16.6717	36.7976	10.0528	38.2363	4.0331	0	7.03124e+11	5.66389e+11	1.30249e+11	653515300000	82928736000	0
0	0	2025	2050	0	1400	-20	18	0	8	8.2305	54.0022	14.8509	41.8378	0	0	3.72518e+11	8.33564e+11	1.88117e+11	424937016000	0	0
0	0	2025	2050	0	1400	-20	18	1	8	8.2305	54.0022	14.8509	24.2327	0	0	3.72518e+11	8.33564e+11	1.88117e+11	417906216000	0	0
0	0	2025	2050	0	1400	-20	14	0	8	11.0118	42.8709	11.7282	48.4234	0.398885	0	4.78323e+11	6.60262e+11	1.50337e+11	491708850000	8642286000	0
0	0	2025	2050	0	1400	-20	14	1	8	11.0118	42.8709	11.7282	28.2034	0.398885	0	4.78323e+11	6.60262e+11	1.50337e+11	483548550000	8324286000	0
0	0	2025	2050	0	1400	-20	10	0	8	13.233	34.3379	9.37418	52.906	3.13081	0	5.58757e+11	5.2837e+11	1.2143e+11	536927416000	66855420000	0
0	0	2025	2050	0	1400	-20	10	1	8	13.233	34.3379	9.37418	30.916	3.13081	0	5.58757e+11	5.2837e+11	1.2143e+11	527953016000	64395420000	0
0	0	2025	2050	0	1400	-40	18	0	8	5.73012	48.3896	13.42	30.5667	0	0	2.6212e+11	7.4964e+11	1.67435e+11	310458834000	0	0
0	0	2025	2050	0	1400	-40	18	1	8	5.73012	48.3896	13.42	17.6849	0	0	2.6212e+11	7.4964e+11	1.67435e+11	305322134000	0	0
0	0	2025	2050	0	1400	-40	14	0	8	7.85957	39.3718	10.809	35.9716	0.134906	0	3.44378e+11	6.07287e+11	1.37584e+11	365307400000	2935116000	0
0	0	2025	2050	0	1400	-40	14	1	8	7.85957	39.3718	10.809	20.952	0.134906	0	3.44378e+11	6.07287e+11	1.37584e+11	359252900000	2827116000	0
0	0	2025	2050	0	1400	-40	10	0	8	9.82043	31.7936	8.6747	40.3067	2.25104	0	4.15336e+11	4.89102e+11	1.12302e+11	409075570000	48103290000	0
0	0	2025	2050	0	1400	-40	10	1	8	9.82043	31.7936	8.6747	23.6012	2.25104	0	4.15336e+11	4.89102e+11	1.12302e+11	402241270000	46333290000	0
0	0	2025	2050	0	1400	-60	18	0	8	3.58603	41.4573	11.6381	19.8859	0	0	1.65584e+11	6.45635e+11	1.42029e+11	201976236000	0	0
0	0	2025	2050	0	1400	-60	18	1	8	3.58603	41.4573	11.6381	11.4996	0	0	1.65584e+11	6.45635e+11	1.42029e+11	198634436000	0	0
0	0	2025	2050	0	1400	-60	14	0	8	4.9159	35.3163	9.75585	23.7966	0.0224181	0	2.17704e+11	5.46185e+11	1.22768e+11	241687280000	489186000	0
0	0	2025	2050	0	1400	-60	14	1	8	4.9159	35.3163	9.75585	13.8655	0.0224181	0	2.17704e+11	5.46185e+11	1.22768e+11	237686380000	471186000	0
0	0	2025	2050	0	1400	-60	10	0	8	6.46402	29.0752	7.92907	27.7258	1.36379	0	2.7386e+11	4.47188e+11	1.02557e+11	281401386000	29188098000	0
0	0	2025	2050	0	1400	-60	10	1	8	6.46402	29.0752	7.92907	16.3088	1.36379	0	2.7386e+11	4.47188e+11	1.02557e+11	276702186000	28114098000	0
0	0	2025	2050	0	1400	-80	18	0	8	1.41347	34.2659	9.70299	9.8138	0	0	6.77219e+10	5.35656e+11	1.1655e+11	99676584000	0	0
0	0	2025	2050	0	1400	-80	18	1	8	1.41347	34.2659	9.70299	5.64049	0	0	6.77219e+10	5.35656e+11	1.1655e+11	98027384000	0	0
0	0	2025	2050	0	1400	-80	14	0	8	2.24842	30.4096	8.47531	11.9721	0	0	1.00987e+11	4.72104e+11	1.04946e+11	121597938000	0	0
0	0	2025	2050	0	1400	-80	14	1	8	2.24842	30.4096	8.47531	6.98783	0	0	1.00987e+11	4.72104e+11	1.04946e+11	119586038000	0	0
0	0	2025	2050	0	1400	-80	10	0	8	3.18727	26.0933	7.1164	18.6684	0.500053	0	1.35221e+11	4.01338e+11	9.18657e+10	189503644000	10762092000	0
0	0	2025	2050	0	1400	-80	10	1	8	3.18727	26.0933	7.1164	11.005	0.500053	0	1.35221e+11	4.01338e+11	9.18657e+10	186345544000	10366092000	0
0	0	2025	2050	0	1120	20	18	0	8	11.8439	62.8729	17.2295	59.2718	1.04688	0	5.24065e+11	9.6902e+11	2.20169e+11	621438432000	22491550000	0
0	0	2025	2050	0	1120	20	18	1	8	11.8439	62.8729	17.2295	34.3863	1.04688	0	5.24065e+11	9.6902e+11	2.20169e+11	611917242000	21740590000	0
0	0	2025	2050	0	1120	20	14	0	8	14.6671	49.4018	13.5194	65.7973	1.91203	0	6.30647e+11	7.60952e+11	1.73776e+11	689693001000	41209350000	0
0	0	2025	2050	0	1120	20	14	1	8	14.6671	49.4018	13.5194	38.334	1.91203	0	6.30647e+11	7.60952e+11	1.73776e+11	679091801000	39833430000	0
0	0	2025	2050	0	1120	20	10	0	8	17.0628	38.6165	10.5511	69.5614	4.52225	0	7.1713e+11	5.9442e+11	1.3683e+11	728916549000	97211800000	0
0	0	2025	2050	0	1120	20	10	1	8	17.0628	38.6165	10.5511	40.6631	4.52225	0	7.1713e+11	5.9442e+11	1.3683e+11	717663484000	93966040000	0
0	0	2025	2050	0	1120	0	18	0	8	9.3899	58.5036	16.0225	48.0947	0.217304	0	4.19572e+11	9.01448e+11	2.04576e+11	504306477000	4679450000	0
0	0	2025	2050	0	1120	0	18	1	8	9.3899	58.5036	16.0225	27.8901	0.217304	0	4.19572e+11	9.01448e+11	2.04576e+11	496591622000	4523210000	0
0	0	2025	2050	0	1120	0	14	0	8	11.9755	46.115	12.6144	54.5708	1.10351	0	5.16983e+11	7.10193e+11	1.61993e+11	572060450000	23850100000	0
0	0	2025	2050	0	1120	0	14	1	8	11.9755	46.115	12.6144	31.798	1.10351	0	5.16983e+11	7.10193e+11	1.61993e+11	563276720000	23053780000	0
0	0	2025	2050	0	1120	0	10	0	8	14.1223	36.356	9.92779	58.3513	3.70663	0	5.94237e+11	5.59487e+11	1.28707e+11	611448115000	79701600000	0
0	0	2025	2050	0	1120	0	10	1	8	14.1223	36.356	9.92779	34.1211	3.70663	0	5.94237e+11	5.59487e+11	1.28707e+11	602008270000	77040480000	0
0	0	2025	2050	0	1120	-20	18	0	8	6.95091	54.0022	14.8509	37.2791	0	0	3.1458e+11	8.33564e+11	1.88117e+11	390917016000	0	0
0	0	2025	2050	0	1120	-20	18	1	8	6.95091	54.0022	14.8509	21.5892	0	0	3.1458e+11	8.33564e+11	1.88117e+11	384940836000	0	0
0	0	2025	2050	0	1120	-20	14	0	8	9.30643	42.7324	11.6888	43.1471	0.366114	0	4.04014e+11	6.58091e+11	1.49855e+11	452351310000	8000350000	0
0	0	2025	2050	0	1120	-20	14	1	8	9.30643	42.7324	11.6888	25.1489	0.366114	0	4.04014e+11	6.58091e+11	1.49855e+11	445415055000	7733230000	0
0	0	2025	2050	0	1120	-20	10	0	8	11.2051	34.0021	9.27905	47.1413	2.8773	0	4.72237e+11	5.23119e+11	1.20257e+11	493971436000	61889500000	0
0	0	2025	2050	0	1120	-20	10	1	8	11.2051	34.0021	9.27905	27.5919	2.8773	0	4.72237e+11	5.23119e+11	1.20257e+11	486343196000	59823100000	0
0	0	2025	2050	0	1120	-40	18	0	8	4.83947	48.3896	13.42	27.2361	0	0	2.21356e+11	7.4964e+11	1.67435e+11	285603834000	0	0
0	0	2025	2050	0	1120	-40	18	1	8	4.83947	48.3896	13.42	15.7536	0	0	2.21356e+11	7.4964e+11	1.67435e+11	281237639000	0	0
0	0	2025	2050	0	1120	-40	14	0	8	6.63902	39.3206	10.7944	32.0521	0.123777	0	2.90845e+11	6.06484e+11	1.37406e+11	336064675000	2717100000	0
0	0	2025	2050	0	1120	-40	14	1	8	6.63902	39.3206	10.7944	18.6813	0.123777	0	2.90845e+11	6.06484e+11	1.37406e+11	330918350000	2626380000	0
0	0	2025	2050	0	1120	-40	10	0	8	8.31305	31.556	8.60736	35.9148	2.06863	0	3.51023e+11	4.85386e+11	1.11472e+11	376347130000	44530250000	0
0	0	2025	2050	0	1120	-40	10	1	8	8.31305	31.556	8.60736	21.068	2.06863	0	3.51023e+11	4.85386e+11	1.11472e+11	370537975000	43043450000	0
0	0	2025	2050	0	1120	-60	18	0	8	3.02889	41.4573	11.6381	17.7191	0	0	1.39837e+11	6.45635e+11	1.42029e+11	185806236000	0	0
0	0	2025	2050	0	1120	-60	18	1	8	3.02889	41.4573	11.6381	10.2431	0	0	1.39837e+11	6.45635e+11	1.42029e+11	182965706000	0	0
0	0	2025	2050	0	1120	-60	14	0	8	4.15193	35.3079	9.75343	21.2037	0.0205632	0	1.83853e+11	5.46052e+11	1.22739e+11	222338735000	452850000	0
0	0	2025	2050	0	1120	-60	14	1	8	4.15193	35.3079	9.75343	12.3623	0.0205632	0	1.83853e+11	5.46052e+11	1.22739e+11	218937970000	437730000	0
0	0	2025	2050	0	1120	-60	10	0	8	5.47058	28.9304	7.88797	24.7048	1.25311	0	2.31456e+11	4.44922e+11	1.02052e+11	258886941000	27020050000	0
0	0	2025	2050	0	1120	-60	10	1	8	5.47058	28.9304	7.88797	14.5659	1.25311	0	2.31456e+11	4.44922e+11	1.02052e+11	254892621000	26117890000	0
0	0	2025	2050	0	1120	-80	18	0	8	1.19425	34.2659	9.70299	8.74448	0	0	5.7198e+10	5.35656e+11	1.1655e+11	91696584000	0	0
0	0	2025	2050	0	1120	-80	18	1	8	1.19425	34.2659	9.70299	5.02043	0	0	5.7198e+10	5.35656e+11	1.1655e+11	90294764000	0	0
0	0	2025	2050	0	1120	-80	14	0	8	1.89932	30.4096	8.47531	10.6676	0	0	8.52889e+10	4.72104e+11	1.04946e+11	111862938000	0	0
0	0	2025	2050	0	1120	-80	14	1	8	1.89932	30.4096	8.47531	6.2314	0	0	8.52889e+10	4.72104e+11	1.04946e+11	110152823000	0	0
0	0	2025	2050	0	1120	-80	10	0	8	2.6964	26.0323	7.09905	16.6342	0.459244	0	1.14282e+11	4.00382e+11	9.1653e+10	174339649000	9962700000	0
0	0	2025	2050	0	1120	-80	10	1	8	2.6964	26.0323	7.09905	9.83018	0.459244	0	1.14282e+11	4.00382e+11	9.1653e+10	171655264000	9630060000	0
0	0	2025	2050	0	840	20	18	0	8	9.67575	62.6674	17.1712	52.0238	0.954755	0	4.27674e+11	9.65805e+11	2.19452e+11	567365892000	20686862000	0
0	0	2025	2050	0	840	20	18	1	8	9.67575	62.6674	17.1712	30.1885	0.954755	0	4.27674e+11	9.65805e+11	2.19452e+11	559524912000	20078942000	0
0	0	2025	2050	0	840	20	14	0	8	11.995	49.0107	13.4084	57.7513	1.74323	0	5.14799e+11	7.54834e+11	1.72411e+11	629696016000	37902774000	0
0	0	2025	2050	0	840	20	14	1	8	11.995	49.0107	13.4084	33.6823	1.74323	0	5.14799e+11	7.54834e+11	1.72411e+11	620965616000	36788934000	0
0	0	2025	2050	0	840	20	10	0	8	13.9843	38.0691	10.3961	61.0551	4.12406	0	5.85718e+11	5.85863e+11	1.34918e+11	665528214000	89411672000	0
0	0	2025	2050	0	840	20	10	1	8	13.9843	38.0691	10.3961	35.7572	4.12406	0	5.85718e+11	5.85863e+11	1.34918e+11	656260984000	86784152000	0
0	0	2025	2050	0	840	0	18	0	8	7.66343	58.4522	16.0079	42.2134	0.198136	0	3.42324e+11	9.00642e+11	2.04398e+11	460420842000	4303978000	0
0	0	2025	2050	0	840	0	18	1	8	7.66343	58.4522	16.0079	24.4811	0.198136	0	3.42324e+11	9.00642e+11	2.04398e+11	454067432000	4177498000	0
0	0	2025	2050	0	840	0	14	0	8	9.78763	45.8526	12.5398	47.8976	1.00581	0	4.21959e+11	7.06084e+11	1.61078e+11	522292460000	21936404000	0
0	0	2025	2050	0	840	0	14	1	8	9.78763	45.8526	12.5398	27.9377	1.00581	0	4.21959e+11	7.06084e+11	1.61078e+11	515058800000	21291764000	0
0	0	2025	2050	0	840	0	10	0	8	11.5729	35.9145	9.80276	51.2159	3.38016	0	4.8535e+11	5.52585e+11	1.27165e+11	558275230000	73306464000	0
0	0	2025	2050	0	840	0	10	1	8	11.5729	35.9145	9.80276	30.0059	3.38016	0	4.8535e+11	5.52585e+11	1.27165e+11	550501240000	71152224000	0
0	0	2025	2050	0	840	-20	18	0	8	5.67133	54.0022	14.8509	32.7204	0	0	2.56643e+11	8.33564e+11	1.88117e+11	356897016000	0	0
0	0	2025	2050	0	840	-20	18	1	8	5.67133	54.0022	14.8509	18.9458	0	0	2.56643e+11	8.33564e+11	1.88117e+11	351975456000	0	0
0	0	2025	2050	0	840	-20	14	0	8	7.60101	42.5939	11.6493	37.8709	0.333344	0	3.29705e+11	6.5592e+11	1.49372e+11	412993770000	7358414000	0
0	0	2025	2050	0	840	-20	14	1	8	7.60101	42.5939	11.6493	22.0945	0.333344	0	3.29705e+11	6.5592e+11	1.49372e+11	407281560000	7142174000	0
0	0	2025	2050	0	840	-20	10	0	8	9.17733	33.6663	9.18393	41.3766	2.62379	0	3.85717e+11	5.17869e+11	1.19084e+11	451015456000	56923580000	0
0	0	2025	2050	0	840	-20	10	1	8	9.17733	33.6663	9.18393	24.2678	2.62379	0	3.85717e+11	5.17869e+11	1.19084e+11	444733376000	55250780000	0
0	0	2025	2050	0	840	-40	18	0	8	3.94882	48.3896	13.42	23.9055	0	0	1.80591e+11	7.4964e+11	1.67435e+11	260748834000	0	0
0	0	2025	2050	0	840	-40	18	1	8	3.94882	48.3896	13.42	13.8223	0	0	1.80591e+11	7.4964e+11	1.67435e+11	257153144000	0	0
0	0	2025	2050	0	840	-40	14	0	8	5.41848	39.2694	10.7798	28.1327	0.112647	0	2.37312e+11	6.05681e+11	1.37228e+11	306821950000	2499084000	0
0	0	2025	2050	0	840	-40	14	1	8	5.41848	39.2694	10.7798	16.4106	0.112647	0	2.37312e+11	6.05681e+11	1.37228e+11	302583800000	2425644000	0
0	0	2025	2050	0	840	-40	10	0	8	6.80566	31.3184	8.54002	31.523	1.88623	0	2.86711e+11	4.8167e+11	1.10642e+11	343618690000	40957210000	0
0	0	2025	2050	0	840	-40	10	1	8	6.80566	31.3184	8.54002	18.5349	1.88623	0	2.86711e+11	4.8167e+11	1.10642e+11	338834680000	39753610000	0
0	0	2025	2050	0	840	-60	18	0	8	2.47174	41.4573	11.6381	15.5523	0	0	1.1409e+11	6.45635e+11	1.42029e+11	169636236000	0	0
0	0	2025	2050	0	840	-60	18	1	8	2.47174	41.4573	11.6381	8.98669	0	0	1.1409e+11	6.45635e+11	1.42029e+11	167296976000	0	0
0	0	2025	2050	0	840	-60	14	0	8	3.38797	35.2994	9.75101	18.6108	0.0187083	0	1.50003e+11	5.45919e+11	1.22709e+11	202990190000	416514000	0
0	0	2025	2050	0	840	-60	14	1	8	3.38797	35.2994	9.75101	10.8592	0.0187083	0	1.50003e+11	5.45919e+11	1.22709e+11	200189560000	404274000	0
0	0	2025	2050	0	840	-60	10	0	8	4.47714	28.7856	7.84687	21.6838	1.14243	0	1.89053e+11	4.42656e+11	1.01547e+11	236372496000	24852002000	0
0	0	2025	2050	0	840	-60	10	1	8	4.47714	28.7856	7.84687	12.823	1.14243	0	1.89053e+11	4.42656e+11	1.01547e+11	233083056000	24121682000	0
0	0	2025	2050	0	840	-80	18	0	8	0.975028	34.2659	9.70299	7.67516	0	0	4.66741e+10	5.35656e+11	1.1655e+11	83716584000	0	0
0	0	2025	2050	0	840	-80	18	1	8	0.975028	34.2659	9.70299	4.40037	0	0	4.66741e+10	5.35656e+11	1.1655e+11	82562144000	0	0
0	0	2025	2050	0	840	-80	14	0	8	1.55022	30.4096	8.47531	9.36312	0	0	6.95903e+10	4.72104e+11	1.04946e+11	102127938000	0	0
0	0	2025	2050	0	840	-80	14	1	8	1.55022	30.4096	8.47531	5.47497	0	0	6.95903e+10	4.72104e+11	1.04946e+11	100719608000	0	0
0	0	2025	2050	0	840	-80	10	0	8	2.20554	25.9713	7.08169	14.6001	0.418436	0	9.33429e+10	3.99426e+11	9.14404e+10	159175654000	9163308000	0
0	0	2025	2050	0	840	-80	10	1	8	2.20554	25.9713	7.08169	8.65532	0.418436	0	9.33429e+10	3.99426e+11	9.14404e+10	156964984000	8894028000	0
0	0	2025	2050	0.33	1400	20	18	0	8	14.0393	62.9854	17.2612	48.1651	1.11644	10.4444	6.21435e+11	9.70777e+11	2.20556e+11	489095482000	23807052000	124862058000
0	0	2025	2050	0.33	1400	20	18	1	8	14.0393	62.9854	17.2612	27.9446	1.11644	6.43449	6.21435e+11	9.70777e+11	2.20556e+11	480980482000	22931052000	124862058000
0	0	2025	2050	0.33	1400	20	14	0	8	17.6497	48.8319	13.3587	54.1973	1.75463	10.7776	7.56853e+11	7.52062e+11	1.71721e+11	550217356000	37504260000	128845556000
0	0	2025	2050	0.33	1400	20	14	1	8	17.6497	48.8319	13.3587	31.5199	1.75463	6.70385	7.56853e+11	7.52062e+11	1.71721e+11	541060156000	36124260000	128845556000
0	0	2025	2050	0.33	1400	20	10	0	8	21.0722	36.5498	9.97701	62.2955	3.65281	11.7313	8.77464e+11	5.62381e+11	1.29381e+11	632284974000	77943636000	140246602000
0	0	2025	2050	0.33	1400	20	10	1	8	21.0722	36.5498	9.97701	36.2207	3.65281	7.3763	8.77464e+11	5.62381e+11	1.29381e+11	621730774000	75075636000	140246602000
0	0	2025	2050	0.33	1400	0	18	0	8	11.1492	58.4417	16.0049	36.3406	0.206432	10.0078	4.9801e+11	9.00477e+11	2.04354e+11	369083740000	4402674000	119642302000
0	0	2025	2050	0.33	1400	0	18	1	8	11.1492	58.4417	16.0049	21.0738	0.206432	6.16776	4.9801e+11	9.00477e+11	2.04354e+11	362972940000	4240674000	119642302000
0	0	2025	2050	0.33	1400	0	14	0	8	14.4698	45.4282	12.4215	42.3359	0.867335	10.3295	6.22235e+11	6.99495e+11	1.59523e+11	429859990000	18589068000	123488438000
0	0	2025	2050	0.33	1400	0	14	1	8	14.4698	45.4282	12.4215	24.6234	0.867335	6.42802	6.22235e+11	6.99495e+11	1.59523e+11	422718890000	17905068000	123488438000
0	0	2025	2050	0.33	1400	0	10	0	8	17.5847	34.2464	9.3414	50.4894	2.75037	11.2717	7.31392e+11	5.26774e+11	1.21115e+11	512450894000	58702320000	134752122000
0	0	2025	2050	0.33	1400	0	10	1	8	17.5847	34.2464	9.3414	29.3386	2.75037	7.09124	7.31392e+11	5.26774e+11	1.21115e+11	503895894000	56542320000	134752122000
0	0	2025	2050	0.33	1400	-20	18	0	8	8.2305	54.0022	14.8509	28.1501	0	8.00853	3.72518e+11	8.33564e+11	1.88117e+11	285914412000	0	95741314000
0	0	2025	2050	0.33	1400	-20	18	1	8	8.2305	54.0022	14.8509	16.3049	0	4.92613	3.72518e+11	8.33564e+11	1.88117e+11	281183812000	0	95741314000
0	0	2025	2050	0.33	1400	-20	14	0	8	11.1289	42.4943	11.6216	33.0755	0.263383	8.22684	4.82342e+11	6.54374e+11	1.48997e+11	335862466000	5707170000	98351192000
0	0	2025	2050	0.33	1400	-20	14	1	8	11.1289	42.4943	11.6216	19.2512	0.263383	5.11126	4.82342e+11	6.54374e+11	1.48997e+11	330288966000	5497170000	98351192000
0	0	2025	2050	0.33	1400	-20	10	0	8	13.9495	32.3472	8.81968	40.03	2.09994	9.57117	5.80851e+11	4.97472e+11	1.14296e+11	406303940000	44842050000	114422546000
0	0	2025	2050	0.33	1400	-20	10	1	8	13.9495	32.3472	8.81968	23.2791	2.09994	6.01903	5.80851e+11	4.97472e+11	1.14296e+11	399523740000	43192050000	114422546000
0	0	2025	2050	0.33	1400	-40	18	0	8	5.73012	48.3896	13.42	20.5869	0	5.99778	2.6212e+11	7.4964e+11	1.67435e+11	209095992000	0	71702964000
0	0	2025	2050	0.33	1400	-40	18	1	8	5.73012	48.3896	13.42	11.9111	0	3.68403	2.6212e+11	7.4964e+11	1.67435e+11	205636392000	0	71702964000
0	0	2025	2050	0.33	1400	-40	14	0	8	7.89744	39.248	10.7737	24.5899	0.0899209	6.2046	3.45695e+11	6.05346e+11	1.37145e+11	249724446000	1956744000	74175480000
0	0	2025	2050	0.33	1400	-40	14	1	8	7.89744	39.248	10.7737	14.3176	0.0899209	3.84867	3.45695e+11	6.05346e+11	1.37145e+11	245586446000	1884744000	74175480000
0	0	2025	2050	0.33	1400	-40	10	0	8	10.3047	30.4553	8.30113	29.7181	1.51866	7.6983	4.30219e+11	4.68311e+11	1.07511e+11	301636482000	32449338000	92032540000
0	0	2025	2050	0.33	1400	-40	10	1	8	10.3047	30.4553	8.30113	17.3253	1.51866	4.83613	4.30219e+11	4.68311e+11	1.07511e+11	296602482000	31255338000	92032540000
0	0	2025	2050	0.33	1400	-60	18	0	8	3.58603	41.4573	11.6381	13.4294	0	3.97554	1.65584e+11	6.45635e+11	1.42029e+11	136399536000	0	47527252000
0	0	2025	2050	0.33	1400	-60	18	1	8	3.58603	41.4573	11.6381	7.76603	0	2.43978	1.65584e+11	6.45635e+11	1.42029e+11	134142736000	0	47527252000
0	0	2025	2050	0.33	1400	-60	14	0	8	4.92085	35.3001	9.75123	16.9159	0.0149454	4.23981	2.17876e+11	5.4593e+11	1.22711e+11	171801254000	326124000	50686578000
0	0	2025	2050	0.33	1400	-60	14	1	8	4.92085	35.3001	9.75123	9.84192	0.0149454	2.6257	2.17876e+11	5.4593e+11	1.22711e+11	168956654000	314124000	50686578000
0	0	2025	2050	0.33	1400	-60	10	0	8	6.73682	28.3239	7.71917	22.0995	0.914406	5.82543	2.82225e+11	4.35512e+11	9.98694e+10	224323876000	19567440000	69642534000
0	0	2025	2050	0.33	1400	-60	10	1	8	6.73682	28.3239	7.71917	12.9078	0.914406	3.65349	2.82225e+11	4.35512e+11	9.98694e+10	220583476000	18847440000	69642534000
0	0	2025	2050	0.33	1400	-80	18	0	8	1.41347	34.2659	9.70299	6.64092	0	1.97628	6.77219e+10	5.35656e+11	1.1655e+11	67450320000	0	23626264000
0	0	2025	2050	0.33	1400	-80	18	1	8	1.41347	34.2659	9.70299	3.81699	0	1.20692	6.77219e+10	5.35656e+11	1.1655e+11	66334320000	0	23626264000
0	0	2025	2050	0.33	1400	-80	14	0	8	2.24842	30.4096	8.47531	9.31574	0	2.32098	1.00987e+11	4.72104e+11	1.04946e+11	94617810000	0	27747124000
0	0	2025	2050	0.33	1400	-80	14	1	8	2.24842	30.4096	8.47531	5.4142	0	1.43529	1.00987e+11	4.72104e+11	1.04946e+11	93052310000	0	27747124000
0	0	2025	2050	0.33	1400	-80	10	0	8	3.27526	25.8483	7.04791	13.3741	0.325846	3.97554	1.37939e+11	3.97529e+11	9.09887e+10	135769550000	7011666000	47527252000
0	0	2025	2050	0.33	1400	-80	10	1	8	3.27526	25.8483	7.04791	7.85814	0.325846	2.48557	1.37939e+11	3.97529e+11	9.09887e+10	133508750000	6753666000	47527252000
0	0	2025	2050	0.33	1120	20	18	0	8	11.8676	62.7919	17.2063	42.917	1.02617	10.4444	5.24898e+11	9.6775e+11	2.19881e+11	449946487000	22038700000	124862058000
0	0	2025	2050	0.33	1120	20	18	1	8	11.8676	62.7919	17.2063	24.9061	1.02617	6.43449	5.24898e+11	9.6775e+11	2.19881e+11	443048737000	21302860000	124862058000
0	0	2025	2050	0.33	1120	20	14	0	8	14.9489	48.5252	13.2718	48.2919	1.61242	10.7776	6.39574e+11	7.47265e+11	1.70649e+11	506185186000	34718500000	128845556000
0	0	2025	2050	0.33	1120	20	14	1	8	14.9489	48.5252	13.2718	28.1066	1.61242	6.70385	6.39574e+11	7.47265e+11	1.70649e+11	498401566000	33559300000	128845556000
0	0	2025	2050	0.33	1120	20	10	0	8	17.9494	36.1513	9.86423	55.5077	3.35726	11.7313	7.42551e+11	5.56152e+11	1.27989e+11	581695449000	72154100000	140246602000
0	0	2025	2050	0.33	1120	20	10	1	8	17.9494	36.1513	9.86423	32.3037	3.35726	7.3763	7.42551e+11	5.56152e+11	1.27989e+11	572724379000	69744980000	140246602000
0	0	2025	2050	0.33	1120	0	18	0	8	9.41835	58.4058	15.9946	32.3809	0.189737	10.0078	4.20582e+11	8.99914e+11	2.04229e+11	339536650000	4075650000	119642302000
0	0	2025	2050	0.33	1120	0	18	1	8	9.41835	58.4058	15.9946	18.7786	0.189737	6.16776	4.20582e+11	8.99914e+11	2.04229e+11	334342470000	3939570000	119642302000
0	0	2025	2050	0.33	1120	0	14	0	8	12.2532	45.25	12.3709	37.7229	0.796847	10.3295	5.25799e+11	6.96706e+11	1.58902e+11	395455360000	17208300000	123488438000
0	0	2025	2050	0.33	1120	0	14	1	8	12.2532	45.25	12.3709	21.9545	0.796847	6.42802	5.25799e+11	6.96706e+11	1.58902e+11	389385425000	16633740000	123488438000
0	0	2025	2050	0.33	1120	0	10	0	8	14.9926	33.9495	9.25735	44.9881	2.52778	11.2717	6.19129e+11	5.22133e+11	1.20078e+11	471449729000	54342000000	134752122000
0	0	2025	2050	0.33	1120	0	10	1	8	14.9926	33.9495	9.25735	26.1642	2.52778	7.09124	6.19129e+11	5.22133e+11	1.20078e+11	464177979000	52527600000	134752122000
0	0	2025	2050	0.33	1120	-20	18	0	8	6.95091	54.0022	14.8509	25.0829	0	8.00853	3.1458e+11	8.33564e+11	1.88117e+11	263024412000	0	95741314000
0	0	2025	2050	0.33	1120	-20	18	1	8	6.95091	54.0022	14.8509	14.5263	0	4.92613	3.1458e+11	8.33564e+11	1.88117e+11	259003402000	0	95741314000
0	0	2025	2050	0.33	1120	-20	14	0	8	9.40842	42.4023	11.5953	29.4715	0.241742	8.22684	4.07442e+11	6.5293e+11	1.48677e+11	308979106000	5283250000	98351192000
0	0	2025	2050	0.33	1120	-20	14	1	8	9.40842	42.4023	11.5953	17.1647	0.241742	5.11126	4.07442e+11	6.5293e+11	1.48677e+11	304241631000	5106850000	98351192000
0	0	2025	2050	0.33	1120	-20	10	0	8	11.8867	32.123	8.75618	35.6683	1.92991	9.57117	4.91731e+11	4.93967e+11	1.13513e+11	373794680000	41511250000	114422546000
0	0	2025	2050	0.33	1120	-20	10	1	8	11.8867	32.123	8.75618	20.7618	1.92991	6.01903	4.91731e+11	4.93967e+11	1.13513e+11	368031510000	40125250000	114422546000
0	0	2025	2050	0.33	1120	-40	18	0	8	4.83947	48.3896	13.42	18.3437	0	5.99778	2.21356e+11	7.4964e+11	1.67435e+11	192355992000	0	71702964000
0	0	2025	2050	0.33	1120	-40	18	1	8	4.83947	48.3896	13.42	10.6104	0	3.68403	2.21356e+11	7.4964e+11	1.67435e+11	189415332000	0	71702964000
0	0	2025	2050	0.33	1120	-40	14	0	8	6.67156	39.2142	10.764	21.9105	0.0825012	6.2046	2.91964e+11	6.04815e+11	1.37027e+11	229733811000	1811400000	74175480000
0	0	2025	2050	0.33	1120	-40	14	1	8	6.67156	39.2142	10.764	12.7653	0.0825012	3.84867	2.91964e+11	6.04815e+11	1.37027e+11	226216511000	1750920000	74175480000
0	0	2025	2050	0.33	1120	-40	10	0	8	8.76985	30.2964	8.2561	26.48	1.39561	7.6983	3.64177e+11	4.65826e+11	1.06956e+11	277502037000	30039050000	92032540000
0	0	2025	2050	0.33	1120	-40	10	1	8	8.76985	30.2964	8.2561	15.4566	1.39561	4.83613	3.64177e+11	4.65826e+11	1.06956e+11	273223137000	29036090000	92032540000
0	0	2025	2050	0.33	1120	-60	18	0	8	3.02889	41.4573	11.6381	11.9661	0	3.97554	1.39837e+11	6.45635e+11	1.42029e+11	125479536000	0	47527252000
0	0	2025	2050	0.33	1120	-60	18	1	8	3.02889	41.4573	11.6381	6.91752	0	2.43978	1.39837e+11	6.45635e+11	1.42029e+11	123561256000	0	47527252000
0	0	2025	2050	0.33	1120	-60	14	0	8	4.15613	35.294	9.74948	15.0727	0.0137088	4.23981	1.84e+11	5.45834e+11	1.2269e+11	158047709000	301900000	50686578000
0	0	2025	2050	0.33	1120	-60	14	1	8	4.15613	35.294	9.74948	8.77355	0.0137088	2.6257	1.84e+11	5.45834e+11	1.2269e+11	155629799000	291820000	50686578000
0	0	2025	2050	0.33	1120	-60	10	0	8	5.72593	28.2278	7.69187	19.6915	0.840209	5.82543	2.38851e+11	4.34008e+11	9.95342e+10	206374246000	18114000000	69642534000
0	0	2025	2050	0.33	1120	-60	10	1	8	5.72593	28.2278	7.69187	11.5175	0.840209	3.65349	2.38851e+11	4.34008e+11	9.95342e+10	203194906000	17509200000	69642534000
0	0	2025	2050	0.33	1120	-80	18	0	8	1.19425	34.2659	9.70299	5.91732	0	1.97628	5.7198e+10	5.35656e+11	1.1655e+11	62050320000	0	23626264000
0	0	2025	2050	0.33	1120	-80	18	1	8	1.19425	34.2659	9.70299	3.3974	0	1.20692	5.7198e+10	5.35656e+11	1.1655e+11	61101720000	0	23626264000
0	0	2025	2050	0.33	1120	-80	14	0	8	1.89932	30.4096	8.47531	8.30068	0	2.32098	8.52889e+10	4.72104e+11	1.04946e+11	87042810000	0	27747124000
0	0	2025	2050	0.33	1120	-80	14	1	8	1.89932	30.4096	8.47531	4.82561	0	1.43529	8.52889e+10	4.72104e+11	1.04946e+11	85712135000	0	27747124000
0	0	2025	2050	0.33	1120	-80	10	0	8	2.77649	25.8091	7.03672	11.9168	0.299259	3.97554	1.16667e+11	3.96914e+11	9.08524e+10	124904735000	6490850000	47527252000
0	0	2025	2050	0.33	1120	-80	10	1	8	2.77649	25.8091	7.03672	7.0161	0.299259	2.48557	1.16667e+11	3.96914e+11	9.08524e+10	122983055000	6274130000	47527252000
0	0	2025	2050	0.33	840	20	18	0	8	9.69596	62.5984	17.1515	37.6689	0.935897	10.4444	4.2836e+11	9.64723e+11	2.19206e+11	410797492000	20270348000	124862058000
0	0	2025	2050	0.33	840	20	18	1	8	9.69596	62.5984	17.1515	21.8675	0.935897	6.43449	4.2836e+11	9.64723e+11	2.19206e+11	405116992000	19674668000	124862058000
0	0	2025	2050	0.33	840	20	14	0	8	12.2481	48.2184	13.1849	42.3865	1.47021	10.7776	5.22296e+11	7.42468e+11	1.69578e+11	462153016000	31932740000	128845556000
0	0	2025	2050	0.33	840	20	14	1	8	12.2481	48.2184	13.1849	24.6933	1.47021	6.70385	5.22296e+11	7.42468e+11	1.69578e+11	455742976000	30994340000	128845556000
0	0	2025	2050	0.33	840	20	10	0	8	14.8266	35.7527	9.75145	48.72	3.06171	11.7313	6.07638e+11	5.49923e+11	1.26596e+11	531105924000	66364564000	140246602000
0	0	2025	2050	0.33	840	20	10	1	8	14.8266	35.7527	9.75145	28.3868	3.06171	7.3763	6.07638e+11	5.49923e+11	1.26596e+11	523717984000	64414324000	140246602000
0	0	2025	2050	0.33	840	0	18	0	8	7.68746	58.3699	15.9844	28.4212	0.173043	10.0078	3.43155e+11	8.99351e+11	2.04104e+11	309989560000	3748626000	119642302000
0	0	2025	2050	0.33	840	0	18	1	8	7.68746	58.3699	15.9844	16.4833	0.173043	6.16776	3.43155e+11	8.99351e+11	2.04104e+11	305712000000	3638466000	119642302000
0	0	2025	2050	0.33	840	0	14	0	8	10.0366	45.0719	12.3203	33.11	0.72636	10.3295	4.29363e+11	6.93916e+11	1.58281e+11	361050730000	15827532000	123488438000
0	0	2025	2050	0.33	840	0	14	1	8	10.0366	45.0719	12.3203	19.2855	0.72636	6.42802	4.29363e+11	6.93916e+11	1.58281e+11	356051960000	15362412000	123488438000
0	0	2025	2050	0.33	840	0	10	0	8	12.4004	33.6526	9.17329	39.4867	2.30519	11.2717	5.06866e+11	5.17492e+11	1.19041e+11	430448564000	49981680000	134752122000
0	0	2025	2050	0.33	840	0	10	1	8	12.4004	33.6526	9.17329	22.9898	2.30519	7.09124	5.06866e+11	5.17492e+11	1.19041e+11	424460064000	48512880000	134752122000
0	0	2025	2050	0.33	840	-20	18	0	8	5.67133	54.0022	14.8509	22.0156	0	8.00853	2.56643e+11	8.33564e+11	1.88117e+11	240134412000	0	95741314000
0	0	2025	2050	0.33	840	-20	18	1	8	5.67133	54.0022	14.8509	12.7477	0	4.92613	2.56643e+11	8.33564e+11	1.88117e+11	236822992000	0	95741314000
0	0	2025	2050	0.33	840	-20	14	0	8	7.68795	42.3103	11.569	25.8676	0.220101	8.22684	3.32542e+11	6.51486e+11	1.48357e+11	282095746000	4859330000	98351192000
0	0	2025	2050	0.33	840	-20	14	1	8	7.68795	42.3103	11.569	15.0783	0.220101	5.11126	3.32542e+11	6.51486e+11	1.48357e+11	278194296000	4716530000	98351192000
0	0	2025	2050	0.33	840	-20	10	0	8	9.82395	31.8989	8.69268	31.3066	1.75987	9.57117	4.02612e+11	4.90462e+11	1.1273e+11	341285420000	38180450000	114422546000
0	0	2025	2050	0.33	840	-20	10	1	8	9.82395	31.8989	8.69268	18.2444	1.75987	6.01903	4.02612e+11	4.90462e+11	1.1273e+11	336539280000	37058450000	114422546000
0	0	2025	2050	0.33	840	-40	18	0	8	3.94882	48.3896	13.42	16.1005	0	5.99778	1.80591e+11	7.4964e+11	1.67435e+11	175615992000	0	71702964000
0	0	2025	2050	0.33	840	-40	18	1	8	3.94882	48.3896	13.42	9.30964	0	3.68403	1.80591e+11	7.4964e+11	1.67435e+11	173194272000	0	71702964000
0	0	2025	2050	0.33	840	-40	14	0	8	5.44567	39.1803	10.7544	19.2312	0.0750814	6.2046	2.38234e+11	6.04283e+11	1.36909e+11	209743176000	1666056000	74175480000
0	0	2025	2050	0.33	840	-40	14	1	8	5.44567	39.1803	10.7544	11.2129	0.0750814	3.84867	2.38234e+11	6.04283e+11	1.36909e+11	206846576000	1617096000	74175480000
0	0	2025	2050	0.33	840	-40	10	0	8	7.23497	30.1374	8.21107	23.2419	1.27257	7.6983	2.98136e+11	4.63341e+11	1.06401e+11	253367592000	27628762000	92032540000
0	0	2025	2050	0.33	840	-40	10	1	8	7.23497	30.1374	8.21107	13.5878	1.27257	4.83613	2.98136e+11	4.63341e+11	1.06401e+11	249843792000	26816842000	92032540000
0	0	2025	2050	0.33	840	-60	18	0	8	2.47174	41.4573	11.6381	10.5029	0	3.97554	1.1409e+11	6.45635e+11	1.42029e+11	114559536000	0	47527252000
0	0	2025	2050	0.33	840	-60	18	1	8	2.47174	41.4573	11.6381	6.06901	0	2.43978	1.1409e+11	6.45635e+11	1.42029e+11	112979776000	0	47527252000
0	0	2025	2050	0.33	840	-60	14	0	8	3.39141	35.2879	9.74773	13.2296	0.0124722	4.23981	1.50123e+11	5.45738e+11	1.22668e+11	144294164000	277676000	50686578000
0	0	2025	2050	0.33	840	-60	14	1	8	3.39141	35.2879	9.74773	7.70518	0.0124722	2.6257	1.50123e+11	5.45738e+11	1.22668e+11	142302944000	269516000	50686578000
0	0	2025	2050	0.33	840	-60	10	0	8	4.71504	28.1317	7.66458	17.2835	0.766012	5.82543	1.95477e+11	4.32503e+11	9.9199e+10	188424616000	16660560000	69642534000
0	0	2025	2050	0.33	840	-60	10	1	8	4.71504	28.1317	7.66458	10.1271	0.766012	3.65349	1.95477e+11	4.32503e+11	9.9199e+10	185806336000	16170960000	69642534000
0	0	2025	2050	0.33	840	-80	18	0	8	0.975028	34.2659	9.70299	5.19372	0	1.97628	4.66741e+10	5.35656e+11	1.1655e+11	56650320000	0	23626264000
0	0	2025	2050	0.33	840	-80	18	1	8	0.975028	34.2659	9.70299	2.97781	0	1.20692	4.66741e+10	5.35656e+11	1.1655e+11	55869120000	0	23626264000
0	0	2025	2050	0.33	840	-80	14	0	8	1.55022	30.4096	8.47531	7.28564	0	2.32098	6.95903e+10	4.72104e+11	1.04946e+11	79467810000	0	27747124000
0	0	2025	2050	0.33	840	-80	14	1	8	1.55022	30.4096	8.47531	4.23702	0	1.43529	6.95903e+10	4.72104e+11	1.04946e+11	78371960000	0	27747124000
0	0	2025	2050	0.33	840	-80	10	0	8	2.27773	25.7699	7.02553	10.4596	0.272671	3.97554	9.53942e+10	3.96299e+11	9.07162e+10	114039920000	5970034000	47527252000
0	0	2025	2050	0.33	840	-80	10	1	8	2.27773	25.7699	7.02553	6.17405	0.272671	2.48557	9.53942e+10	3.96299e+11	9.07162e+10	112457360000	5794594000	47527252000
0	0	2025	2020	0	1400	20	18	0	19	10.6908	60.1828	16.4948	66.5199	1.02082	0	5.84414e+11	9.27621e+11	2.10723e+11	675510972000	24296238000	0
0	0	2025	2020	0	1400	20	18	1	19	10.6908	60.1828	16.4948	37.3702	1.02082	0	5.84414e+11	9.27621e+11	2.10723e+11	664309572000	23402238000	0
0	0	2025	2020	0	1400	20	14	0	19	12.7053	47.5328	13.0142	73.8433	1.87036	0	6.94532e+11	7.32314e+11	1.67147e+11	749689986000	44515926000	0
0	0	2025	2020	0	1400	20	14	1	19	12.7053	47.5328	13.0142	41.4356	1.87036	0	6.94532e+11	7.32314e+11	1.67147e+11	737217986000	42877926000	0
0	0	2025	2020	0	1400	20	10	0	19	14.2897	37.5158	10.2567	78.0677	4.41212	0	7.81148e+11	5.7763e+11	1.32874e+11	792304884000	105011928000	0
0	0	2025	2020	0	1400	20	10	1	19	14.2897	37.5158	10.2567	43.7362	4.41212	0	7.81148e+11	5.7763e+11	1.32874e+11	779065984000	101147928000	0
0	0	2025	2020	0	1400	0	18	0	19	8.71568	58.555	16.0372	53.9759	0.212385	0	4.76442e+11	9.02254e+11	2.04755e+11	548192112000	5054922000	0
0	0	2025	2020	0	1400	0	18	1	19	8.71568	58.555	16.0372	30.3398	0.212385	0	4.76442e+11	9.02254e+11	2.04755e+11	539115812000	4868922000	0
0	0	2025	2020	0	1400	0	14	0	19	10.6439	46.3775	12.689	61.244	1.08248	0	5.81849e+11	7.14303e+11	1.62908e+11	621828440000	25763796000	0
0	0	2025	2020	0	1400	0	14	1	19	10.6439	46.3775	12.689	34.3791	1.08248	0	5.81849e+11	7.14303e+11	1.62908e+11	611494640000	24815796000	0
0	0	2025	2020	0	1400	0	10	0	19	12.1488	36.7976	10.0528	65.4869	3.61739	0	6.64115e+11	5.66389e+11	1.30249e+11	664621000000	86096736000	0
0	0	2025	2020	0	1400	0	10	1	19	12.1488	36.7976	10.0528	36.6876	3.61739	0	6.64115e+11	5.66389e+11	1.30249e+11	653515300000	82928736000	0
0	0	2025	2020	0	1400	-20	18	0	19	6.66918	57.2136	15.7334	41.8378	0	0	3.6457e+11	8.83117e+11	1.99332e+11	424937016000	0	0
0	0	2025	2020	0	1400	-20	18	1	19	6.66918	57.2136	15.7334	23.5228	0	0	3.6457e+11	8.83117e+11	1.99332e+11	417906216000	0	0
0	0	2025	2020	0	1400	-20	14	0	19	8.56102	45.3239	12.3949	48.4234	0.363109	0	4.67987e+11	6.97934e+11	1.58999e+11	491708850000	8642286000	0
0	0	2025	2020	0	1400	-20	14	1	19	8.56102	45.3239	12.3949	27.1956	0.363109	0	4.67987e+11	6.97934e+11	1.58999e+11	483548550000	8324286000	0
0	0	2025	2020	0	1400	-20	10	0	19	10.0051	36.0951	9.85179	52.906	2.80896	0	5.46926e+11	5.55358e+11	1.27682e+11	536927416000	66855420000	0
0	0	2025	2020	0	1400	-20	10	1	19	10.0051	36.0951	9.85179	29.6365	2.80896	0	5.46926e+11	5.55358e+11	1.27682e+11	527953016000	64395420000	0
0	0	2025	2020	0	1400	-40	18	0	19	4.80437	55.1248	15.2905	30.5667	0	0	2.6263e+11	8.54043e+11	1.90769e+11	310458834000	0	0
0	0	2025	2020	0	1400	-40	18	1	19	4.80437	55.1248	15.2905	17.1857	0	0	2.6263e+11	8.54043e+11	1.90769e+11	305322134000	0	0
0	0	2025	2020	0	1400	-40	14	0	19	6.40737	44.6392	12.2433	35.9716	0.12332	0	3.50258e+11	6.8825e+11	1.56144e+11	365307400000	2935116000	0
0	0	2025	2020	0	1400	-40	14	1	19	6.40737	44.6392	12.2433	20.2122	0.12332	0	3.50258e+11	6.8825e+11	1.56144e+11	359252900000	2827116000	0
0	0	2025	2020	0	1400	-40	10	0	19	7.84848	35.4647	9.67064	40.3067	2.02108	0	4.29037e+11	5.45439e+11	1.2536e+11	409075570000	48103290000	0
0	0	2025	2020	0	1400	-40	10	1	19	7.84848	35.4647	9.67064	22.5825	2.02108	0	4.29037e+11	5.45439e+11	1.2536e+11	402241270000	46333290000	0
0	0	2025	2020	0	1400	-60	18	0	19	3.13812	51.9889	14.6107	19.8859	0	0	1.71545e+11	8.10037e+11	1.78064e+11	201976236000	0	0
0	0	2025	2020	0	1400	-60	18	1	19	3.13812	51.9889	14.6107	11.1806	0	0	1.71545e+11	8.10037e+11	1.78064e+11	198634436000	0	0
0	0	2025	2020	0	1400	-60	14	0	19	4.29265	43.864	12.0966	23.7966	0.0205534	0	2.34657e+11	6.77886e+11	1.52748e+11	241687280000	489186000	0
0	0	2025	2020	0	1400	-60	14	1	19	4.29265	43.864	12.0966	13.3769	0.0205534	0	2.34657e+11	6.77886e+11	1.52748e+11	237686380000	471186000	0
0	0	2025	2020	0	1400	-60	10	0	19	5.68142	34.893	9.50376	27.7258	1.22635	0	3.10574e+11	5.36382e+11	1.23247e+11	281401386000	29188098000	0
0	0	2025	2020	0	1400	-60	10	1	19	5.68142	34.893	9.50376	15.5364	1.22635	0	3.10574e+11	5.36382e+11	1.23247e+11	276702186000	28114098000	0
0	0	2025	2020	0	1400	-80	18	0	19	1.25275	49.5017	14.0515	9.8138	0	0	6.84816e+10	7.74651e+11	1.68264e+11	99676584000	0	0
0	0	2025	2020	0	1400	-80	18	1	19	1.25275	49.5017	14.0515	5.51768	0	0	6.84816e+10	7.74651e+11	1.68264e+11	98027384000	0	0
0	0	2025	2020	0	1400	-80	14	0	19	2.23294	42.9252	11.9383	11.9721	0	0	1.22063e+11	6.658e+11	1.48511e+11	121597938000	0	0
0	0	2025	2020	0	1400	-80	14	1	19	2.23294	42.9252	11.9383	6.73116	0	0	1.22063e+11	6.658e+11	1.48511e+11	119586038000	0	0
0	0	2025	2020	0	1400	-80	10	0	19	3.49083	34.4473	9.37107	18.6684	0.452174	0	1.90826e+11	5.29259e+11	1.2157e+11	189503644000	10762092000	0
0	0	2025	2020	0	1400	-80	10	1	19	3.49083	34.4473	9.37107	10.4688	0.452174	0	1.90826e+11	5.29259e+11	1.2157e+11	186345544000	10366092000	0
0	0	2025	2020	0	1120	20	18	0	19	9.0313	59.9874	16.4394	59.2718	0.928689	0	4.93604e+11	9.24565e+11	2.10042e+11	621438432000	22491550000	0
0	0	2025	2020	0	1120	20	18	1	19	9.0313	59.9874	16.4394	33.1723	0.928689	0	4.93604e+11	9.24565e+11	2.10042e+11	611917242000	21740590000	0
0	0	2025	2020	0	1120	20	14	0	19	10.7365	47.1648	12.9098	65.7973	1.70156	0	5.86711e+11	7.26559e+11	1.65863e+11	689693001000	41209350000	0
0	0	2025	2020	0	1120	20	14	1	19	10.7365	47.1648	12.9098	36.7839	1.70156	0	5.86711e+11	7.26559e+11	1.65863e+11	679091801000	39833430000	0
0	0	2025	2020	0	1120	20	10	0	19	12.0833	37.0035	10.1117	69.5614	4.01393	0	6.60099e+11	5.69622e+11	1.31085e+11	728916549000	97211800000	0
0	0	2025	2020	0	1120	20	10	1	19	12.0833	37.0035	10.1117	38.8304	4.01393	0	6.60099e+11	5.69622e+11	1.31085e+11	717663484000	93966040000	0
0	0	2025	2020	0	1120	0	18	0	19	7.36081	58.5036	16.0225	48.0947	0.193217	0	4.02357e+11	9.01448e+11	2.04576e+11	504306477000	4679450000	0
0	0	2025	2020	0	1120	0	18	1	19	7.36081	58.5036	16.0225	26.9307	0.193217	0	4.02357e+11	9.01448e+11	2.04576e+11	496591622000	4523210000	0
0	0	2025	2020	0	1120	0	14	0	19	8.99319	46.115	12.6144	54.5708	0.984784	0	4.91484e+11	7.10193e+11	1.61993e+11	572060450000	23850100000	0
0	0	2025	2020	0	1120	0	14	1	19	8.99319	46.115	12.6144	30.5188	0.984784	0	4.91484e+11	7.10193e+11	1.61993e+11	563276720000	23053780000	0
0	0	2025	2020	0	1120	0	10	0	19	10.2728	36.356	9.92779	58.3513	3.29092	0	5.61204e+11	5.59487e+11	1.28707e+11	611448115000	79701600000	0
0	0	2025	2020	0	1120	0	10	1	19	10.2728	36.356	9.92779	32.5724	3.29092	0	5.61204e+11	5.59487e+11	1.28707e+11	602008270000	77040480000	0
0	0	2025	2020	0	1120	-20	18	0	19	5.63196	57.2136	15.7334	37.2791	0	0	3.07867e+11	8.83117e+11	1.99332e+11	390917016000	0	0
0	0	2025	2020	0	1120	-20	18	1	19	5.63196	57.2136	15.7334	20.8793	0	0	3.07867e+11	8.83117e+11	1.99332e+11	384940836000	0	0
0	0	2025	2020	0	1120	-20	14	0	19	7.23198	45.1738	12.3521	43.1471	0.330339	0	3.95271e+11	6.95582e+11	1.58477e+11	452351310000	8000350000	0
0	0	2025	2020	0	1120	-20	14	1	19	7.23198	45.1738	12.3521	24.1412	0.330339	0	3.95271e+11	6.95582e+11	1.58477e+11	445415055000	7733230000	0
0	0	2025	2020	0	1120	-20	10	0	19	8.45878	35.7299	9.74833	47.1413	2.55545	0	4.62179e+11	5.49647e+11	1.26407e+11	493971436000	61889500000	0
0	0	2025	2020	0	1120	-20	10	1	19	8.45878	35.7299	9.74833	26.3124	2.55545	0	4.62179e+11	5.49647e+11	1.26407e+11	486343196000	59823100000	0
0	0	2025	2020	0	1120	-40	18	0	19	4.05724	55.1248	15.2905	27.2361	0	0	2.21785e+11	8.54043e+11	1.90769e+11	285603834000	0	0
0	0	2025	2020	0	1120	-40	18	1	19	4.05724	55.1248	15.2905	15.2544	0	0	2.21785e+11	8.54043e+11	1.90769e+11	281237639000	0	0
0	0	2025	2020	0	1120	-40	14	0	19	5.4115	44.5772	12.2256	32.0521	0.112191	0	2.95806e+11	6.87277e+11	1.55928e+11	336064675000	2717100000	0
0	0	2025	2020	0	1120	-40	14	1	19	5.4115	44.5772	12.2256	17.9415	0.112191	0	2.95806e+11	6.87277e+11	1.55928e+11	330918350000	2626380000	0
0	0	2025	2020	0	1120	-40	10	0	19	6.63485	35.1757	9.58872	35.9148	1.83868	0	3.62551e+11	5.40919e+11	1.24351e+11	376347130000	44530250000	0
0	0	2025	2020	0	1120	-40	10	1	19	6.63485	35.1757	9.58872	20.0494	1.83868	0	3.62551e+11	5.40919e+11	1.24351e+11	370537975000	43043450000	0
0	0	2025	2020	0	1120	-60	18	0	19	2.65019	51.9889	14.6107	17.7191	0	0	1.44869e+11	8.10037e+11	1.78064e+11	185806236000	0	0
0	0	2025	2020	0	1120	-60	18	1	19	2.65019	51.9889	14.6107	9.92412	0	0	1.44869e+11	8.10037e+11	1.78064e+11	182965706000	0	0
0	0	2025	2020	0	1120	-60	14	0	19	3.62519	43.8519	12.0932	21.2037	0.0186984	0	1.98167e+11	6.77695e+11	1.52706e+11	222338735000	452850000	0
0	0	2025	2020	0	1120	-60	14	1	19	3.62519	43.8519	12.0932	11.8737	0.0186984	0	1.98167e+11	6.77695e+11	1.52706e+11	218937970000	437730000	0
0	0	2025	2020	0	1120	-60	10	0	19	4.80253	34.6857	9.44491	24.7048	1.11567	0	2.62438e+11	5.33137e+11	1.22524e+11	258886941000	27020050000	0
0	0	2025	2020	0	1120	-60	10	1	19	4.80253	34.6857	9.44491	13.7935	1.11567	0	2.62438e+11	5.33137e+11	1.22524e+11	254892621000	26117890000	0
0	0	2025	2020	0	1120	-80	18	0	19	1.05811	49.5017	14.0515	8.74448	0	0	5.78375e+10	7.74651e+11	1.68264e+11	91696584000	0	0
0	0	2025	2020	0	1120	-80	18	1	19	1.05811	49.5017	14.0515	4.89762	0	0	5.78375e+10	7.74651e+11	1.68264e+11	90294764000	0	0
0	0	2025	2020	0	1120	-80	14	0	19	1.88583	42.9252	11.9383	10.6676	0	0	1.03084e+11	6.658e+11	1.48511e+11	111862938000	0	0
0	0	2025	2020	0	1120	-80	14	1	19	1.88583	42.9252	11.9383	5.97473	0	0	1.03084e+11	6.658e+11	1.48511e+11	110152823000	0	0
0	0	2025	2020	0	1120	-80	10	0	19	2.95025	34.3318	9.33821	16.6342	0.411366	0	1.61231e+11	5.27449e+11	1.21168e+11	174339649000	9962700000	0
0	0	2025	2020	0	1120	-80	10	1	19	2.95025	34.3318	9.33821	9.29389	0.411366	0	1.61231e+11	5.27449e+11	1.21168e+11	171655264000	9630060000	0
0	0	2025	2020	0	840	20	18	0	19	7.37176	59.792	16.384	52.0238	0.836561	0	4.02793e+11	9.21508e+11	2.0936e+11	567365892000	20686862000	0
0	0	2025	2020	0	840	20	18	1	19	7.37176	59.792	16.384	28.9745	0.836561	0	4.02793e+11	9.21508e+11	2.0936e+11	559524912000	20078942000	0
0	0	2025	2020	0	840	20	14	0	19	8.7678	46.7969	12.8055	57.7513	1.53276	0	4.78891e+11	7.20804e+11	1.64579e+11	629696016000	37902774000	0
0	0	2025	2020	0	840	20	14	1	19	8.7678	46.7969	12.8055	32.1323	1.53276	0	4.78891e+11	7.20804e+11	1.64579e+11	620965616000	36788934000	0
0	0	2025	2020	0	840	20	10	0	19	9.87678	36.4912	9.96666	61.0551	3.61574	0	5.39051e+11	5.61614e+11	1.29295e+11	665528214000	89411672000	0
0	0	2025	2020	0	840	20	10	1	19	9.87678	36.4912	9.96666	33.9245	3.61574	0	5.39051e+11	5.61614e+11	1.29295e+11	656260984000	86784152000	0
0	0	2025	2020	0	840	0	18	0	19	6.00593	58.4522	16.0079	42.2134	0.17405	0	3.28272e+11	9.00642e+11	2.04398e+11	460420842000	4303978000	0
0	0	2025	2020	0	840	0	18	1	19	6.00593	58.4522	16.0079	23.5217	0.17405	0	3.28272e+11	9.00642e+11	2.04398e+11	454067432000	4177498000	0
0	0	2025	2020	0	840	0	14	0	19	7.34246	45.8526	12.5398	47.8976	0.887091	0	4.01119e+11	7.06084e+11	1.61078e+11	522292460000	21936404000	0
0	0	2025	2020	0	840	0	14	1	19	7.34246	45.8526	12.5398	26.6586	0.887091	0	4.01119e+11	7.06084e+11	1.61078e+11	515058800000	21291764000	0
0	0	2025	2020	0	840	0	10	0	19	8.39686	35.9145	9.80276	51.2159	2.96446	0	4.58293e+11	5.52585e+11	1.27165e+11	558275230000	73306464000	0
0	0	2025	2020	0	840	0	10	1	19	8.39686	35.9145	9.80276	28.4572	2.96446	0	4.58293e+11	5.52585e+11	1.27165e+11	550501240000	71152224000	0
0	0	2025	2020	0	840	-20	18	0	19	4.59474	57.2136	15.7334	32.7204	0	0	2.51164e+11	8.83117e+11	1.99332e+11	356897016000	0	0
0	0	2025	2020	0	840	-20	18	1	19	4.59474	57.2136	15.7334	18.2359	0	0	2.51164e+11	8.83117e+11	1.99332e+11	351975456000	0	0
0	0	2025	2020	0	840	-20	14	0	19	5.90294	45.0237	12.3094	37.8709	0.297569	0	3.22554e+11	6.9323e+11	1.57954e+11	412993770000	7358414000	0
0	0	2025	2020	0	840	-20	14	1	19	5.90294	45.0237	12.3094	21.0868	0.297569	0	3.22554e+11	6.9323e+11	1.57954e+11	407281560000	7142174000	0
0	0	2025	2020	0	840	-20	10	0	19	6.9125	35.3647	9.64487	41.3766	2.30195	0	3.77433e+11	5.43937e+11	1.25132e+11	451015456000	56923580000	0
0	0	2025	2020	0	840	-20	10	1	19	6.9125	35.3647	9.64487	22.9883	2.30195	0	3.77433e+11	5.43937e+11	1.25132e+11	444733376000	55250780000	0
0	0	2025	2020	0	840	-40	18	0	19	3.31011	55.1248	15.2905	23.9055	0	0	1.80939e+11	8.54043e+11	1.90769e+11	260748834000	0	0
0	0	2025	2020	0	840	-40	18	1	19	3.31011	55.1248	15.2905	13.3231	0	0	1.80939e+11	8.54043e+11	1.90769e+11	257153144000	0	0
0	0	2025	2020	0	840	-40	14	0	19	4.41562	44.5152	12.2079	28.1327	0.101061	0	2.41354e+11	6.86304e+11	1.55712e+11	306821950000	2499084000	0
0	0	2025	2020	0	840	-40	14	1	19	4.41562	44.5152	12.2079	15.6708	0.101061	0	2.41354e+11	6.86304e+11	1.55712e+11	302583800000	2425644000	0
0	0	2025	2020	0	840	-40	10	0	19	5.42121	34.8867	9.50681	31.523	1.65628	0	2.96064e+11	5.36399e+11	1.23342e+11	343618690000	40957210000	0
0	0	2025	2020	0	840	-40	10	1	19	5.42121	34.8867	9.50681	17.5162	1.65628	0	2.96064e+11	5.36399e+11	1.23342e+11	338834680000	39753610000	0
0	0	2025	2020	0	840	-60	18	0	19	2.16226	51.9889	14.6107	15.5523	0	0	1.18192e+11	8.10037e+11	1.78064e+11	169636236000	0	0
0	0	2025	2020	0	840	-60	18	1	19	2.16226	51.9889	14.6107	8.66768	0	0	1.18192e+11	8.10037e+11	1.78064e+11	167296976000	0	0
0	0	2025	2020	0	840	-60	14	0	19	2.95772	43.8397	12.0897	18.6108	0.0168435	0	1.61678e+11	6.77505e+11	1.52664e+11	202990190000	416514000	0
0	0	2025	2020	0	840	-60	14	1	19	2.95772	43.8397	12.0897	10.3706	0.0168435	0	1.61678e+11	6.77505e+11	1.52664e+11	200189560000	404274000	0
0	0	2025	2020	0	840	-60	10	0	19	3.92364	34.4784	9.38606	21.6838	1.005	0	2.14301e+11	5.29893e+11	1.21801e+11	236372496000	24852002000	0
0	0	2025	2020	0	840	-60	10	1	19	3.92364	34.4784	9.38606	12.0506	1.005	0	2.14301e+11	5.29893e+11	1.21801e+11	233083056000	24121682000	0
0	0	2025	2020	0	840	-80	18	0	19	0.863472	49.5017	14.0515	7.67516	0	0	4.71935e+10	7.74651e+11	1.68264e+11	83716584000	0	0
0	0	2025	2020	0	840	-80	18	1	19	0.863472	49.5017	14.0515	4.27756	0	0	4.71935e+10	7.74651e+11	1.68264e+11	82562144000	0	0
0	0	2025	2020	0	840	-80	14	0	19	1.53871	42.9252	11.9383	9.36312	0	0	8.41054e+10	6.658e+11	1.48511e+11	102127938000	0	0
0	0	2025	2020	0	840	-80	14	1	19	1.53871	42.9252	11.9383	5.2183	0	0	8.41054e+10	6.658e+11	1.48511e+11	100719608000	0	0
0	0	2025	2020	0	840	-80	10	0	19	2.40966	34.2163	9.30535	14.6001	0.370557	0	1.31636e+11	5.2564e+11	1.20765e+11	159175654000	9163308000	0
0	0	2025	2020	0	840	-80	10	1	19	2.40966	34.2163	9.30535	8.11903	0.370557	0	1.31636e+11	5.2564e+11	1.20765e+11	156964984000	8894028000	0
0	0	2025	2020	0.33	1400	20	18	0	19	10.7062	60.0943	16.4696	48.1651	1.00026	10.4444	5.85251e+11	9.26234e+11	2.1041e+11	489095482000	23807052000	124862058000
0	0	2025	2020	0.33	1400	20	18	1	19	10.7062	60.0943	16.4696	27.0529	1.00026	6.27405	5.85251e+11	9.26234e+11	2.1041e+11	480980482000	22931052000	124862058000
0	0	2025	2020	0.33	1400	20	14	0	19	12.8615	46.6273	12.7583	54.1973	1.57576	10.7776	7.03074e+11	7.18173e+11	1.63925e+11	550217356000	37504260000	128845556000
0	0	2025	2020	0.33	1400	20	14	1	19	12.8615	46.6273	12.7583	30.4072	1.57576	6.47421	7.03074e+11	7.18173e+11	1.63925e+11	541060156000	36124260000	128845556000
0	0	2025	2020	0.33	1400	20	10	0	19	14.7145	35.045	9.56775	62.2955	3.27484	11.7313	8.04368e+11	5.39263e+11	1.24026e+11	632284974000	77943636000	140246602000
0	0	2025	2020	0.33	1400	20	10	1	19	14.7145	35.045	9.56775	34.9132	3.27484	7.04708	8.04368e+11	5.39263e+11	1.24026e+11	621730774000	75075636000	140246602000
0	0	2025	2020	0.33	1400	0	18	0	19	8.7353	58.4417	16.0049	36.3406	0.18498	10.0078	4.77514e+11	9.00477e+11	2.04354e+11	369083740000	4402674000	119642302000
0	0	2025	2020	0.33	1400	0	18	1	19	8.7353	58.4417	16.0049	20.4271	0.18498	6.01176	4.77514e+11	9.00477e+11	2.04354e+11	362972940000	4240674000	119642302000
0	0	2025	2020	0.33	1400	0	14	0	19	10.8077	45.4282	12.4215	42.3359	0.781028	10.3295	5.90801e+11	6.99495e+11	1.59523e+11	429859990000	18589068000	123488438000
0	0	2025	2020	0.33	1400	0	14	1	19	10.8077	45.4282	12.4215	23.7681	0.781028	6.20502	5.90801e+11	6.99495e+11	1.59523e+11	422718890000	17905068000	123488438000
0	0	2025	2020	0.33	1400	0	10	0	19	12.5874	34.2464	9.3414	50.4894	2.4664	11.2717	6.8809e+11	5.26774e+11	1.21115e+11	512450894000	58702320000	134752122000
0	0	2025	2020	0.33	1400	0	10	1	19	12.5874	34.2464	9.3414	28.2952	2.4664	6.771	6.8809e+11	5.26774e+11	1.21115e+11	503895894000	56542320000	134752122000
0	0	2025	2020	0.33	1400	-20	18	0	19	6.66918	57.2136	15.7334	28.1501	0	8.00853	3.6457e+11	8.83117e+11	1.99332e+11	285914412000	0	95741314000
0	0	2025	2020	0.33	1400	-20	18	1	19	6.66918	57.2136	15.7334	15.827	0	4.81079	3.6457e+11	8.83117e+11	1.99332e+11	281183812000	0	95741314000
0	0	2025	2020	0.33	1400	-20	14	0	19	8.6315	44.9159	12.2793	33.0755	0.239789	8.22684	4.7184e+11	6.91556e+11	1.57548e+11	335862466000	5707170000	98351192000
0	0	2025	2020	0.33	1400	-20	14	1	19	8.6315	44.9159	12.2793	18.5764	0.239789	4.94193	4.7184e+11	6.91556e+11	1.57548e+11	330288966000	5497170000	98351192000
0	0	2025	2020	0.33	1400	-20	10	0	19	10.3718	33.9616	9.25736	40.03	1.88406	9.57117	5.66973e+11	5.22239e+11	1.20037e+11	406303940000	44842050000	114422546000
0	0	2025	2020	0.33	1400	-20	10	1	19	10.3718	33.9616	9.25736	22.4369	1.88406	5.74948	5.66973e+11	5.22239e+11	1.20037e+11	399523740000	43192050000	114422546000
0	0	2025	2020	0.33	1400	-40	18	0	19	4.80437	55.1248	15.2905	20.5869	0	5.99778	2.6263e+11	8.54043e+11	1.90769e+11	209095992000	0	71702964000
0	0	2025	2020	0.33	1400	-40	18	1	19	4.80437	55.1248	15.2905	11.5747	0	3.60292	2.6263e+11	8.54043e+11	1.90769e+11	205636392000	0	71702964000
0	0	2025	2020	0.33	1400	-40	14	0	19	6.4333	44.4894	12.2006	24.5899	0.0822135	6.2046	3.51676e+11	6.859e+11	1.55612e+11	249724446000	1956744000	74175480000
0	0	2025	2020	0.33	1400	-40	14	1	19	6.4333	44.4894	12.2006	13.8179	0.0822135	3.72716	3.51676e+11	6.859e+11	1.55612e+11	245586446000	1884744000	74175480000
0	0	2025	2020	0.33	1400	-40	10	0	19	8.11856	33.8945	9.23206	29.7181	1.36337	7.6983	4.43801e+11	5.21039e+11	1.19741e+11	301636482000	32449338000	92032540000
0	0	2025	2020	0.33	1400	-40	10	1	19	8.11856	33.8945	9.23206	16.6565	1.36337	4.62443	4.43801e+11	5.21039e+11	1.19741e+11	296602482000	31255338000	92032540000
0	0	2025	2020	0.33	1400	-60	18	0	19	3.13812	51.9889	14.6107	13.4294	0	3.97554	1.71545e+11	8.10037e+11	1.78064e+11	136399536000	0	47527252000
0	0	2025	2020	0.33	1400	-60	18	1	19	3.13812	51.9889	14.6107	7.55051	0	2.38814	1.71545e+11	8.10037e+11	1.78064e+11	134142736000	0	47527252000
0	0	2025	2020	0.33	1400	-60	14	0	19	4.29661	43.8411	12.0901	16.9159	0.0137022	4.23981	2.34874e+11	6.77527e+11	1.52667e+11	171801254000	326124000	50686578000
0	0	2025	2020	0.33	1400	-60	14	1	19	4.29661	43.8411	12.0901	9.50826	0.0137022	2.54689	2.34874e+11	6.77527e+11	1.52667e+11	168956654000	314124000	50686578000
0	0	2025	2020	0.33	1400	-60	10	0	19	5.85454	33.8871	9.22234	22.0995	0.822135	5.82543	3.20038e+11	5.20739e+11	1.1965e+11	224323876000	19567440000	69642534000
0	0	2025	2020	0.33	1400	-60	10	1	19	5.85454	33.8871	9.22234	12.3904	0.822135	3.49938	3.20038e+11	5.20739e+11	1.1965e+11	220583476000	18847440000	69642534000
0	0	2025	2020	0.33	1400	-80	18	0	19	1.25275	49.5017	14.0515	6.64092	0	1.97628	6.84816e+10	7.74651e+11	1.68264e+11	67450320000	0	23626264000
0	0	2025	2020	0.33	1400	-80	18	1	19	1.25275	49.5017	14.0515	3.73377	0	1.18717	6.84816e+10	7.74651e+11	1.68264e+11	66334320000	0	23626264000
0	0	2025	2020	0.33	1400	-80	14	0	19	2.23294	42.9252	11.9383	9.31574	0	2.32098	1.22063e+11	6.658e+11	1.48511e+11	94617810000	0	27747124000
0	0	2025	2020	0.33	1400	-80	14	1	19	2.23294	42.9252	11.9383	5.23765	0	1.39423	1.22063e+11	6.658e+11	1.48511e+11	93052310000	0	27747124000
0	0	2025	2020	0.33	1400	-80	10	0	19	3.56438	34.0201	9.25138	13.3741	0.294598	3.97554	1.94847e+11	5.22611e+11	1.20043e+11	135769550000	7011666000	47527252000
0	0	2025	2020	0.33	1400	-80	10	1	19	3.56438	34.0201	9.25138	7.50203	0.294598	2.38814	1.94847e+11	5.22611e+11	1.20043e+11	133508750000	6753666000	47527252000
0	0	2025	2020	0.33	1120	20	18	0	19	9.04448	59.9104	16.4175	42.917	0.90999	10.4444	4.94315e+11	9.23356e+11	2.09768e+11	449946487000	22038700000	124862058000
0	0	2025	2020	0.33	1120	20	18	1	19	9.04448	59.9104	16.4175	24.0144	0.90999	6.27405	4.94315e+11	9.23356e+11	2.09768e+11	443048737000	21302860000	124862058000
0	0	2025	2020	0.33	1120	20	14	0	19	10.8744	46.3387	12.6765	48.2919	1.43355	10.7776	5.94067e+11	7.1366e+11	1.62917e+11	506185186000	34718500000	128845556000
0	0	2025	2020	0.33	1120	20	14	1	19	10.8744	46.3387	12.6765	26.9939	1.43355	6.47421	5.94067e+11	7.1366e+11	1.62917e+11	498401566000	33559300000	128845556000
0	0	2025	2020	0.33	1120	20	10	0	19	12.47	34.672	9.4622	55.5077	2.97928	11.7313	6.80494e+11	5.33433e+11	1.22723e+11	581695449000	72154100000	140246602000
0	0	2025	2020	0.33	1120	20	10	1	19	12.47	34.672	9.4622	30.9963	2.97928	7.04708	6.80494e+11	5.33433e+11	1.22723e+11	572724379000	69744980000	140246602000
0	0	2025	2020	0.33	1120	0	18	0	19	7.37763	58.4058	15.9946	32.3809	0.168286	10.0078	4.03267e+11	8.99914e+11	2.04229e+11	339536650000	4075650000	119642302000
0	0	2025	2020	0.33	1120	0	18	1	19	7.37763	58.4058	15.9946	18.1318	0.168286	6.01176	4.03267e+11	8.99914e+11	2.04229e+11	334342470000	3939570000	119642302000
0	0	2025	2020	0.33	1120	0	14	0	19	9.13744	45.25	12.3709	37.7229	0.71054	10.3295	4.99186e+11	6.96706e+11	1.58902e+11	395455360000	17208300000	123488438000
0	0	2025	2020	0.33	1120	0	14	1	19	9.13744	45.25	12.3709	21.0991	0.71054	6.20502	4.99186e+11	6.96706e+11	1.58902e+11	389385425000	16633740000	123488438000
0	0	2025	2020	0.33	1120	0	10	0	19	10.672	33.9495	9.25735	44.9881	2.24381	11.2717	5.82263e+11	5.22133e+11	1.20078e+11	471449729000	54342000000	134752122000
0	0	2025	2020	0.33	1120	0	10	1	19	10.672	33.9495	9.25735	25.1208	2.24381	6.771	5.82263e+11	5.22133e+11	1.20078e+11	464177979000	52527600000	134752122000
0	0	2025	2020	0.33	1120	-20	18	0	19	5.63196	57.2136	15.7334	25.0829	0	8.00853	3.07867e+11	8.83117e+11	1.99332e+11	263024412000	0	95741314000
0	0	2025	2020	0.33	1120	-20	18	1	19	5.63196	57.2136	15.7334	14.0484	0	4.81079	3.07867e+11	8.83117e+11	1.99332e+11	259003402000	0	95741314000
0	0	2025	2020	0.33	1120	-20	14	0	19	7.29261	44.8162	12.2509	29.4715	0.218148	8.22684	3.98553e+11	6.89991e+11	1.57201e+11	308979106000	5283250000	98351192000
0	0	2025	2020	0.33	1120	-20	14	1	19	7.29261	44.8162	12.2509	16.49	0.218148	4.94193	3.98553e+11	6.89991e+11	1.57201e+11	304241631000	5106850000	98351192000
0	0	2025	2020	0.33	1120	-20	10	0	19	8.7918	33.7178	9.1883	35.6683	1.71402	9.57117	4.79783e+11	5.18428e+11	1.19186e+11	373794680000	41511250000	114422546000
0	0	2025	2020	0.33	1120	-20	10	1	19	8.7918	33.7178	9.1883	19.9195	1.71402	5.74948	4.79783e+11	5.18428e+11	1.19186e+11	368031510000	40125250000	114422546000
0	0	2025	2020	0.33	1120	-40	18	0	19	4.05724	55.1248	15.2905	18.3437	0	5.99778	2.21785e+11	8.54043e+11	1.90769e+11	192355992000	0	71702964000
0	0	2025	2020	0.33	1120	-40	18	1	19	4.05724	55.1248	15.2905	10.274	0	3.60292	2.21785e+11	8.54043e+11	1.90769e+11	189415332000	0	71702964000
0	0	2025	2020	0.33	1120	-40	14	0	19	5.43362	44.4484	12.1888	21.9105	0.0747937	6.2046	2.97009e+11	6.85256e+11	1.5547e+11	229733811000	1811400000	74175480000
0	0	2025	2020	0.33	1120	-40	14	1	19	5.43362	44.4484	12.1888	12.2655	0.0747937	3.72716	2.97009e+11	6.85256e+11	1.5547e+11	226216511000	1750920000	74175480000
0	0	2025	2020	0.33	1120	-40	10	0	19	6.87836	33.7012	9.17729	26.48	1.24033	7.6983	3.75496e+11	5.18017e+11	1.19066e+11	277502037000	30039050000	92032540000
0	0	2025	2020	0.33	1120	-40	10	1	19	6.87836	33.7012	9.17729	14.7877	1.24033	4.62443	3.75496e+11	5.18017e+11	1.19066e+11	273223137000	29036090000	92032540000
0	0	2025	2020	0.33	1120	-60	18	0	19	2.65019	51.9889	14.6107	11.9661	0	3.97554	1.44869e+11	8.10037e+11	1.78064e+11	125479536000	0	47527252000
0	0	2025	2020	0.33	1120	-60	18	1	19	2.65019	51.9889	14.6107	6.70201	0	2.38814	1.44869e+11	8.10037e+11	1.78064e+11	123561256000	0	47527252000
0	0	2025	2020	0.33	1120	-60	14	0	19	3.62854	43.8323	12.0876	15.0727	0.0124656	4.23981	1.98351e+11	6.77389e+11	1.52637e+11	158047709000	301900000	50686578000
0	0	2025	2020	0.33	1120	-60	14	1	19	3.62854	43.8323	12.0876	8.43989	0.0124656	2.54689	1.98351e+11	6.77389e+11	1.52637e+11	155629799000	291820000	50686578000
0	0	2025	2020	0.33	1120	-60	10	0	19	4.95759	33.7494	9.18325	19.6915	0.747937	5.82543	2.70704e+11	5.18585e+11	1.1917e+11	206374246000	18114000000	69642534000
0	0	2025	2020	0.33	1120	-60	10	1	19	4.95759	33.7494	9.18325	11	0.747937	3.49938	2.70704e+11	5.18585e+11	1.1917e+11	203194906000	17509200000	69642534000
0	0	2025	2020	0.33	1120	-80	18	0	19	1.05811	49.5017	14.0515	5.91732	0	1.97628	5.78375e+10	7.74651e+11	1.68264e+11	62050320000	0	23626264000
0	0	2025	2020	0.33	1120	-80	18	1	19	1.05811	49.5017	14.0515	3.31418	0	1.18717	5.78375e+10	7.74651e+11	1.68264e+11	61101720000	0	23626264000
0	0	2025	2020	0.33	1120	-80	14	0	19	1.88583	42.9252	11.9383	8.30068	0	2.32098	1.03084e+11	6.658e+11	1.48511e+11	87042810000	0	27747124000
0	0	2025	2020	0.33	1120	-80	14	1	19	1.88583	42.9252	11.9383	4.64906	0	1.39423	1.03084e+11	6.658e+11	1.48511e+11	85712135000	0	27747124000
0	0	2025	2020	0.33	1120	-80	10	0	19	3.01482	33.9459	9.23019	11.9168	0.268011	3.97554	1.64704e+11	5.21447e+11	1.19785e+11	124904735000	6490850000	47527252000
0	0	2025	2020	0.33	1120	-80	10	1	19	3.01482	33.9459	9.23019	6.65999	0.268011	2.38814	1.64704e+11	5.21447e+11	1.19785e+11	122983055000	6274130000	47527252000
0	0	2025	2020	0.33	840	20	18	0	19	7.38282	59.7264	16.3653	37.6689	0.819717	10.4444	4.03379e+11	9.20479e+11	2.09126e+11	410797492000	20270348000	124862058000
0	0	2025	2020	0.33	840	20	18	1	19	7.38282	59.7264	16.3653	20.9758	0.819717	6.27405	4.03379e+11	9.20479e+11	2.09126e+11	405116992000	19674668000	124862058000
0	0	2025	2020	0.33	840	20	14	0	19	8.88736	46.0501	12.5948	42.3865	1.29134	10.7776	4.8506e+11	7.09148e+11	1.61909e+11	462153016000	31932740000	128845556000
0	0	2025	2020	0.33	840	20	14	1	19	8.88736	46.0501	12.5948	23.5806	1.29134	6.47421	4.8506e+11	7.09148e+11	1.61909e+11	455742976000	30994340000	128845556000
0	0	2025	2020	0.33	840	20	10	0	19	10.2255	34.2989	9.35665	48.72	2.68373	11.7313	5.5662e+11	5.27604e+11	1.21419e+11	531105924000	66364564000	140246602000
0	0	2025	2020	0.33	840	20	10	1	19	10.2255	34.2989	9.35665	27.0793	2.68373	7.04708	5.5662e+11	5.27604e+11	1.21419e+11	523717984000	64414324000	140246602000
0	0	2025	2020	0.33	840	0	18	0	19	6.01996	58.3699	15.9844	28.4212	0.151592	10.0078	3.2902e+11	8.99351e+11	2.04104e+11	309989560000	3748626000	119642302000
0	0	2025	2020	0.33	840	0	18	1	19	6.01996	58.3699	15.9844	15.8366	0.151592	6.01176	3.2902e+11	8.99351e+11	2.04104e+11	305712000000	3638466000	119642302000
0	0	2025	2020	0.33	840	0	14	0	19	7.4672	45.0719	12.3203	33.11	0.640053	10.3295	4.07572e+11	6.93916e+11	1.58281e+11	361050730000	15827532000	123488438000
0	0	2025	2020	0.33	840	0	14	1	19	7.4672	45.0719	12.3203	18.4301	0.640053	6.20502	4.07572e+11	6.93916e+11	1.58281e+11	356051960000	15362412000	123488438000
0	0	2025	2020	0.33	840	0	10	0	19	8.75666	33.6526	9.17329	39.4867	2.02122	11.2717	4.76437e+11	5.17492e+11	1.19041e+11	430448564000	49981680000	134752122000
0	0	2025	2020	0.33	840	0	10	1	19	8.75666	33.6526	9.17329	21.9464	2.02122	6.771	4.76437e+11	5.17492e+11	1.19041e+11	424460064000	48512880000	134752122000
0	0	2025	2020	0.33	840	-20	18	0	19	4.59474	57.2136	15.7334	22.0156	0	8.00853	2.51164e+11	8.83117e+11	1.99332e+11	240134412000	0	95741314000
0	0	2025	2020	0.33	840	-20	18	1	19	4.59474	57.2136	15.7334	12.2698	0	4.81079	2.51164e+11	8.83117e+11	1.99332e+11	236822992000	0	95741314000
0	0	2025	2020	0.33	840	-20	14	0	19	5.95372	44.7165	12.2224	25.8676	0.196508	8.22684	3.25266e+11	6.88427e+11	1.56854e+11	282095746000	4859330000	98351192000
0	0	2025	2020	0.33	840	-20	14	1	19	5.95372	44.7165	12.2224	14.4036	0.196508	4.94193	3.25266e+11	6.88427e+11	1.56854e+11	278194296000	4716530000	98351192000
0	0	2025	2020	0.33	840	-20	10	0	19	7.21182	33.474	9.11924	31.3066	1.54399	9.57117	3.92592e+11	5.14616e+11	1.18335e+11	341285420000	38180450000	114422546000
0	0	2025	2020	0.33	840	-20	10	1	19	7.21182	33.474	9.11924	17.4022	1.54399	5.74948	3.92592e+11	5.14616e+11	1.18335e+11	336539280000	37058450000	114422546000
0	0	2025	2020	0.33	840	-40	18	0	19	3.31011	55.1248	15.2905	16.1005	0	5.99778	1.80939e+11	8.54043e+11	1.90769e+11	175615992000	0	71702964000
0	0	2025	2020	0.33	840	-40	18	1	19	3.31011	55.1248	15.2905	8.97322	0	3.60292	1.80939e+11	8.54043e+11	1.90769e+11	173194272000	0	71702964000
0	0	2025	2020	0.33	840	-40	14	0	19	4.43394	44.4074	12.1771	19.2312	0.067374	6.2046	2.42343e+11	6.84613e+11	1.55327e+11	209743176000	1666056000	74175480000
0	0	2025	2020	0.33	840	-40	14	1	19	4.43394	44.4074	12.1771	10.7131	0.067374	3.72716	2.42343e+11	6.84613e+11	1.55327e+11	206846576000	1617096000	74175480000
0	0	2025	2020	0.33	840	-40	10	0	19	5.63816	33.5079	9.12251	23.2419	1.11729	7.6983	3.07191e+11	5.14994e+11	1.18392e+11	253367592000	27628762000	92032540000
0	0	2025	2020	0.33	840	-40	10	1	19	5.63816	33.5079	9.12251	12.919	1.11729	4.62443	3.07191e+11	5.14994e+11	1.18392e+11	249843792000	26816842000	92032540000
0	0	2025	2020	0.33	840	-60	18	0	19	2.16226	51.9889	14.6107	10.5029	0	3.97554	1.18192e+11	8.10037e+11	1.78064e+11	114559536000	0	47527252000
0	0	2025	2020	0.33	840	-60	18	1	19	2.16226	51.9889	14.6107	5.8535	0	2.38814	1.18192e+11	8.10037e+11	1.78064e+11	112979776000	0	47527252000
0	0	2025	2020	0.33	840	-60	14	0	19	2.96048	43.8235	12.0851	13.2296	0.011229	4.23981	1.61828e+11	6.77251e+11	1.52606e+11	144294164000	277676000	50686578000
0	0	2025	2020	0.33	840	-60	14	1	19	2.96048	43.8235	12.0851	7.37152	0.011229	2.54689	1.61828e+11	6.77251e+11	1.52606e+11	142302944000	269516000	50686578000
0	0	2025	2020	0.33	840	-60	10	0	19	4.06063	33.6118	9.14415	17.2835	0.67374	5.82543	2.2137e+11	5.16431e+11	1.1869e+11	188424616000	16660560000	69642534000
0	0	2025	2020	0.33	840	-60	10	1	19	4.06063	33.6118	9.14415	9.60967	0.67374	3.49938	2.2137e+11	5.16431e+11	1.1869e+11	185806336000	16170960000	69642534000
0	0	2025	2020	0.33	840	-80	18	0	19	0.863472	49.5017	14.0515	5.19372	0	1.97628	4.71935e+10	7.74651e+11	1.68264e+11	56650320000	0	23626264000
0	0	2025	2020	0.33	840	-80	18	1	19	0.863472	49.5017	14.0515	2.89459	0	1.18717	4.71935e+10	7.74651e+11	1.68264e+11	55869120000	0	23626264000
0	0	2025	2020	0.33	840	-80	14	0	19	1.53871	42.9252	11.9383	7.28564	0	2.32098	8.41054e+10	6.658e+11	1.48511e+11	79467810000	0	27747124000
0	0	2025	2020	0.33	840	-80	14	1	19	1.53871	42.9252	11.9383	4.06046	0	1.39423	8.41054e+10	6.658e+11	1.48511e+11	78371960000	0	27747124000
0	0	2025	2020	0.33	840	-80	10	0	19	2.46526	33.8717	9.209	10.4596	0.241424	3.97554	1.34561e+11	5.20282e+11	1.19527e+11	114039920000	5970034000	47527252000
0	0	2025	2020	0.33	840	-80	10	1	19	2.46526	33.8717	9.209	5.81794	0.241424	2.38814	1.34561e+11	5.20282e+11	1.19527e+11	112457360000	5794594000	47527252000
0	0	2025	2050	0	1400	20	18	0	19	13.741	60.1828	16.4948	66.5199	1.13901	0	6.1037e+11	9.27621e+11	2.10723e+11	675510972000	24296238000	0
0	0	2025	2050	0	1400	20	18	1	19	13.741	60.1828	16.4948	38.5841	1.13901	0	6.1037e+11	9.27621e+11	2.10723e+11	664309572000	23402238000	0
0	0	2025	2050	0	1400	20	14	0	19	16.9066	47.5328	13.0142	73.8433	2.08082	0	7.30539e+11	7.32314e+11	1.67147e+11	749689986000	44515926000	0
0	0	2025	2050	0	1400	20	14	1	19	16.9066	47.5328	13.0142	42.9856	2.08082	0	7.30539e+11	7.32314e+11	1.67147e+11	737217986000	42877926000	0
0	0	2025	2050	0	1400	20	10	0	19	19.5378	37.5158	10.2567	78.0677	4.92045	0	8.26383e+11	5.7763e+11	1.32874e+11	792304884000	105011928000	0
0	0	2025	2050	0	1400	20	10	1	19	19.5378	37.5158	10.2567	45.5689	4.92045	0	8.26383e+11	5.7763e+11	1.32874e+11	779065984000	101147928000	0
0	0	2025	2050	0	1400	0	18	0	19	11.1164	58.555	16.0372	53.9759	0.236471	0	4.96821e+11	9.02254e+11	2.04755e+11	548192112000	5054922000	0
0	0	2025	2050	0	1400	0	18	1	19	11.1164	58.555	16.0372	31.2992	0.236471	0	4.96821e+11	9.02254e+11	2.04755e+11	539115812000	4868922000	0
0	0	2025	2050	0	1400	0	14	0	19	14.1633	46.3775	12.689	61.244	1.2012	0	6.12007e+11	7.14303e+11	1.62908e+11	621828440000	25763796000	0
0	0	2025	2050	0	1400	0	14	1	19	14.1633	46.3775	12.689	35.6582	1.2012	0	6.12007e+11	7.14303e+11	1.62908e+11	611494640000	24815796000	0
0	0	2025	2050	0	1400	0	10	0	19	16.6717	36.7976	10.0528	65.4869	4.0331	0	7.03124e+11	5.66389e+11	1.30249e+11	664621000000	86096736000	0
0	0	2025	2050	0	1400	0	10	1	19	16.6717	36.7976	10.0528	38.2363	4.0331	0	7.03124e+11	5.66389e+11	1.30249e+11	653515300000	82928736000	0
0	0	2025	2050	0	1400	-20	18	0	19	8.4092	57.2136	15.7334	41.8378	0	0	3.79293e+11	8.83117e+11	1.99332e+11	424937016000	0	0
0	0	2025	2050	0	1400	-20	18	1	19	8.4092	57.2136	15.7334	24.2327	0	0	3.79293e+11	8.83117e+11	1.99332e+11	417906216000	0	0
0	0	2025	2050	0	1400	-20	14	0	19	11.3842	45.3239	12.3949	48.4234	0.398885	0	4.92169e+11	6.97934e+11	1.58999e+11	491708850000	8642286000	0
0	0	2025	2050	0	1400	-20	14	1	19	11.3842	45.3239	12.3949	28.2034	0.398885	0	4.92169e+11	6.97934e+11	1.58999e+11	483548550000	8324286000	0
0	0	2025	2050	0	1400	-20	10	0	19	13.8005	36.0951	9.85179	52.906	3.13081	0	5.79688e+11	5.55358e+11	1.27682e+11	536927416000	66855420000	0
0	0	2025	2050	0	1400	-20	10	1	19	13.8005	36.0951	9.85179	30.916	3.13081	0	5.79688e+11	5.55358e+11	1.27682e+11	527953016000	64395420000	0
0	0	2025	2050	0	1400	-40	18	0	19	6.00996	55.1248	15.2905	30.5667	0	0	2.72812e+11	8.54043e+11	1.90769e+11	310458834000	0	0
0	0	2025	2050	0	1400	-40	18	1	19	6.00996	55.1248	15.2905	17.6849	0	0	2.72812e+11	8.54043e+11	1.90769e+11	305322134000	0	0
0	0	2025	2050	0	1400	-40	14	0	19	8.49324	44.6392	12.2433	35.9716	0.134906	0	3.68104e+11	6.8825e+11	1.56144e+11	365307400000	2935116000	0
0	0	2025	2050	0	1400	-40	14	1	19	8.49324	44.6392	12.2433	20.952	0.134906	0	3.68104e+11	6.8825e+11	1.56144e+11	359252900000	2827116000	0
0	0	2025	2050	0	1400	-40	10	0	19	10.9044	35.4647	9.67064	40.3067	2.25104	0	4.55444e+11	5.45439e+11	1.2536e+11	409075570000	48103290000	0
0	0	2025	2050	0	1400	-40	10	1	19	10.9044	35.4647	9.67064	23.6012	2.25104	0	4.55444e+11	5.45439e+11	1.2536e+11	402241270000	46333290000	0
0	0	2025	2050	0	1400	-60	18	0	19	3.90926	51.9889	14.6107	19.8859	0	0	1.78049e+11	8.10037e+11	1.78064e+11	201976236000	0	0
0	0	2025	2050	0	1400	-60	18	1	19	3.90926	51.9889	14.6107	11.4996	0	0	1.78049e+11	8.10037e+11	1.78064e+11	198634436000	0	0
0	0	2025	2050	0	1400	-60	14	0	19	5.679	43.864	12.0966	23.7966	0.0224181	0	2.46509e+11	6.77886e+11	1.52748e+11	241687280000	489186000	0
0	0	2025	2050	0	1400	-60	14	1	19	5.679	43.864	12.0966	13.8655	0.0224181	0	2.46509e+11	6.77886e+11	1.52748e+11	237686380000	471186000	0
0	0	2025	2050	0	1400	-60	10	0	19	7.98918	34.893	9.50376	27.7258	1.36379	0	3.3055e+11	5.36382e+11	1.23247e+11	281401386000	29188098000	0
0	0	2025	2050	0	1400	-60	10	1	19	7.98918	34.893	9.50376	16.3088	1.36379	0	3.3055e+11	5.36382e+11	1.23247e+11	276702186000	28114098000	0
0	0	2025	2050	0	1400	-80	18	0	19	1.47849	49.5017	14.0515	9.8138	0	0	7.035e+10	7.74651e+11	1.68264e+11	99676584000	0	0
0	0	2025	2050	0	1400	-80	18	1	19	1.47849	49.5017	14.0515	5.64049	0	0	7.035e+10	7.74651e+11	1.68264e+11	98027384000	0	0
0	0	2025	2050	0	1400	-80	14	0	19	2.96424	42.9252	11.9383	11.9721	0	0	1.28316e+11	6.658e+11	1.48511e+11	121597938000	0	0
0	0	2025	2050	0	1400	-80	14	1	19	2.96424	42.9252	11.9383	6.98783	0	0	1.28316e+11	6.658e+11	1.48511e+11	119586038000	0	0
0	0	2025	2050	0	1400	-80	10	0	19	5.02918	34.4473	9.37107	18.6684	0.500053	0	2.04179e+11	5.29259e+11	1.2157e+11	189503644000	10762092000	0
0	0	2025	2050	0	1400	-80	10	1	19	5.02918	34.4473	9.37107	11.005	0.500053	0	2.04179e+11	5.29259e+11	1.2157e+11	186345544000	10366092000	0
0	0	2025	2050	0	1120	20	18	0	19	11.6145	59.9874	16.4394	59.2718	1.04688	0	5.15545e+11	9.24565e+11	2.10042e+11	621438432000	22491550000	0
0	0	2025	2050	0	1120	20	18	1	19	11.6145	59.9874	16.4394	34.3863	1.04688	0	5.15545e+11	9.24565e+11	2.10042e+11	611917242000	21740590000	0
0	0	2025	2050	0	1120	20	14	0	19	14.3006	47.1648	12.9098	65.7973	1.91203	0	6.17167e+11	7.26559e+11	1.65863e+11	689693001000	41209350000	0
0	0	2025	2050	0	1120	20	14	1	19	14.3006	47.1648	12.9098	38.334	1.91203	0	6.17167e+11	7.26559e+11	1.65863e+11	679091801000	39833430000	0
0	0	2025	2050	0	1120	20	10	0	19	16.5508	37.0035	10.1117	69.5614	4.52225	0	6.98406e+11	5.69622e+11	1.31085e+11	728916549000	97211800000	0
0	0	2025	2050	0	1120	20	10	1	19	16.5508	37.0035	10.1117	40.6631	4.52225	0	6.98406e+11	5.69622e+11	1.31085e+11	717663484000	93966040000	0
0	0	2025	2050	0	1120	0	18	0	19	9.3899	58.5036	16.0225	48.0947	0.217304	0	4.19572e+11	9.01448e+11	2.04576e+11	504306477000	4679450000	0
0	0	2025	2050	0	1120	0	18	1	19	9.3899	58.5036	16.0225	27.8901	0.217304	0	4.19572e+11	9.01448e+11	2.04576e+11	496591622000	4523210000	0
0	0	2025	2050	0	1120	0	14	0	19	11.9755	46.115	12.6144	54.5708	1.10351	0	5.16983e+11	7.10193e+11	1.61993e+11	572060450000	23850100000	0
0	0	2025	2050	0	1120	0	14	1	19	11.9755	46.115	12.6144	31.798	1.10351	0	5.16983e+11	7.10193e+11	1.61993e+11	563276720000	23053780000	0
0	0	2025	2050	0	1120	0	10	0	19	14.1223	36.356	9.92779	58.3513	3.70663	0	5.94237e+11	5.59487e+11	1.28707e+11	611448115000	79701600000	0
0	0	2025	2050	0	1120	0	10	1	19	14.1223	36.356	9.92779	34.1211	3.70663	0	5.94237e+11	5.59487e+11	1.28707e+11	602008270000	77040480000	0
0	0	2025	2050	0	1120	-20	18	0	19	7.10185	57.2136	15.7334	37.2791	0	0	3.20302e+11	8.83117e+11	1.99332e+11	390917016000	0	0
0	0	2025	2050	0	1120	-20	18	1	19	7.10185	57.2136	15.7334	21.5892	0	0	3.20302e+11	8.83117e+11	1.99332e+11	384940836000	0	0
0	0	2025	2050	0	1120	-20	14	0	19	9.62131	45.1738	12.3521	43.1471	0.366114	0	4.15709e+11	6.95582e+11	1.58477e+11	452351310000	8000350000	0
0	0	2025	2050	0	1120	-20	14	1	19	9.62131	45.1738	12.3521	25.1489	0.366114	0	4.15709e+11	6.95582e+11	1.58477e+11	445415055000	7733230000	0
0	0	2025	2050	0	1120	-20	10	0	19	11.6864	35.7299	9.74833	47.1413	2.8773	0	4.89922e+11	5.49647e+11	1.26407e+11	493971436000	61889500000	0
0	0	2025	2050	0	1120	-20	10	1	19	11.6864	35.7299	9.74833	27.5919	2.8773	0	4.89922e+11	5.49647e+11	1.26407e+11	486343196000	59823100000	0
0	0	2025	2050	0	1120	-40	18	0	19	5.07585	55.1248	15.2905	27.2361	0	0	2.30385e+11	8.54043e+11	1.90769e+11	285603834000	0	0
0	0	2025	2050	0	1120	-40	18	1	19	5.07585	55.1248	15.2905	15.7536	0	0	2.30385e+11	8.54043e+11	1.90769e+11	281237639000	0	0
0	0	2025	2050	0	1120	-40	14	0	19	7.17443	44.5772	12.2256	32.0521	0.123777	0	3.10883e+11	6.87277e+11	1.55928e+11	336064675000	2717100000	0
0	0	2025	2050	0	1120	-40	14	1	19	7.17443	44.5772	12.2256	18.6813	0.123777	0	3.10883e+11	6.87277e+11	1.55928e+11	330918350000	2626380000	0
0	0	2025	2050	0	1120	-40	10	0	19	9.23153	35.1757	9.58872	35.9148	2.06863	0	3.84908e+11	5.40919e+11	1.24351e+11	376347130000	44530250000	0
0	0	2025	2050	0	1120	-40	10	1	19	9.23153	35.1757	9.58872	21.068	2.06863	0	3.84908e+11	5.40919e+11	1.24351e+11	370537975000	43043450000	0
0	0	2025	2050	0	1120	-60	18	0	19	3.30195	51.9889	14.6107	17.7191	0	0	1.50363e+11	8.10037e+11	1.78064e+11	185806236000	0	0
0	0	2025	2050	0	1120	-60	18	1	19	3.30195	51.9889	14.6107	10.2431	0	0	1.50363e+11	8.10037e+11	1.78064e+11	182965706000	0	0
0	0	2025	2050	0	1120	-60	14	0	19	4.79646	43.8519	12.0932	21.2037	0.0205632	0	2.08178e+11	6.77695e+11	1.52706e+11	222338735000	452850000	0
0	0	2025	2050	0	1120	-60	14	1	19	4.79646	43.8519	12.0932	12.3623	0.0205632	0	2.08178e+11	6.77695e+11	1.52706e+11	218937970000	437730000	0
0	0	2025	2050	0	1120	-60	10	0	19	6.76204	34.6857	9.44491	24.7048	1.25311	0	2.79346e+11	5.33137e+11	1.22524e+11	258886941000	27020050000	0
0	0	2025	2050	0	1120	-60	10	1	19	6.76204	34.6857	9.44491	14.5659	1.25311	0	2.79346e+11	5.33137e+11	1.22524e+11	254892621000	26117890000	0
0	0	2025	2050	0	1120	-80	18	0	19	1.24934	49.5017	14.0515	8.74448	0	0	5.94176e+10	7.74651e+11	1.68264e+11	91696584000	0	0
0	0	2025	2050	0	1120	-80	18	1	19	1.24934	49.5017	14.0515	5.02043	0	0	5.94176e+10	7.74651e+11	1.68264e+11	90294764000	0	0
0	0	2025	2050	0	1120	-80	14	0	19	2.50398	42.9252	11.9383	10.6676	0	0	1.08367e+11	6.658e+11	1.48511e+11	111862938000	0	0
0	0	2025	2050	0	1120	-80	14	1	19	2.50398	42.9252	11.9383	6.2314	0	0	1.08367e+11	6.658e+11	1.48511e+11	110152823000	0	0
0	0	2025	2050	0	1120	-80	10	0	19	4.25447	34.3318	9.33821	16.6342	0.459244	0	1.72527e+11	5.27449e+11	1.21168e+11	174339649000	9962700000	0
0	0	2025	2050	0	1120	-80	10	1	19	4.25447	34.3318	9.33821	9.83018	0.459244	0	1.72527e+11	5.27449e+11	1.21168e+11	171655264000	9630060000	0
0	0	2025	2050	0	840	20	18	0	19	9.48805	59.792	16.384	52.0238	0.954755	0	4.2072e+11	9.21508e+11	2.0936e+11	567365892000	20686862000	0
0	0	2025	2050	0	840	20	18	1	19	9.48805	59.792	16.384	30.1885	0.954755	0	4.2072e+11	9.21508e+11	2.0936e+11	559524912000	20078942000	0
0	0	2025	2050	0	840	20	14	0	19	11.6946	46.7969	12.8055	57.7513	1.74323	0	5.03795e+11	7.20804e+11	1.64579e+11	629696016000	37902774000	0
0	0	2025	2050	0	840	20	14	1	19	11.6946	46.7969	12.8055	33.6823	1.74323	0	5.03795e+11	7.20804e+11	1.64579e+11	620965616000	36788934000	0
0	0	2025	2050	0	840	20	10	0	19	13.5637	36.4912	9.96666	61.0551	4.12406	0	5.70429e+11	5.61614e+11	1.29295e+11	665528214000	89411672000	0
0	0	2025	2050	0	840	20	10	1	19	13.5637	36.4912	9.96666	35.7572	4.12406	0	5.70429e+11	5.61614e+11	1.29295e+11	656260984000	86784152000	0
0	0	2025	2050	0	840	0	18	0	19	7.66343	58.4522	16.0079	42.2134	0.198136	0	3.42324e+11	9.00642e+11	2.04398e+11	460420842000	4303978000	0
0	0	2025	2050	0	840	0	18	1	19	7.66343	58.4522	16.0079	24.4811	0.198136	0	3.42324e+11	9.00642e+11	2.04398e+11	454067432000	4177498000	0
0	0	2025	2050	0	840	0	14	0	19	9.78763	45.8526	12.5398	47.8976	1.00581	0	4.21959e+11	7.06084e+11	1.61078e+11	522292460000	21936404000	0
0	0	2025	2050	0	840	0	14	1	19	9.78763	45.8526	12.5398	27.9377	1.00581	0	4.21959e+11	7.06084e+11	1.61078e+11	515058800000	21291764000	0
0	0	2025	2050	0	840	0	10	0	19	11.5729	35.9145	9.80276	51.2159	3.38016	0	4.8535e+11	5.52585e+11	1.27165e+11	558275230000	73306464000	0
0	0	2025	2050	0	840	0	10	1	19	11.5729	35.9145	9.80276	30.0059	3.38016	0	4.8535e+11	5.52585e+11	1.27165e+11	550501240000	71152224000	0
0	0	2025	2050	0	840	-20	18	0	19	5.7945	57.2136	15.7334	32.7204	0	0	2.61311e+11	8.83117e+11	1.99332e+11	356897016000	0	0
0	0	2025	2050	0	840	-20	18	1	19	5.7945	57.2136	15.7334	18.9458	0	0	2.61311e+11	8.83117e+11	1.99332e+11	351975456000	0	0
0	0	2025	2050	0	840	-20	14	0	19	7.85843	45.0237	12.3094	37.8709	0.333344	0	3.39249e+11	6.9323e+11	1.57954e+11	412993770000	7358414000	0
0	0	2025	2050	0	840	-20	14	1	19	7.85843	45.0237	12.3094	22.0945	0.333344	0	3.39249e+11	6.9323e+11	1.57954e+11	407281560000	7142174000	0
0	0	2025	2050	0	840	-20	10	0	19	9.5722	35.3647	9.64487	41.3766	2.62379	0	4.00156e+11	5.43937e+11	1.25132e+11	451015456000	56923580000	0
0	0	2025	2050	0	840	-20	10	1	19	9.5722	35.3647	9.64487	24.2678	2.62379	0	4.00156e+11	5.43937e+11	1.25132e+11	444733376000	55250780000	0
0	0	2025	2050	0	840	-40	18	0	19	4.14174	55.1248	15.2905	23.9055	0	0	1.87957e+11	8.54043e+11	1.90769e+11	260748834000	0	0
0	0	2025	2050	0	840	-40	18	1	19	4.14174	55.1248	15.2905	13.8223	0	0	1.87957e+11	8.54043e+11	1.90769e+11	257153144000	0	0
0	0	2025	2050	0	840	-40	14	0	19	5.85562	44.5152	12.2079	28.1327	0.112647	0	2.53662e+11	6.86304e+11	1.55712e+11	306821950000	2499084000	0
0	0	2025	2050	0	840	-40	14	1	19	5.85562	44.5152	12.2079	16.4106	0.112647	0	2.53662e+11	6.86304e+11	1.55712e+11	302583800000	2425644000	0
0	0	2025	2050	0	840	-40	10	0	19	7.55867	34.8867	9.50681	31.523	1.88623	0	3.14373e+11	5.36399e+11	1.23342e+11	343618690000	40957210000	0
0	0	2025	2050	0	840	-40	10	1	19	7.55867	34.8867	9.50681	18.5349	1.88623	0	3.14373e+11	5.36399e+11	1.23342e+11	338834680000	39753610000	0
0	0	2025	2050	0	840	-60	18	0	19	2.69465	51.9889	14.6107	15.5523	0	0	1.22677e+11	8.10037e+11	1.78064e+11	169636236000	0	0
0	0	2025	2050	0	840	-60	18	1	19	2.69465	51.9889	14.6107	8.98669	0	0	1.22677e+11	8.10037e+11	1.78064e+11	167296976000	0	0
0	0	2025	2050	0	840	-60	14	0	19	3.91392	43.8397	12.0897	18.6108	0.0187083	0	1.69848e+11	6.77505e+11	1.52664e+11	202990190000	416514000	0
0	0	2025	2050	0	840	-60	14	1	19	3.91392	43.8397	12.0897	10.8592	0.0187083	0	1.69848e+11	6.77505e+11	1.52664e+11	200189560000	404274000	0
0	0	2025	2050	0	840	-60	10	0	19	5.5349	34.4784	9.38606	21.6838	1.14243	0	2.28142e+11	5.29893e+11	1.21801e+11	236372496000	24852002000	0
0	0	2025	2050	0	840	-60	10	1	19	5.5349	34.4784	9.38606	12.823	1.14243	0	2.28142e+11	5.29893e+11	1.21801e+11	233083056000	24121682000	0
0	0	2025	2050	0	840	-80	18	0	19	1.02019	49.5017	14.0515	7.67516	0	0	4.84852e+10	7.74651e+11	1.68264e+11	83716584000	0	0
0	0	2025	2050	0	840	-80	18	1	19	1.02019	49.5017	14.0515	4.40037	0	0	4.84852e+10	7.74651e+11	1.68264e+11	82562144000	0	0
0	0	2025	2050	0	840	-80	14	0	19	2.04371	42.9252	11.9383	9.36312	0	0	8.84175e+10	6.658e+11	1.48511e+11	102127938000	0	0
0	0	2025	2050	0	840	-80	14	1	19	2.04371	42.9252	11.9383	5.47497	0	0	8.84175e+10	6.658e+11	1.48511e+11	100719608000	0	0
0	0	2025	2050	0	840	-80	10	0	19	3.47976	34.2163	9.30535	14.6001	0.418436	0	1.40875e+11	5.2564e+11	1.20765e+11	159175654000	9163308000	0
0	0	2025	2050	0	840	-80	10	1	19	3.47976	34.2163	9.30535	8.65532	0.418436	0	1.40875e+11	5.2564e+11	1.20765e+11	156964984000	8894028000	0
0	0	2025	2050	0.33	1400	20	18	0	19	13.7669	60.0943	16.4696	48.1651	1.11644	10.4444	6.113e+11	9.26234e+11	2.1041e+11	489095482000	23807052000	124862058000
0	0	2025	2050	0.33	1400	20	18	1	19	13.7669	60.0943	16.4696	27.9446	1.11644	6.43449	6.113e+11	9.26234e+11	2.1041e+11	480980482000	22931052000	124862058000
0	0	2025	2050	0.33	1400	20	14	0	19	17.1997	46.6273	12.7583	54.1973	1.75463	10.7776	7.40306e+11	7.18173e+11	1.63925e+11	550217356000	37504260000	128845556000
0	0	2025	2050	0.33	1400	20	14	1	19	17.1997	46.6273	12.7583	31.5199	1.75463	6.70385	7.40306e+11	7.18173e+11	1.63925e+11	541060156000	36124260000	128845556000
0	0	2025	2050	0.33	1400	20	10	0	19	20.4219	35.045	9.56775	62.2955	3.65281	11.7313	8.5376e+11	5.39263e+11	1.24026e+11	632284974000	77943636000	140246602000
0	0	2025	2050	0.33	1400	20	10	1	19	20.4219	35.045	9.56775	36.2207	3.65281	7.3763	8.5376e+11	5.39263e+11	1.24026e+11	621730774000	75075636000	140246602000
0	0	2025	2050	0.33	1400	0	18	0	19	11.1492	58.4417	16.0049	36.3406	0.206432	10.0078	4.9801e+11	9.00477e+11	2.04354e+11	369083740000	4402674000	119642302000
0	0	2025	2050	0.33	1400	0	18	1	19	11.1492	58.4417	16.0049	21.0738	0.206432	6.16776	4.9801e+11	9.00477e+11	2.04354e+11	362972940000	4240674000	119642302000
0	0	2025	2050	0.33	1400	0	14	0	19	14.4698	45.4282	12.4215	42.3359	0.867335	10.3295	6.22235e+11	6.99495e+11	1.59523e+11	429859990000	18589068000	123488438000
0	0	2025	2050	0.33	1400	0	14	1	19	14.4698	45.4282	12.4215	24.6234	0.867335	6.42802	6.22235e+11	6.99495e+11	1.59523e+11	422718890000	17905068000	123488438000
0	0	2025	2050	0.33	1400	0	10	0	19	17.5847	34.2464	9.3414	50.4894	2.75037	11.2717	7.31392e+11	5.26774e+11	1.21115e+11	512450894000	58702320000	134752122000
0	0	2025	2050	0.33	1400	0	10	1	19	17.5847	34.2464	9.3414	29.3386	2.75037	7.09124	7.31392e+11	5.26774e+11	1.21115e+11	503895894000	56542320000	134752122000
0	0	2025	2050	0.33	1400	-20	18	0	19	8.4092	57.2136	15.7334	28.1501	0	8.00853	3.79293e+11	8.83117e+11	1.99332e+11	285914412000	0	95741314000
0	0	2025	2050	0.33	1400	-20	18	1	19	8.4092	57.2136	15.7334	16.3049	0	4.92613	3.79293e+11	8.83117e+11	1.99332e+11	281183812000	0	95741314000
0	0	2025	2050	0.33	1400	-20	14	0	19	11.5108	44.9159	12.2793	33.0755	0.263383	8.22684	4.9652e+11	6.91556e+11	1.57548e+11	335862466000	5707170000	98351192000
0	0	2025	2050	0.33	1400	-20	14	1	19	11.5108	44.9159	12.2793	19.2512	0.263383	5.11126	4.9652e+11	6.91556e+11	1.57548e+11	330288966000	5497170000	98351192000
0	0	2025	2050	0.33	1400	-20	10	0	19	14.5634	33.9616	9.25736	40.03	2.09994	9.57117	6.03321e+11	5.22239e+11	1.20037e+11	406303940000	44842050000	114422546000
0	0	2025	2050	0.33	1400	-20	10	1	19	14.5634	33.9616	9.25736	23.2791	2.09994	6.01903	6.03321e+11	5.22239e+11	1.20037e+11	399523740000	43192050000	114422546000
0	0	2025	2050	0.33	1400	-40	18	0	19	6.00996	55.1248	15.2905	20.5869	0	5.99778	2.72812e+11	8.54043e+11	1.90769e+11	209095992000	0	71702964000
0	0	2025	2050	0.33	1400	-40	18	1	19	6.00996	55.1248	15.2905	11.9111	0	3.68403	2.72812e+11	8.54043e+11	1.90769e+11	205636392000	0	71702964000
0	0	2025	2050	0.33	1400	-40	14	0	19	8.53899	44.4894	12.2006	24.5899	0.0899209	6.2046	3.69697e+11	6.859e+11	1.55612e+11	249724446000	1956744000	74175480000
0	0	2025	2050	0.33	1400	-40	14	1	19	8.53899	44.4894	12.2006	14.3176	0.0899209	3.84867	3.69697e+11	6.859e+11	1.55612e+11	245586446000	1884744000	74175480000
0	0	2025	2050	0.33	1400	-40	10	0	19	11.4637	33.8945	9.23206	29.7181	1.51866	7.6983	4.72823e+11	5.21039e+11	1.19741e+11	301636482000	32449338000	92032540000
0	0	2025	2050	0.33	1400	-40	10	1	19	11.4637	33.8945	9.23206	17.3253	1.51866	4.83613	4.72823e+11	5.21039e+11	1.19741e+11	296602482000	31255338000	92032540000
0	0	2025	2050	0.33	1400	-60	18	0	19	3.90926	51.9889	14.6107	13.4294	0	3.97554	1.78049e+11	8.10037e+11	1.78064e+11	136399536000	0	47527252000
0	0	2025	2050	0.33	1400	-60	18	1	19	3.90926	51.9889	14.6107	7.76603	0	2.43978	1.78049e+11	8.10037e+11	1.78064e+11	134142736000	0	47527252000
0	0	2025	2050	0.33	1400	-60	14	0	19	5.68597	43.8411	12.0901	16.9159	0.0149454	4.23981	2.46752e+11	6.77527e+11	1.52667e+11	171801254000	326124000	50686578000
0	0	2025	2050	0.33	1400	-60	14	1	19	5.68597	43.8411	12.0901	9.84192	0.0149454	2.6257	2.46752e+11	6.77527e+11	1.52667e+11	168956654000	314124000	50686578000
0	0	2025	2050	0.33	1400	-60	10	0	19	8.34359	33.8871	9.22234	22.0995	0.914406	5.82543	3.41651e+11	5.20739e+11	1.1965e+11	224323876000	19567440000	69642534000
0	0	2025	2050	0.33	1400	-60	10	1	19	8.34359	33.8871	9.22234	12.9078	0.914406	3.65349	3.41651e+11	5.20739e+11	1.1965e+11	220583476000	18847440000	69642534000
0	0	2025	2050	0.33	1400	-80	18	0	19	1.47849	49.5017	14.0515	6.64092	0	1.97628	7.035e+10	7.74651e+11	1.68264e+11	67450320000	0	23626264000
0	0	2025	2050	0.33	1400	-80	18	1	19	1.47849	49.5017	14.0515	3.81699	0	1.20692	7.035e+10	7.74651e+11	1.68264e+11	66334320000	0	23626264000
0	0	2025	2050	0.33	1400	-80	14	0	19	2.96424	42.9252	11.9383	9.31574	0	2.32098	1.28316e+11	6.658e+11	1.48511e+11	94617810000	0	27747124000
0	0	2025	2050	0.33	1400	-80	14	1	19	2.96424	42.9252	11.9383	5.4142	0	1.43529	1.28316e+11	6.658e+11	1.48511e+11	93052310000	0	27747124000
0	0	2025	2050	0.33	1400	-80	10	0	19	5.17434	34.0201	9.25138	13.3741	0.325846	3.97554	2.08844e+11	5.22611e+11	1.20043e+11	135769550000	7011666000	47527252000
0	0	2025	2050	0.33	1400	-80	10	1	19	5.17434	34.0201	9.25138	7.85814	0.325846	2.48557	2.08844e+11	5.22611e+11	1.20043e+11	133508750000	6753666000	47527252000
0	0	2025	2050	0.33	1120	20	18	0	19	11.6371	59.9104	16.4175	42.917	1.02617	10.4444	5.16336e+11	9.23356e+11	2.09768e+11	449946487000	22038700000	124862058000
0	0	2025	2050	0.33	1120	20	18	1	19	11.6371	59.9104	16.4175	24.9061	1.02617	6.43449	5.16336e+11	9.23356e+11	2.09768e+11	443048737000	21302860000	124862058000
0	0	2025	2050	0.33	1120	20	14	0	19	14.5671	46.3387	12.6765	48.2919	1.61242	10.7776	6.25592e+11	7.1366e+11	1.62917e+11	506185186000	34718500000	128845556000
0	0	2025	2050	0.33	1120	20	14	1	19	14.5671	46.3387	12.6765	28.1066	1.61242	6.70385	6.25592e+11	7.1366e+11	1.62917e+11	498401566000	33559300000	128845556000
0	0	2025	2050	0.33	1120	20	10	0	19	17.3938	34.672	9.4622	55.5077	3.35726	11.7313	7.22511e+11	5.33433e+11	1.22723e+11	581695449000	72154100000	140246602000
0	0	2025	2050	0.33	1120	20	10	1	19	17.3938	34.672	9.4622	32.3037	3.35726	7.3763	7.22511e+11	5.33433e+11	1.22723e+11	572724379000	69744980000	140246602000
0	0	2025	2050	0.33	1120	0	18	0	19	9.41835	58.4058	15.9946	32.3809	0.189737	10.0078	4.20582e+11	8.99914e+11	2.04229e+11	339536650000	4075650000	119642302000
0	0	2025	2050	0.33	1120	0	18	1	19	9.41835	58.4058	15.9946	18.7786	0.189737	6.16776	4.20582e+11	8.99914e+11	2.04229e+11	334342470000	3939570000	119642302000
0	0	2025	2050	0.33	1120	0	14	0	19	12.2532	45.25	12.3709	37.7229	0.796847	10.3295	5.25799e+11	6.96706e+11	1.58902e+11	395455360000	17208300000	123488438000
0	0	2025	2050	0.33	1120	0	14	1	19	12.2532	45.25	12.3709	21.9545	0.796847	6.42802	5.25799e+11	6.96706e+11	1.58902e+11	389385425000	16633740000	123488438000
0	0	2025	2050	0.33	1120	0	10	0	19	14.9926	33.9495	9.25735	44.9881	2.52778	11.2717	6.19129e+11	5.22133e+11	1.20078e+11	471449729000	54342000000	134752122000
0	0	2025	2050	0.33	1120	0	10	1	19	14.9926	33.9495	9.25735	26.1642	2.52778	7.09124	6.19129e+11	5.22133e+11	1.20078e+11	464177979000	52527600000	134752122000
0	0	2025	2050	0.33	1120	-20	18	0	19	7.10185	57.2136	15.7334	25.0829	0	8.00853	3.20302e+11	8.83117e+11	1.99332e+11	263024412000	0	95741314000
0	0	2025	2050	0.33	1120	-20	18	1	19	7.10185	57.2136	15.7334	14.5263	0	4.92613	3.20302e+11	8.83117e+11	1.99332e+11	259003402000	0	95741314000
0	0	2025	2050	0.33	1120	-20	14	0	19	9.73156	44.8162	12.2509	29.4715	0.241742	8.22684	4.19419e+11	6.89991e+11	1.57201e+11	308979106000	5283250000	98351192000
0	0	2025	2050	0.33	1120	-20	14	1	19	9.73156	44.8162	12.2509	17.1647	0.241742	5.11126	4.19419e+11	6.89991e+11	1.57201e+11	304241631000	5106850000	98351192000
0	0	2025	2050	0.33	1120	-20	10	0	19	12.411	33.7178	9.1883	35.6683	1.92991	9.57117	5.10725e+11	5.18428e+11	1.19186e+11	373794680000	41511250000	114422546000
0	0	2025	2050	0.33	1120	-20	10	1	19	12.411	33.7178	9.1883	20.7618	1.92991	6.01903	5.10725e+11	5.18428e+11	1.19186e+11	368031510000	40125250000	114422546000
0	0	2025	2050	0.33	1120	-40	18	0	19	5.07585	55.1248	15.2905	18.3437	0	5.99778	2.30385e+11	8.54043e+11	1.90769e+11	192355992000	0	71702964000
0	0	2025	2050	0.33	1120	-40	18	1	19	5.07585	55.1248	15.2905	10.6104	0	3.68403	2.30385e+11	8.54043e+11	1.90769e+11	189415332000	0	71702964000
0	0	2025	2050	0.33	1120	-40	14	0	19	7.21368	44.4484	12.1888	21.9105	0.0825012	6.2046	3.12236e+11	6.85256e+11	1.5547e+11	229733811000	1811400000	74175480000
0	0	2025	2050	0.33	1120	-40	14	1	19	7.21368	44.4484	12.1888	12.7653	0.0825012	3.84867	3.12236e+11	6.85256e+11	1.5547e+11	226216511000	1750920000	74175480000
0	0	2025	2050	0.33	1120	-40	10	0	19	9.75752	33.7012	9.17729	26.48	1.39561	7.6983	4.00184e+11	5.18017e+11	1.19066e+11	277502037000	30039050000	92032540000
0	0	2025	2050	0.33	1120	-40	10	1	19	9.75752	33.7012	9.17729	15.4566	1.39561	4.83613	4.00184e+11	5.18017e+11	1.19066e+11	273223137000	29036090000	92032540000
0	0	2025	2050	0.33	1120	-60	18	0	19	3.30195	51.9889	14.6107	11.9661	0	3.97554	1.50363e+11	8.10037e+11	1.78064e+11	125479536000	0	47527252000
0	0	2025	2050	0.33	1120	-60	18	1	19	3.30195	51.9889	14.6107	6.91752	0	2.43978	1.50363e+11	8.10037e+11	1.78064e+11	123561256000	0	47527252000
0	0	2025	2050	0.33	1120	-60	14	0	19	4.80236	43.8323	12.0876	15.0727	0.0137088	4.23981	2.08385e+11	6.77389e+11	1.52637e+11	158047709000	301900000	50686578000
0	0	2025	2050	0.33	1120	-60	14	1	19	4.80236	43.8323	12.0876	8.77355	0.0137088	2.6257	2.08385e+11	6.77389e+11	1.52637e+11	155629799000	291820000	50686578000
0	0	2025	2050	0.33	1120	-60	10	0	19	7.09197	33.7494	9.18325	19.6915	0.840209	5.82543	2.89064e+11	5.18585e+11	1.1917e+11	206374246000	18114000000	69642534000
0	0	2025	2050	0.33	1120	-60	10	1	19	7.09197	33.7494	9.18325	11.5175	0.840209	3.65349	2.89064e+11	5.18585e+11	1.1917e+11	203194906000	17509200000	69642534000
0	0	2025	2050	0.33	1120	-80	18	0	19	1.24934	49.5017	14.0515	5.91732	0	1.97628	5.94176e+10	7.74651e+11	1.68264e+11	62050320000	0	23626264000
0	0	2025	2050	0.33	1120	-80	18	1	19	1.24934	49.5017	14.0515	3.3974	0	1.20692	5.94176e+10	7.74651e+11	1.68264e+11	61101720000	0	23626264000
0	0	2025	2050	0.33	1120	-80	14	0	19	2.50398	42.9252	11.9383	8.30068	0	2.32098	1.08367e+11	6.658e+11	1.48511e+11	87042810000	0	27747124000
0	0	2025	2050	0.33	1120	-80	14	1	19	2.50398	42.9252	11.9383	4.82561	0	1.43529	1.08367e+11	6.658e+11	1.48511e+11	85712135000	0	27747124000
0	0	2025	2050	0.33	1120	-80	10	0	19	4.38554	33.9459	9.23019	11.9168	0.299259	3.97554	1.76562e+11	5.21447e+11	1.19785e+11	124904735000	6490850000	47527252000
0	0	2025	2050	0.33	1120	-80	10	1	19	4.38554	33.9459	9.23019	7.0161	0.299259	2.48557	1.76562e+11	5.21447e+11	1.19785e+11	122983055000	6274130000	47527252000
0	0	2025	2050	0.33	840	20	18	0	19	9.50724	59.7264	16.3653	37.6689	0.935897	10.4444	4.21372e+11	9.20479e+11	2.09126e+11	410797492000	20270348000	124862058000
0	0	2025	2050	0.33	840	20	18	1	19	9.50724	59.7264	16.3653	21.8675	0.935897	6.43449	4.21372e+11	9.20479e+11	2.09126e+11	405116992000	19674668000	124862058000
0	0	2025	2050	0.33	840	20	14	0	19	11.9344	46.0501	12.5948	42.3865	1.47021	10.7776	5.10878e+11	7.09148e+11	1.61909e+11	462153016000	31932740000	128845556000
0	0	2025	2050	0.33	840	20	14	1	19	11.9344	46.0501	12.5948	24.6933	1.47021	6.70385	5.10878e+11	7.09148e+11	1.61909e+11	455742976000	30994340000	128845556000
0	0	2025	2050	0.33	840	20	10	0	19	14.3658	34.2989	9.35665	48.72	3.06171	11.7313	5.91263e+11	5.27604e+11	1.21419e+11	531105924000	66364564000	140246602000
0	0	2025	2050	0.33	840	20	10	1	19	14.3658	34.2989	9.35665	28.3868	3.06171	7.3763	5.91263e+11	5.27604e+11	1.21419e+11	523717984000	64414324000	140246602000
0	0	2025	2050	0.33	840	0	18	0	19	7.68746	58.3699	15.9844	28.4212	0.173043	10.0078	3.43155e+11	8.99351e+11	2.04104e+11	309989560000	3748626000	119642302000
0	0	2025	2050	0.33	840	0	18	1	19	7.68746	58.3699	15.9844	16.4833	0.173043	6.16776	3.43155e+11	8.99351e+11	2.04104e+11	305712000000	3638466000	119642302000
0	0	2025	2050	0.33	840	0	14	0	19	10.0366	45.0719	12.3203	33.11	0.72636	10.3295	4.29363e+11	6.93916e+11	1.58281e+11	361050730000	15827532000	123488438000
0	0	2025	2050	0.33	840	0	14	1	19	10.0366	45.0719	12.3203	19.2855	0.72636	6.42802	4.29363e+11	6.93916e+11	1.58281e+11	356051960000	15362412000	123488438000
0	0	2025	2050	0.33	840	0	10	0	19	12.4004	33.6526	9.17329	39.4867	2.30519	11.2717	5.06866e+11	5.17492e+11	1.19041e+11	430448564000	49981680000	134752122000
0	0	2025	2050	0.33	840	0	10	1	19	12.4004	33.6526	9.17329	22.9898	2.30519	7.09124	5.06866e+11	5.17492e+11	1.19041e+11	424460064000	48512880000	134752122000
0	0	2025	2050	0.33	840	-20	18	0	19	5.7945	57.2136	15.7334	22.0156	0	8.00853	2.61311e+11	8.83117e+11	1.99332e+11	240134412000	0	95741314000
0	0	2025	2050	0.33	840	-20	18	1	19	5.7945	57.2136	15.7334	12.7477	0	4.92613	2.61311e+11	8.83117e+11	1.99332e+11	236822992000	0	95741314000
0	0	2025	2050	0.33	840	-20	14	0	19	7.95233	44.7165	12.2224	25.8676	0.220101	8.22684	3.42317e+11	6.88427e+11	1.56854e+11	282095746000	4859330000	98351192000
0	0	2025	2050	0.33	840	-20	14	1	19	7.95233	44.7165	12.2224	15.0783	0.220101	5.11126	3.42317e+11	6.88427e+11	1.56854e+11	278194296000	4716530000	98351192000
0	0	2025	2050	0.33	840	-20	10	0	19	10.2586	33.474	9.11924	31.3066	1.75987	9.57117	4.18129e+11	5.14616e+11	1.18335e+11	341285420000	38180450000	114422546000
0	0	2025	2050	0.33	840	-20	10	1	19	10.2586	33.474	9.11924	18.2444	1.75987	6.01903	4.18129e+11	5.14616e+11	1.18335e+11	336539280000	37058450000	114422546000
0	0	2025	2050	0.33	840	-40	18	0	19	4.14174	55.1248	15.2905	16.1005	0	5.99778	1.87957e+11	8.54043e+11	1.90769e+11	175615992000	0	71702964000
0	0	2025	2050	0.33	840	-40	18	1	19	4.14174	55.1248	15.2905	9.30964	0	3.68403	1.87957e+11	8.54043e+11	1.90769e+11	173194272000	0	71702964000
0	0	2025	2050	0.33	840	-40	14	0	19	5.88838	44.4074	12.1771	19.2312	0.0750814	6.2046	2.54775e+11	6.84613e+11	1.55327e+11	209743176000	1666056000	74175480000
0	0	2025	2050	0.33	840	-40	14	1	19	5.88838	44.4074	12.1771	11.2129	0.0750814	3.84867	2.54775e+11	6.84613e+11	1.55327e+11	206846576000	1617096000	74175480000
0	0	2025	2050	0.33	840	-40	10	0	19	8.05137	33.5079	9.12251	23.2419	1.27257	7.6983	3.27544e+11	5.14994e+11	1.18392e+11	253367592000	27628762000	92032540000
0	0	2025	2050	0.33	840	-40	10	1	19	8.05137	33.5079	9.12251	13.5878	1.27257	4.83613	3.27544e+11	5.14994e+11	1.18392e+11	249843792000	26816842000	92032540000
0	0	2025	2050	0.33	840	-60	18	0	19	2.69465	51.9889	14.6107	10.5029	0	3.97554	1.22677e+11	8.10037e+11	1.78064e+11	114559536000	0	47527252000
0	0	2025	2050	0.33	840	-60	18	1	19	2.69465	51.9889	14.6107	6.06901	0	2.43978	1.22677e+11	8.10037e+11	1.78064e+11	112979776000	0	47527252000
0	0	2025	2050	0.33	840	-60	14	0	19	3.91875	43.8235	12.0851	13.2296	0.0124722	4.23981	1.70017e+11	6.77251e+11	1.52606e+11	144294164000	277676000	50686578000
0	0	2025	2050	0.33	840	-60	14	1	19	3.91875	43.8235	12.0851	7.70518	0.0124722	2.6257	1.70017e+11	6.77251e+11	1.52606e+11	142302944000	269516000	50686578000
0	0	2025	2050	0.33	840	-60	10	0	19	5.84036	33.6118	9.14415	17.2835	0.766012	5.82543	2.36477e+11	5.16431e+11	1.1869e+11	188424616000	16660560000	69642534000
0	0	2025	2050	0.33	840	-60	10	1	19	5.84036	33.6118	9.14415	10.1271	0.766012	3.65349	2.36477e+11	5.16431e+11	1.1869e+11	185806336000	16170960000	69642534000
0	0	2025	2050	0.33	840	-80	18	0	19	1.02019	49.5017	14.0515	5.19372	0	1.97628	4.84852e+10	7.74651e+11	1.68264e+11	56650320000	0	23626264000
0	0	2025	2050	0.33	840	-80	18	1	19	1.02019	49.5017	14.0515	2.97781	0	1.20692	4.84852e+10	7.74651e+11	1.68264e+11	55869120000	0	23626264000
0	0	2025	2050	0.33	840	-80	14	0	19	2.04371	42.9252	11.9383	7.28564	0	2.32098	8.84175e+10	6.658e+11	1.48511e+11	79467810000	0	27747124000
0	0	2025	2050	0.33	840	-80	14	1	19	2.04371	42.9252	11.9383	4.23702	0	1.43529	8.84175e+10	6.658e+11	1.48511e+11	78371960000	0	27747124000
0	0	2025	2050	0.33	840	-80	10	0	19	3.59674	33.8717	9.209	10.4596	0.272671	3.97554	1.44281e+11	5.20282e+11	1.19527e+11	114039920000	5970034000	47527252000
0	0	2025	2050	0.33	840	-80	10	1	19	3.59674	33.8717	9.209	6.17405	0.272671	2.48557	1.44281e+11	5.20282e+11	1.19527e+11	112457360000	5794594000	47527252000
0	0	2030	2020	0	1400	20	18	0	3	9.90382	70.4204	19.3669	63.8082	2.28142	0	5.41391e+11	1.08701e+12	2.46804e+11	647406158000	54299646000	0
0	0	2030	2020	0	1400	20	18	1	3	9.90382	70.4204	19.3669	35.7016	2.28142	0	5.41391e+11	1.08701e+12	2.46804e+11	636550258000	52301646000	0
0	0	2030	2020	0	1400	20	14	0	3	11.5384	59.8339	16.4797	68.2355	4.28195	0	6.30745e+11	9.24183e+11	2.1069e+11	691732838000	101913750000	0
0	0	2030	2020	0	1400	20	14	1	3	11.5384	59.8339	16.4797	38.0271	4.28195	0	6.30745e+11	9.24183e+11	2.1069e+11	680007538000	98163750000	0
0	0	2030	2020	0	1400	20	10	0	3	13.3434	48.4646	13.3433	71.0209	7.44717	0	7.29415e+11	7.48453e+11	1.71722e+11	719549200000	177248394000	0
0	0	2030	2020	0	1400	20	10	1	3	13.3434	48.4646	13.3433	39.4716	7.44717	0	7.29415e+11	7.48453e+11	1.71722e+11	707262700000	170726394000	0
0	0	2030	2020	0	1400	0	18	0	3	8.08922	62.173	17.0701	52.2604	1.05507	0	4.42197e+11	9.59014e+11	2.17588e+11	530389146000	25111548000	0
0	0	2030	2020	0	1400	0	18	1	3	8.08922	62.173	17.0701	29.2785	1.05507	0	4.42197e+11	9.59014e+11	2.17588e+11	521527046000	24187548000	0
0	0	2030	2020	0	1400	0	14	0	3	9.49314	53.0227	14.5862	56.6692	3.06245	0	5.18942e+11	8.18554e+11	1.86475e+11	574518764000	72888714000	0
0	0	2030	2020	0	1400	0	14	1	3	9.49314	53.0227	14.5862	31.5911	3.06245	0	5.18942e+11	8.18554e+11	1.86475e+11	564788464000	70206714000	0
0	0	2030	2020	0	1400	0	10	0	3	11.0513	43.1349	11.8621	59.4362	6.22767	0	6.04118e+11	6.65811e+11	1.5272e+11	602147764000	148223358000	0
0	0	2030	2020	0	1400	0	10	1	3	11.0513	43.1349	11.8621	33.0253	6.22767	0	6.04118e+11	6.65811e+11	1.5272e+11	591859364000	142769358000	0
0	0	2030	2020	0	1400	-20	18	0	3	6.22258	54.0898	14.891	41.0446	0.452174	0	3.40157e+11	8.35302e+11	1.88596e+11	416647650000	10762092000	0
0	0	2030	2020	0	1400	-20	18	1	3	6.22258	54.0898	14.891	23.0172	0.452174	0	3.40157e+11	8.35302e+11	1.88596e+11	409704550000	10366092000	0
0	0	2030	2020	0	1400	-20	14	0	3	7.47471	46.035	12.6497	44.9369	1.89091	0	4.08605e+11	7.10339e+11	1.61634e+11	455637832000	45005112000	0
0	0	2030	2020	0	1400	-20	14	1	3	7.47471	46.035	12.6497	25.0667	1.89091	0	4.08605e+11	7.10339e+11	1.61634e+11	447934232000	43349112000	0
0	0	2030	2020	0	1400	-20	10	0	3	8.77485	37.722	10.3597	47.8331	5.00817	0	4.79677e+11	5.81929e+11	1.33431e+11	484578366000	119198322000	0
0	0	2030	2020	0	1400	-20	10	1	3	8.77485	37.722	10.3597	26.5735	5.00817	0	4.79677e+11	5.81929e+11	1.33431e+11	476294966000	114812322000	0
0	0	2030	2020	0	1400	-40	18	0	3	4.47303	45.5667	12.636	30.29	0.212385	0	2.44518e+11	7.05883e+11	1.57845e+11	307532004000	5054922000	0
0	0	2030	2020	0	1400	-40	18	1	3	4.47303	45.5667	12.636	17.0004	0.212385	0	2.44518e+11	7.05883e+11	1.57845e+11	302419004000	4868922000	0
0	0	2030	2020	0	1400	-40	14	0	3	5.44737	39.074	10.7571	33.4813	1.1921	0	2.9778e+11	6.03413e+11	1.3673e+11	339528530000	28372788000	0
0	0	2030	2020	0	1400	-40	14	1	3	5.44737	39.074	10.7571	18.688	1.1921	0	2.9778e+11	6.03413e+11	1.3673e+11	333797530000	27328788000	0
0	0	2030	2020	0	1400	-40	10	0	3	6.51586	32.2163	8.83652	36.2852	3.78182	0	3.56189e+11	4.96725e+11	1.13812e+11	367541954000	90010224000	0
0	0	2030	2020	0	1400	-40	10	1	3	6.51586	32.2163	8.83652	20.1454	3.78182	0	3.56189e+11	4.96725e+11	1.13812e+11	361248554000	86698224000	0
0	0	2030	2020	0	1400	-60	18	0	3	2.87809	36.1407	10.1376	19.849	0.0753623	0	1.57331e+11	5.62645e+11	1.23969e+11	201562712000	1793682000	0
0	0	2030	2020	0	1400	-60	18	1	3	2.87809	36.1407	10.1376	11.1499	0.0753623	0	1.57331e+11	5.62645e+11	1.23969e+11	198219512000	1727682000	0
0	0	2030	2020	0	1400	-60	14	0	3	3.50687	31.718	8.76981	22.2102	0.705665	0	1.91703e+11	4.90727e+11	1.10411e+11	225254048000	16795386000	0
0	0	2030	2020	0	1400	-60	14	1	3	3.50687	31.718	8.76981	12.403	0.705665	0	1.91703e+11	4.90727e+11	1.10411e+11	221457048000	16177386000	0
0	0	2030	2020	0	1400	-60	10	0	3	4.32948	26.3051	7.20233	24.7374	2.56232	0	2.3667e+11	4.05274e+11	9.27725e+10	250515242000	60985188000	0
0	0	2030	2020	0	1400	-60	10	1	3	4.32948	26.3051	7.20233	13.7198	2.56232	0	2.3667e+11	4.05274e+11	9.27725e+10	246213742000	58741188000	0
0	0	2030	2020	0	1400	-80	18	0	3	1.20719	26.8113	7.57868	9.8138	0	0	6.59909e+10	4.188e+11	9.13305e+10	99676584000	0	0
0	0	2030	2020	0	1400	-80	18	1	3	1.20719	26.8113	7.57868	5.51768	0	0	6.59909e+10	4.188e+11	9.13305e+10	98027384000	0	0
0	0	2030	2020	0	1400	-80	14	0	3	1.67688	23.7773	6.62028	11.1604	0.342556	0	9.16667e+10	3.6898e+11	8.21398e+10	113198810000	8153100000	0
0	0	2030	2020	0	1400	-80	14	1	3	1.67688	23.7773	6.62028	6.23511	0.342556	0	9.16667e+10	3.6898e+11	8.21398e+10	111292910000	7853100000	0
0	0	2030	2020	0	1400	-80	10	0	3	2.14191	20.4117	5.58492	16.5285	1.35652	0	1.17087e+11	3.14385e+11	7.17875e+10	167410752000	32286276000	0
0	0	2030	2020	0	1400	-80	10	1	3	2.14191	20.4117	5.58492	9.17386	1.35652	0	1.17087e+11	3.14385e+11	7.17875e+10	164541952000	31098276000	0
0	0	2030	2020	0	1120	20	18	0	3	8.36581	69.3499	19.0617	56.8556	2.07553	0	4.57249e+11	1.07023e+12	2.43075e+11	595623008000	50266350000	0
0	0	2030	2020	0	1120	20	18	1	3	8.36581	69.3499	19.0617	31.6997	2.07553	0	4.57249e+11	1.07023e+12	2.43075e+11	586395493000	48588030000	0
0	0	2030	2020	0	1120	20	14	0	3	9.74889	58.1411	15.9972	60.8005	3.89551	0	5.32783e+11	8.97644e+11	2.04794e+11	636445718000	94343750000	0
0	0	2030	2020	0	1120	20	14	1	3	9.74889	58.1411	15.9972	33.7734	3.89551	0	5.32783e+11	8.97644e+11	2.04794e+11	626479213000	91193750000	0
0	0	2030	2020	0	1120	20	10	0	3	11.2799	46.7144	12.8449	63.2824	6.77507	0	6.163e+11	7.21027e+11	1.65623e+11	662068375000	164082650000	0
0	0	2030	2020	0	1120	20	10	1	3	11.2799	46.7144	12.8449	35.0627	6.77507	0	6.163e+11	7.21027e+11	1.65623e+11	651624850000	158604170000	0
0	0	2030	2020	0	1120	0	18	0	3	6.83143	61.5593	16.8949	46.566	0.959853	0	3.73428e+11	9.49386e+11	2.15451e+11	487955256000	23246300000	0
0	0	2030	2020	0	1120	0	18	1	3	6.83143	61.5593	16.8949	25.9943	0.959853	0	3.73428e+11	9.49386e+11	2.15451e+11	480422471000	22470140000	0
0	0	2030	2020	0	1120	0	14	0	3	8.01952	51.7388	14.2199	50.4945	2.78607	0	4.38307e+11	7.9842e+11	1.82004e+11	528597359000	67474650000	0
0	0	2030	2020	0	1120	0	14	1	3	8.01952	51.7388	14.2199	28.0567	2.78607	0	4.38307e+11	7.9842e+11	1.82004e+11	520326604000	65221770000	0
0	0	2030	2020	0	1120	0	10	0	3	9.34174	41.7374	11.4641	52.96	5.66563	0	5.1042e+11	6.43912e+11	1.47851e+11	554047654000	137213550000	0
0	0	2030	2020	0	1120	0	10	1	3	9.34174	41.7374	11.4641	29.3368	5.66563	0	5.1042e+11	6.43912e+11	1.47851e+11	545302514000	132632190000	0
0	0	2030	2020	0	1120	-20	18	0	3	5.25482	53.7906	14.8056	36.5723	0.411366	0	2.87251e+11	8.30607e+11	1.87553e+11	383307570000	9962700000	0
0	0	2030	2020	0	1120	-20	18	1	3	5.25482	53.7906	14.8056	20.4341	0.411366	0	2.87251e+11	8.30607e+11	1.87553e+11	377405935000	9630060000	0
0	0	2030	2020	0	1120	-20	14	0	3	6.31334	45.1557	12.3988	40.0405	1.72026	0	3.45085e+11	6.96546e+11	1.58573e+11	419214232000	41662200000	0
0	0	2030	2020	0	1120	-20	14	1	3	6.31334	45.1557	12.3988	22.2613	1.72026	0	3.45085e+11	6.96546e+11	1.58573e+11	412666172000	40271160000	0
0	0	2030	2020	0	1120	-20	10	0	3	7.41701	36.6648	10.0586	42.6211	4.55619	0	4.05269e+11	5.65359e+11	1.29748e+11	445871061000	110344450000	0
0	0	2030	2020	0	1120	-20	10	1	3	7.41701	36.6648	10.0586	23.6059	4.55619	0	4.05269e+11	5.65359e+11	1.29748e+11	438830171000	106660210000	0
0	0	2030	2020	0	1120	-40	18	0	3	3.77741	45.4312	12.5973	26.9896	0.193217	0	2.06489e+11	7.03756e+11	1.57373e+11	282919464000	4679450000	0
0	0	2030	2020	0	1120	-40	18	1	3	3.77741	45.4312	12.5973	15.0916	0.193217	0	2.06489e+11	7.03756e+11	1.57373e+11	278573414000	4523210000	0
0	0	2030	2020	0	1120	-40	14	0	3	4.60046	38.5426	10.6054	29.8332	1.08451	0	2.51475e+11	5.95076e+11	1.3488e+11	312383555000	26265300000	0
0	0	2030	2020	0	1120	-40	14	1	3	4.60046	38.5426	10.6054	16.5958	1.08451	0	2.51475e+11	5.95076e+11	1.3488e+11	307512205000	25388340000	0
0	0	2030	2020	0	1120	-40	10	0	3	5.50713	31.4781	8.62616	32.3316	3.44051	0	3.00925e+11	4.85153e+11	1.11241e+11	338186819000	83324400000	0
0	0	2030	2020	0	1120	-40	10	1	3	5.50713	31.4781	8.62616	17.8964	3.44051	0	3.00925e+11	4.85153e+11	1.11241e+11	332837429000	80542320000	0
0	0	2030	2020	0	1120	-60	18	0	3	2.43057	36.0963	10.1249	17.6862	0.0685609	0	1.32865e+11	5.61947e+11	1.23814e+11	185428532000	1660450000	0
0	0	2030	2020	0	1120	-60	18	1	3	2.43057	36.0963	10.1249	9.89748	0.0685609	0	1.32865e+11	5.61947e+11	1.23814e+11	182586812000	1605010000	0
0	0	2030	2020	0	1120	-60	14	0	3	2.96155	31.4579	8.69554	19.7901	0.64198	0	1.61891e+11	4.86646e+11	1.09504e+11	207243518000	15547850000	0
0	0	2030	2020	0	1120	-60	14	1	3	2.96155	31.4579	8.69554	11.0141	0.64198	0	1.61891e+11	4.86646e+11	1.09504e+11	204016068000	15028730000	0
0	0	2030	2020	0	1120	-60	10	0	3	3.65833	25.9009	7.08714	22.042	2.33107	0	1.99937e+11	3.98938e+11	9.13644e+10	230510822000	56455300000	0
0	0	2030	2020	0	1120	-60	10	1	3	3.65833	25.9009	7.08714	12.189	2.33107	0	1.99937e+11	3.98938e+11	9.13644e+10	226854547000	54570340000	0
0	0	2030	2020	0	1120	-80	18	0	3	1.01957	26.8113	7.57868	8.74448	0	0	5.57332e+10	4.188e+11	9.13305e+10	91696584000	0	0
0	0	2030	2020	0	1120	-80	18	1	3	1.01957	26.8113	7.57868	4.89762	0	0	5.57332e+10	4.188e+11	9.13305e+10	90294764000	0	0
0	0	2030	2020	0	1120	-80	14	0	3	1.4162	23.704	6.59934	9.94439	0.311641	0	7.7415e+10	3.6783e+11	8.18845e+10	104147090000	7547500000	0
0	0	2030	2020	0	1120	-80	14	1	3	1.4162	23.704	6.59934	5.53674	0.311641	0	7.7415e+10	3.6783e+11	8.18845e+10	102527075000	7295500000	0
0	0	2030	2020	0	1120	-80	10	0	3	1.80947	20.2618	5.54218	14.7276	1.2341	0	9.89045e+10	3.12034e+11	7.12656e+10	154040592000	29888100000	0
0	0	2030	2020	0	1120	-80	10	1	3	1.80947	20.2618	5.54218	8.14987	1.2341	0	9.89045e+10	3.12034e+11	7.12656e+10	151602112000	28890180000	0
0	0	2030	2020	0	840	20	18	0	3	6.8278	68.2795	18.7565	49.903	1.86963	0	3.73106e+11	1.05344e+12	2.39347e+11	543839858000	46233054000	0
0	0	2030	2020	0	840	20	18	1	3	6.8278	68.2795	18.7565	27.6978	1.86963	0	3.73106e+11	1.05344e+12	2.39347e+11	536240728000	44874414000	0
0	0	2030	2020	0	840	20	14	0	3	7.95939	56.4483	15.5147	53.3655	3.50906	0	4.34822e+11	8.71105e+11	1.98898e+11	581158598000	86773750000	0
0	0	2030	2020	0	840	20	14	1	3	7.95939	56.4483	15.5147	29.5197	3.50906	0	4.34822e+11	8.71105e+11	1.98898e+11	572950888000	84223750000	0
0	0	2030	2020	0	840	20	10	0	3	9.21641	44.9642	12.3466	55.544	6.10296	0	5.03185e+11	6.93602e+11	1.59525e+11	604587550000	150916906000	0
0	0	2030	2020	0	840	20	10	1	3	9.21641	44.9642	12.3466	30.6537	6.10296	0	5.03185e+11	6.93602e+11	1.59525e+11	595987000000	146481946000	0
0	0	2030	2020	0	840	0	18	0	3	5.57364	60.9457	16.7197	40.8717	0.864633	0	3.04659e+11	9.39759e+11	2.13315e+11	445521366000	21381052000	0
0	0	2030	2020	0	840	0	18	1	3	5.57364	60.9457	16.7197	22.7102	0.864633	0	3.04659e+11	9.39759e+11	2.13315e+11	439317896000	20752732000	0
0	0	2030	2020	0	840	0	14	0	3	6.5459	50.4549	13.8537	44.3197	2.50968	0	3.57673e+11	7.78285e+11	1.77534e+11	482675954000	62060586000	0
0	0	2030	2020	0	840	0	14	1	3	6.5459	50.4549	13.8537	24.5224	2.50968	0	3.57673e+11	7.78285e+11	1.77534e+11	475864744000	60236826000	0
0	0	2030	2020	0	840	0	10	0	3	7.63217	40.34	11.0662	46.4838	5.10358	0	4.16722e+11	6.22014e+11	1.42982e+11	505947544000	126203742000	0
0	0	2030	2020	0	840	0	10	1	3	7.63217	40.34	11.0662	25.6484	5.10358	0	4.16722e+11	6.22014e+11	1.42982e+11	498745664000	122495022000	0
0	0	2030	2020	0	840	-20	18	0	3	4.28706	53.4914	14.7202	32.1001	0.370557	0	2.34345e+11	8.25913e+11	1.86511e+11	349967490000	9163308000	0
0	0	2030	2020	0	840	-20	18	1	3	4.28706	53.4914	14.7202	17.8509	0.370557	0	2.34345e+11	8.25913e+11	1.86511e+11	345107320000	8894028000	0
0	0	2030	2020	0	840	-20	14	0	3	5.15197	44.2765	12.1478	35.1442	1.5496	0	2.81566e+11	6.82754e+11	1.55512e+11	382790632000	38319288000	0
0	0	2030	2020	0	840	-20	14	1	3	5.15197	44.2765	12.1478	19.456	1.5496	0	2.81566e+11	6.82754e+11	1.55512e+11	377398112000	37193208000	0
0	0	2030	2020	0	840	-20	10	0	3	6.05917	35.6076	9.75747	37.4092	4.1042	0	3.30861e+11	5.4879e+11	1.26065e+11	407163756000	101490578000	0
0	0	2030	2020	0	840	-20	10	1	3	6.05917	35.6076	9.75747	20.6383	4.1042	0	3.30861e+11	5.4879e+11	1.26065e+11	401365376000	98508098000	0
0	0	2030	2020	0	840	-40	18	0	3	3.08179	45.2956	12.5586	23.6891	0.17405	0	1.68461e+11	7.01629e+11	1.569e+11	258306924000	4303978000	0
0	0	2030	2020	0	840	-40	18	1	3	3.08179	45.2956	12.5586	13.1829	0.17405	0	1.68461e+11	7.01629e+11	1.569e+11	254727824000	4177498000	0
0	0	2030	2020	0	840	-40	14	0	3	3.75355	38.0112	10.4537	26.185	0.976923	0	2.0517e+11	5.86739e+11	1.33029e+11	285238580000	24157812000	0
0	0	2030	2020	0	840	-40	14	1	3	3.75355	38.0112	10.4537	14.5037	0.976923	0	2.0517e+11	5.86739e+11	1.33029e+11	281226880000	23447892000	0
0	0	2030	2020	0	840	-40	10	0	3	4.49839	30.7399	8.4158	28.3779	3.0992	0	2.4566e+11	4.73581e+11	1.0867e+11	308831684000	76638576000	0
0	0	2030	2020	0	840	-40	10	1	3	4.49839	30.7399	8.4158	15.6474	3.0992	0	2.4566e+11	4.73581e+11	1.0867e+11	304426304000	74386416000	0
0	0	2030	2020	0	840	-60	18	0	3	1.98304	36.0518	10.1122	15.5235	0.0617595	0	1.08399e+11	5.61249e+11	1.23659e+11	169294352000	1527218000	0
0	0	2030	2020	0	840	-60	18	1	3	1.98304	36.0518	10.1122	8.64506	0.0617595	0	1.08399e+11	5.61249e+11	1.23659e+11	166954112000	1482338000	0
0	0	2030	2020	0	840	-60	14	0	3	2.41623	31.1978	8.62128	17.3701	0.578294	0	1.32079e+11	4.82565e+11	1.08598e+11	189232988000	14300314000	0
0	0	2030	2020	0	840	-60	14	1	3	2.41623	31.1978	8.62128	9.62523	0.578294	0	1.32079e+11	4.82565e+11	1.08598e+11	186575088000	13880074000	0
0	0	2030	2020	0	840	-60	10	0	3	2.98717	25.4968	6.97194	19.3466	2.09982	0	1.63203e+11	3.92602e+11	8.99563e+10	210506402000	51925412000	0
0	0	2030	2020	0	840	-60	10	1	3	2.98717	25.4968	6.97194	10.6582	2.09982	0	1.63203e+11	3.92602e+11	8.99563e+10	207495352000	50399492000	0
0	0	2030	2020	0	840	-80	18	0	3	0.831945	26.8113	7.57868	7.67516	0	0	4.54755e+10	4.188e+11	9.13305e+10	83716584000	0	0
0	0	2030	2020	0	840	-80	18	1	3	0.831945	26.8113	7.57868	4.27756	0	0	4.54755e+10	4.188e+11	9.13305e+10	82562144000	0	0
0	0	2030	2020	0	840	-80	14	0	3	1.15551	23.6307	6.57841	8.72833	0.280725	0	6.31633e+10	3.6668e+11	8.16292e+10	95095370000	6941900000	0
0	0	2030	2020	0	840	-80	14	1	3	1.15551	23.6307	6.57841	4.83837	0.280725	0	6.31633e+10	3.6668e+11	8.16292e+10	93761240000	6737900000	0
0	0	2030	2020	0	840	-80	10	0	3	1.47703	20.1119	5.49943	12.9266	1.11167	0	8.07217e+10	3.09684e+11	7.07438e+10	140670432000	27489924000	0
0	0	2030	2020	0	840	-80	10	1	3	1.47703	20.1119	5.49943	7.12588	1.11167	0	8.07217e+10	3.09684e+11	7.07438e+10	138662272000	26682084000	0
0	0	2030	2020	0.33	1400	20	18	0	3	10.1343	69.0899	18.987	45.1583	1.99368	10.95	5.53989e+11	1.06614e+12	2.42081e+11	458148076000	47451042000	130905986000
0	0	2030	2020	0.33	1400	20	18	1	3	10.1343	69.0899	18.987	25.2582	1.99368	6.57774	5.53989e+11	1.06614e+12	2.42081e+11	450458576000	45705042000	130905986000
0	0	2030	2020	0.33	1400	20	14	0	3	12.1088	56.5367	15.5412	48.5894	3.32964	11.7198	6.61927e+11	8.72524e+11	1.98984e+11	492541508000	79248132000	140109240000
0	0	2030	2020	0.33	1400	20	14	1	3	12.1088	56.5367	15.5412	27.0707	3.32964	7.04018	6.61927e+11	8.72524e+11	1.98984e+11	484186108000	76332132000	140109240000
0	0	2030	2020	0.33	1400	20	10	0	3	14.1939	43.5338	11.9535	55.3041	5.46034	12.9033	7.75909e+11	6.71528e+11	1.54142e+11	560440576000	129960414000	154257526000
0	0	2030	2020	0.33	1400	20	10	1	3	14.1939	43.5338	11.9535	30.769	5.46034	7.7511	7.75909e+11	6.71528e+11	1.54142e+11	550897876000	125178414000	154257526000
0	0	2030	2020	0.33	1400	0	18	0	3	8.3123	60.8847	16.7023	34.7541	0.746772	10.2721	4.54391e+11	9.38802e+11	2.1302e+11	352699008000	17773758000	122801628000
0	0	2030	2020	0.33	1400	0	18	1	3	8.3123	60.8847	16.7023	19.4656	0.746772	6.17051	4.54391e+11	9.38802e+11	2.1302e+11	346801608000	17119758000	122801628000
0	0	2030	2020	0.33	1400	0	14	0	3	10.0353	49.8884	13.6948	38.0931	2.11015	11.0419	5.48579e+11	7.69466e+11	1.7534e+11	386204130000	50223096000	132004882000
0	0	2030	2020	0.33	1400	0	14	1	3	10.0353	49.8884	13.6948	21.2387	2.11015	6.63296	5.48579e+11	7.69466e+11	1.7534e+11	379665830000	48375096000	132004882000
0	0	2030	2020	0.33	1400	0	10	0	3	11.8467	38.5234	10.5624	44.8262	4.23399	12.2369	6.47599e+11	5.93871e+11	1.36279e+11	454261460000	100772316000	146290530000
0	0	2030	2020	0.33	1400	0	10	1	3	11.8467	38.5234	10.5624	24.94	4.23399	7.35078	6.47599e+11	5.93871e+11	1.36279e+11	446527060000	97064316000	146290530000
0	0	2030	2020	0.33	1400	-20	18	0	3	6.33245	53.4554	14.7099	27.3385	0.301449	8.16939	3.46163e+11	8.25349e+11	1.86345e+11	277515284000	7174728000	97664382000
0	0	2030	2020	0.33	1400	-20	18	1	3	6.33245	53.4554	14.7099	15.331	0.301449	4.90742	3.46163e+11	8.25349e+11	1.86345e+11	272890684000	6910728000	97664382000
0	0	2030	2020	0.33	1400	-20	14	0	3	7.81368	44.0768	12.0915	29.921	1.26061	8.7324	4.27134e+11	6.79637e+11	1.54685e+11	303377364000	30003408000	104395120000
0	0	2030	2020	0.33	1400	-20	14	1	3	7.81368	44.0768	12.0915	16.6887	1.26061	5.24563	4.27134e+11	6.79637e+11	1.54685e+11	298246564000	28899408000	104395120000
0	0	2030	2020	0.33	1400	-20	10	0	3	9.37779	34.2262	9.37487	35.6027	3.35705	10.2146	5.12636e+11	5.27402e+11	1.20965e+11	360774460000	79900380000	122114818000
0	0	2030	2020	0.33	1400	-20	10	1	3	9.37779	34.2262	9.37487	19.8038	3.35705	6.136	5.12636e+11	5.27402e+11	1.20965e+11	354628060000	76960380000	122114818000
0	0	2030	2020	0.33	1400	-40	18	0	3	4.52167	45.2858	12.5558	20.2548	0.143874	6.07821	2.47177e+11	7.01476e+11	1.56848e+11	205645876000	3424302000	72664498000
0	0	2030	2020	0.33	1400	-40	18	1	3	4.52167	45.2858	12.5558	11.3682	0.143874	3.65123	2.47177e+11	7.01476e+11	1.56848e+11	202226876000	3298302000	72664498000
0	0	2030	2020	0.33	1400	-40	14	0	3	5.64742	37.9189	10.4273	22.0995	0.808432	6.46887	3.08716e+11	5.8529e+11	1.32631e+11	224120176000	19241316000	77334806000
0	0	2030	2020	0.33	1400	-40	14	1	3	5.64742	37.9189	10.4273	12.3383	0.808432	3.8859	3.08716e+11	5.8529e+11	1.32631e+11	220339876000	18533316000	77334806000
0	0	2030	2020	0.33	1400	-40	10	0	3	6.93701	29.7767	8.14707	26.8588	2.54862	7.79022	3.79211e+11	4.5862e+11	1.05125e+11	272139472000	60659064000	93131436000
0	0	2030	2020	0.33	1400	-40	10	1	3	6.93701	29.7767	8.14707	14.9323	2.54862	4.67965	3.79211e+11	4.5862e+11	1.05125e+11	267496672000	58427064000	93131436000
0	0	2030	2020	0.33	1400	-60	18	0	3	2.89509	36.0426	10.1096	13.3741	0.0479578	3.99852	1.5826e+11	5.61105e+11	1.23622e+11	135808350000	1141434000	47801976000
0	0	2030	2020	0.33	1400	-60	18	1	3	2.89509	36.0426	10.1096	7.51196	0.0479578	2.40194	1.5826e+11	5.61105e+11	1.23622e+11	133555150000	1099434000	47801976000
0	0	2030	2020	0.33	1400	-60	14	0	3	3.62136	31.057	8.58108	14.5916	0.479578	4.26279	1.97961e+11	4.80356e+11	1.08066e+11	147989942000	11414340000	50961302000
0	0	2030	2020	0.33	1400	-60	14	1	3	3.62136	31.057	8.58108	8.14934	0.479578	2.56069	1.97961e+11	4.80356e+11	1.08066e+11	145496042000	10994340000	50961302000
0	0	2030	2020	0.33	1400	-60	10	0	3	4.55406	25.0044	6.8346	17.2295	1.73333	5.92884	2.48947e+11	3.84955e+11	8.81389e+10	174520808000	41254686000	70878792000
0	0	2030	2020	0.33	1400	-60	10	1	3	4.55406	25.0044	6.8346	9.5655	1.73333	3.5615	2.48947e+11	3.84955e+11	8.81389e+10	171532308000	39736686000	70878792000
0	0	2030	2020	0.33	1400	-80	18	0	3	1.20719	26.8113	7.57868	6.64092	0	1.97628	6.59909e+10	4.188e+11	9.13305e+10	67450320000	0	23626264000
0	0	2030	2020	0.33	1400	-80	18	1	3	1.20719	26.8113	7.57868	3.73377	0	1.18717	6.59909e+10	4.188e+11	9.13305e+10	66334320000	0	23626264000
0	0	2030	2020	0.33	1400	-80	14	0	3	1.70266	23.6285	6.57779	7.89532	0.232938	2.33247	9.30756e+10	3.66646e+11	8.16121e+10	80084236000	5544108000	27884486000
0	0	2030	2020	0.33	1400	-80	14	1	3	1.70266	23.6285	6.57779	4.41175	0.232938	1.40113	9.30756e+10	3.66646e+11	8.16121e+10	78736536000	5340108000	27884486000
0	0	2030	2020	0.33	1400	-80	10	0	3	2.21353	19.9971	5.46751	12.0274	0.904348	4.03299	1.21002e+11	3.07904e+11	7.0312e+10	121849624000	21524184000	48214062000
0	0	2030	2020	0.33	1400	-80	10	1	3	2.21353	19.9971	5.46751	6.68289	0.904348	2.42265	1.21002e+11	3.07904e+11	7.0312e+10	119767624000	20732184000	48214062000
0	0	2030	2020	0.33	1120	20	18	0	3	8.5608	68.2241	18.7402	40.2378	1.81375	10.95	4.67895e+11	1.05256e+12	2.39066e+11	421505191000	43926450000	130905986000
0	0	2030	2020	0.33	1120	20	18	1	3	8.5608	68.2241	18.7402	22.4274	1.81375	6.57774	4.67895e+11	1.05256e+12	2.39066e+11	414969116000	42459810000	130905986000
0	0	2030	2020	0.33	1120	20	14	0	3	10.2376	55.2844	15.1844	43.2951	3.02915	11.7198	5.59287e+11	8.52893e+11	1.94622e+11	453177008000	73361700000	140109240000
0	0	2030	2020	0.33	1120	20	14	1	3	10.2376	55.2844	15.1844	24.043	3.02915	7.04018	5.59287e+11	8.52893e+11	1.94622e+11	446074918000	70912260000	140109240000
0	0	2030	2020	0.33	1120	20	10	0	3	12.0293	42.2722	11.5944	49.2781	4.96755	12.9033	6.56421e+11	6.51762e+11	1.49746e+11	515661181000	120307150000	154257526000
0	0	2030	2020	0.33	1120	20	10	1	3	12.0293	42.2722	11.5944	27.3302	4.96755	7.7511	6.56421e+11	6.51762e+11	1.49746e+11	507549886000	116290270000	154257526000
0	0	2030	2020	0.33	1120	0	18	0	3	7.02018	60.4692	16.5836	30.9673	0.679376	10.2721	3.83734e+11	9.32284e+11	2.11573e+11	324482658000	16453550000	122801628000
0	0	2030	2020	0.33	1120	0	18	1	3	7.02018	60.4692	16.5836	17.2825	0.679376	6.17051	3.83734e+11	9.32284e+11	2.11573e+11	319469868000	15904190000	122801628000
0	0	2030	2020	0.33	1120	0	14	0	3	8.4839	49.0259	13.4488	33.9424	1.91971	11.0419	4.63494e+11	7.5594e+11	1.72337e+11	355333890000	46492600000	132004882000
0	0	2030	2020	0.33	1120	0	14	1	3	8.4839	49.0259	13.4488	18.8624	1.91971	6.63296	4.63494e+11	7.5594e+11	1.72337e+11	349776335000	44940280000	132004882000
0	0	2030	2020	0.33	1120	0	10	0	3	10.0436	37.5821	10.2944	39.9419	3.85188	12.2369	5.47988e+11	5.7912e+11	1.33e+11	417965690000	93287100000	146290530000
0	0	2030	2020	0.33	1120	0	10	1	3	10.0436	37.5821	10.2944	22.1526	3.85188	7.35078	5.47988e+11	5.7912e+11	1.33e+11	411391450000	90172380000	146290530000
0	0	2030	2020	0.33	1120	-20	18	0	3	5.3476	53.2559	14.653	24.3596	0.274244	8.16939	2.92323e+11	8.22219e+11	1.8565e+11	255308564000	6641800000	97664382000
0	0	2030	2020	0.33	1120	-20	18	1	3	5.3476	53.2559	14.653	13.6104	0.274244	4.90742	2.92323e+11	8.22219e+11	1.8565e+11	251377654000	6420040000	97664382000
0	0	2030	2020	0.33	1120	-20	14	0	3	6.60117	43.4876	11.9233	26.6608	1.14684	8.7324	3.60769e+11	6.70394e+11	1.52635e+11	279125934000	27774800000	104395120000
0	0	2030	2020	0.33	1120	-20	14	1	3	6.60117	43.4876	11.9233	14.8211	1.14684	5.24563	3.60769e+11	6.70394e+11	1.52635e+11	274764754000	26847440000	104395120000
0	0	2030	2020	0.33	1120	-20	10	0	3	7.94949	33.5179	9.1731	31.7234	3.05408	10.2146	4.33776e+11	5.163e+11	1.18497e+11	331949590000	73965500000	122114818000
0	0	2030	2020	0.33	1120	-20	10	1	3	7.94949	33.5179	9.1731	17.5907	3.05408	6.136	4.33776e+11	5.163e+11	1.18497e+11	326725150000	71495900000	122114818000
0	0	2030	2020	0.33	1120	-40	18	0	3	3.81848	45.1942	12.5297	18.0478	0.130889	6.07821	2.08734e+11	7.00039e+11	1.56529e+11	189187516000	3169950000	72664498000
0	0	2030	2020	0.33	1120	-40	18	1	3	3.81848	45.1942	12.5297	10.0918	0.130889	3.65123	2.08734e+11	7.00039e+11	1.56529e+11	186281366000	3064110000	72664498000
0	0	2030	2020	0.33	1120	-40	14	0	3	4.76964	37.5669	10.3268	19.6915	0.735472	6.46887	2.60716e+11	5.79769e+11	1.31406e+11	206201101000	17812100000	77334806000
0	0	2030	2020	0.33	1120	-40	14	1	3	4.76964	37.5669	10.3268	10.9568	0.735472	3.8859	2.60716e+11	5.79769e+11	1.31406e+11	202987846000	17217380000	77334806000
0	0	2030	2020	0.33	1120	-40	10	0	3	5.87768	29.2997	8.01117	23.9323	2.31861	7.79022	3.20818e+11	4.51144e+11	1.03463e+11	250398412000	56153400000	93131436000
0	0	2030	2020	0.33	1120	-40	10	1	3	5.87768	29.2997	8.01117	13.2641	2.31861	4.67965	3.20818e+11	4.51144e+11	1.03463e+11	246452032000	54278520000	93131436000
0	0	2030	2020	0.33	1120	-60	18	0	3	2.44492	36.0134	10.1013	11.9168	0.0436297	3.99852	1.33649e+11	5.60647e+11	1.2352e+11	124937715000	1056650000	47801976000
0	0	2030	2020	0.33	1120	-60	18	1	3	2.44492	36.0134	10.1013	6.66822	0.0436297	2.40194	1.33649e+11	5.60647e+11	1.2352e+11	123022495000	1021370000	47801976000
0	0	2030	2020	0.33	1120	-60	14	0	3	3.05823	30.9008	8.53648	13.0017	0.436297	4.26279	1.67176e+11	4.77905e+11	1.07521e+11	136156952000	10566500000	50961302000
0	0	2030	2020	0.33	1120	-60	14	1	3	3.05823	30.9008	8.53648	7.23672	0.436297	2.56069	1.67176e+11	4.77905e+11	1.07521e+11	134037137000	10213700000	50961302000
0	0	2030	2020	0.33	1120	-60	10	0	3	3.8548	24.7467	6.76116	15.3522	1.5769	5.92884	2.10544e+11	3.80915e+11	8.72416e+10	160582103000	38190350000	70878792000
0	0	2030	2020	0.33	1120	-60	10	1	3	3.8548	24.7467	6.76116	8.49764	1.5769	3.5615	2.10544e+11	3.80915e+11	8.72416e+10	158041878000	36915230000	70878792000
0	0	2030	2020	0.33	1120	-80	18	0	3	1.01957	26.8113	7.57868	5.91732	0	1.97628	5.57332e+10	4.188e+11	9.13305e+10	62050320000	0	23626264000
0	0	2030	2020	0.33	1120	-80	18	1	3	1.01957	26.8113	7.57868	3.31418	0	1.18717	5.57332e+10	4.188e+11	9.13305e+10	61101720000	0	23626264000
0	0	2030	2020	0.33	1120	-80	14	0	3	1.43796	23.5785	6.56351	7.03504	0.211916	2.33247	7.86047e+10	3.65861e+11	8.1438e+10	73680241000	5132300000	27884486000
0	0	2030	2020	0.33	1120	-80	14	1	3	1.43796	23.5785	6.56351	3.91756	0.211916	1.40113	7.86047e+10	3.65861e+11	8.1438e+10	72534696000	4960940000	27884486000
0	0	2030	2020	0.33	1120	-80	10	0	3	1.87136	19.9008	5.44001	10.7169	0.822731	4.03299	1.02267e+11	3.06392e+11	6.99768e+10	112116184000	19925400000	48214062000
0	0	2030	2020	0.33	1120	-80	10	1	3	1.87136	19.9008	5.44001	5.93651	0.822731	2.42265	1.02267e+11	3.06392e+11	6.99768e+10	110346484000	19260120000	48214062000
0	0	2030	2020	0.33	840	20	18	0	3	6.98733	67.3583	18.4934	35.3173	1.63382	10.95	3.81802e+11	1.03899e+12	2.36051e+11	384862306000	40401858000	130905986000
0	0	2030	2020	0.33	840	20	18	1	3	6.98733	67.3583	18.4934	19.5966	1.63382	6.57774	3.81802e+11	1.03899e+12	2.36051e+11	379479656000	39214578000	130905986000
0	0	2030	2020	0.33	840	20	14	0	3	8.36649	54.0321	14.8275	38.0007	2.72865	11.7198	4.56648e+11	8.33262e+11	1.9026e+11	413812508000	67475268000	140109240000
0	0	2030	2020	0.33	840	20	14	1	3	8.36649	54.0321	14.8275	21.0153	2.72865	7.04018	4.56648e+11	8.33262e+11	1.9026e+11	407963728000	65492388000	140109240000
0	0	2030	2020	0.33	840	20	10	0	3	9.86459	41.0107	11.2352	43.2521	4.47476	12.9033	5.36934e+11	6.31995e+11	1.45351e+11	470881786000	110653886000	154257526000
0	0	2030	2020	0.33	840	20	10	1	3	9.86459	41.0107	11.2352	23.8914	4.47476	7.7511	5.36934e+11	6.31995e+11	1.45351e+11	464201896000	107402126000	154257526000
0	0	2030	2020	0.33	840	0	18	0	3	5.72806	60.0537	16.465	27.1805	0.611981	10.2721	3.13077e+11	9.25766e+11	2.10126e+11	296266308000	15133342000	122801628000
0	0	2030	2020	0.33	840	0	18	1	3	5.72806	60.0537	16.465	15.0993	0.611981	6.17051	3.13077e+11	9.25766e+11	2.10126e+11	292138128000	14688622000	122801628000
0	0	2030	2020	0.33	840	0	14	0	3	6.9325	48.1634	13.2028	29.7918	1.72927	11.0419	3.7841e+11	7.42415e+11	1.69334e+11	324463650000	42762104000	132004882000
0	0	2030	2020	0.33	840	0	14	1	3	6.9325	48.1634	13.2028	16.486	1.72927	6.63296	3.7841e+11	7.42415e+11	1.69334e+11	319886840000	41505464000	132004882000
0	0	2030	2020	0.33	840	0	10	0	3	8.24042	36.6407	10.0263	35.0576	3.46976	12.2369	4.48377e+11	5.64369e+11	1.2972e+11	381669920000	85801884000	146290530000
0	0	2030	2020	0.33	840	0	10	1	3	8.24042	36.6407	10.0263	19.3653	3.46976	7.35078	4.48377e+11	5.64369e+11	1.2972e+11	376255840000	83280444000	146290530000
0	0	2030	2020	0.33	840	-20	18	0	3	4.36275	53.0565	14.596	21.3808	0.247038	8.16939	2.38483e+11	8.19089e+11	1.84954e+11	233101844000	6108872000	97664382000
0	0	2030	2020	0.33	840	-20	18	1	3	4.36275	53.0565	14.596	11.8899	0.247038	4.90742	2.38483e+11	8.19089e+11	1.84954e+11	229864624000	5929352000	97664382000
0	0	2030	2020	0.33	840	-20	14	0	3	5.38866	42.8984	11.7551	23.4006	1.03307	8.7324	2.94404e+11	6.61151e+11	1.50584e+11	254874504000	25546192000	104395120000
0	0	2030	2020	0.33	840	-20	14	1	3	5.38866	42.8984	11.7551	12.9535	1.03307	5.24563	2.94404e+11	6.61151e+11	1.50584e+11	251282944000	24795472000	104395120000
0	0	2030	2020	0.33	840	-20	10	0	3	6.52119	32.8095	8.97132	27.8441	2.75111	10.2146	3.54916e+11	5.05198e+11	1.1603e+11	303124720000	68030620000	122114818000
0	0	2030	2020	0.33	840	-20	10	1	3	6.52119	32.8095	8.97132	15.3777	2.75111	6.136	3.54916e+11	5.05198e+11	1.1603e+11	298822240000	66031420000	122114818000
0	0	2030	2020	0.33	840	-40	18	0	3	3.1153	45.1027	12.5036	15.8408	0.117905	6.07821	1.70292e+11	6.98603e+11	1.5621e+11	172729156000	2915598000	72664498000
0	0	2030	2020	0.33	840	-40	18	1	3	3.1153	45.1027	12.5036	8.81542	0.117905	3.65123	1.70292e+11	6.98603e+11	1.5621e+11	170335856000	2829918000	72664498000
0	0	2030	2020	0.33	840	-40	14	0	3	3.89186	37.215	10.2263	17.2835	0.662511	6.46887	2.12716e+11	5.74247e+11	1.30181e+11	188282026000	16382884000	77334806000
0	0	2030	2020	0.33	840	-40	14	1	3	3.89186	37.215	10.2263	9.57535	0.662511	3.8859	2.12716e+11	5.74247e+11	1.30181e+11	185635816000	15901444000	77334806000
0	0	2030	2020	0.33	840	-40	10	0	3	4.81834	28.8226	7.87528	21.0057	2.08859	7.79022	2.62425e+11	4.43667e+11	1.01802e+11	228657352000	51647736000	93131436000
0	0	2030	2020	0.33	840	-40	10	1	3	4.81834	28.8226	7.87528	11.5959	2.08859	4.67965	2.62425e+11	4.43667e+11	1.01802e+11	225407392000	50129976000	93131436000
0	0	2030	2020	0.33	840	-60	18	0	3	1.99475	35.9842	10.0929	10.4596	0.0393015	3.99852	1.09038e+11	5.60189e+11	1.23418e+11	114067080000	971866000	47801976000
0	0	2030	2020	0.33	840	-60	18	1	3	1.99475	35.9842	10.0929	5.82447	0.0393015	2.40194	1.09038e+11	5.60189e+11	1.23418e+11	112489840000	943306000	47801976000
0	0	2030	2020	0.33	840	-60	14	0	3	2.49511	30.7446	8.49188	11.4118	0.393015	4.26279	1.36391e+11	4.75455e+11	1.06977e+11	124323962000	9718660000	50961302000
0	0	2030	2020	0.33	840	-60	14	1	3	2.49511	30.7446	8.49188	6.3241	0.393015	2.56069	1.36391e+11	4.75455e+11	1.06977e+11	122578232000	9433060000	50961302000
0	0	2030	2020	0.33	840	-60	10	0	3	3.15555	24.489	6.68771	13.4748	1.42047	5.92884	1.7214e+11	3.76876e+11	8.63443e+10	146643398000	35126014000	70878792000
0	0	2030	2020	0.33	840	-60	10	1	3	3.15555	24.489	6.68771	7.42978	1.42047	3.5615	1.7214e+11	3.76876e+11	8.63443e+10	144551448000	34093774000	70878792000
0	0	2030	2020	0.33	840	-80	18	0	3	0.831945	26.8113	7.57868	5.19372	0	1.97628	4.54755e+10	4.188e+11	9.13305e+10	56650320000	0	23626264000
0	0	2030	2020	0.33	840	-80	18	1	3	0.831945	26.8113	7.57868	2.89459	0	1.18717	4.54755e+10	4.188e+11	9.13305e+10	55869120000	0	23626264000
0	0	2030	2020	0.33	840	-80	14	0	3	1.17327	23.5285	6.54924	6.17476	0.190893	2.33247	6.41338e+10	3.65077e+11	8.12639e+10	67276246000	4720492000	27884486000
0	0	2030	2020	0.33	840	-80	14	1	3	1.17327	23.5285	6.54924	3.42337	0.190893	1.40113	6.41338e+10	3.65077e+11	8.12639e+10	66332856000	4581772000	27884486000
0	0	2030	2020	0.33	840	-80	10	0	3	1.5292	19.8044	5.4125	9.4064	0.741114	4.03299	8.35314e+10	3.04881e+11	6.96415e+10	102382744000	18326616000	48214062000
0	0	2030	2020	0.33	840	-80	10	1	3	1.5292	19.8044	5.4125	5.19013	0.741114	2.42265	8.35314e+10	3.04881e+11	6.96415e+10	100925344000	17788056000	48214062000
0	0	2030	2050	0	1400	20	18	0	3	12.5654	70.4204	19.3669	63.8082	2.49224	0	5.63965e+11	1.08701e+12	2.46804e+11	647406158000	54299646000	0
0	0	2030	2050	0	1400	20	18	1	3	12.5654	70.4204	19.3669	36.793	2.49224	0	5.63965e+11	1.08701e+12	2.46804e+11	636550258000	52301646000	0
0	0	2030	2050	0	1400	20	14	0	3	15.0312	59.8339	16.4797	68.2355	4.67665	0	6.60533e+11	9.24183e+11	2.1069e+11	691732838000	101913750000	0
0	0	2030	2050	0	1400	20	14	1	3	15.0312	59.8339	16.4797	39.3788	4.67665	0	6.60533e+11	9.24183e+11	2.1069e+11	680007538000	98163750000	0
0	0	2030	2050	0	1400	20	10	0	3	17.8929	48.4646	13.3433	71.0209	8.19346	0	7.68454e+11	7.48453e+11	1.71722e+11	719549200000	177248394000	0
0	0	2030	2050	0	1400	20	10	1	3	17.8929	48.4646	13.3433	41.104	8.19346	0	7.68454e+11	7.48453e+11	1.71722e+11	707262700000	170726394000	0
0	0	2030	2050	0	1400	0	18	0	3	10.1796	62.173	17.0701	52.2604	1.13848	0	4.59874e+11	9.59014e+11	2.17588e+11	530389146000	25111548000	0
0	0	2030	2050	0	1400	0	18	1	3	10.1796	62.173	17.0701	30.1589	1.13848	0	4.59874e+11	9.59014e+11	2.17588e+11	521527046000	24187548000	0
0	0	2030	2050	0	1400	0	14	0	3	12.3118	53.0227	14.5862	56.6692	3.33077	0	5.42948e+11	8.18554e+11	1.86475e+11	574518764000	72888714000	0
0	0	2030	2050	0	1400	0	14	1	3	12.3118	53.0227	14.5862	32.7092	3.33077	0	5.42948e+11	8.18554e+11	1.86475e+11	564788464000	70206714000	0
0	0	2030	2050	0	1400	0	10	0	3	14.7866	43.1349	11.8621	59.4362	6.84772	0	6.36152e+11	6.65811e+11	1.5272e+11	602147764000	148223358000	0
0	0	2030	2050	0	1400	0	10	1	3	14.7866	43.1349	11.8621	34.402	6.84772	0	6.36152e+11	6.65811e+11	1.5272e+11	591859364000	142769358000	0
0	0	2030	2050	0	1400	-20	18	0	3	7.74503	54.0898	14.891	41.0446	0.481677	0	3.52989e+11	8.35302e+11	1.88596e+11	416647650000	10762092000	0
0	0	2030	2050	0	1400	-20	18	1	3	7.74503	54.0898	14.891	23.688	0.481677	0	3.52989e+11	8.35302e+11	1.88596e+11	409704550000	10366092000	0
0	0	2030	2050	0	1400	-20	14	0	3	9.63835	46.035	12.6497	44.9369	2.04101	0	4.26999e+11	7.10339e+11	1.61634e+11	455637832000	45005112000	0
0	0	2030	2050	0	1400	-20	14	1	3	9.63835	46.035	12.6497	25.9517	2.04101	0	4.26999e+11	7.10339e+11	1.61634e+11	447934232000	43349112000	0
0	0	2030	2050	0	1400	-20	10	0	3	11.7098	37.722	10.3597	47.8331	5.50194	0	5.04828e+11	5.81929e+11	1.33431e+11	484578366000	119198322000	0
0	0	2030	2050	0	1400	-20	10	1	3	11.7098	37.722	10.3597	27.6939	5.50194	0	5.04828e+11	5.81929e+11	1.33431e+11	476294966000	114812322000	0
0	0	2030	2050	0	1400	-40	18	0	3	5.51414	45.5667	12.636	30.29	0.225297	0	2.53269e+11	7.05883e+11	1.57845e+11	307532004000	5054922000	0
0	0	2030	2050	0	1400	-40	18	1	3	5.51414	45.5667	12.636	17.4822	0.225297	0	2.53269e+11	7.05883e+11	1.57845e+11	302419004000	4868922000	0
0	0	2030	2050	0	1400	-40	14	0	3	6.95926	39.074	10.7571	33.4813	1.28242	0	3.10595e+11	6.03413e+11	1.3673e+11	339528530000	28372788000	0
0	0	2030	2050	0	1400	-40	14	1	3	6.95926	39.074	10.7571	19.3395	1.28242	0	3.10595e+11	6.03413e+11	1.3673e+11	333797530000	27328788000	0
0	0	2030	2050	0	1400	-40	10	0	3	8.66548	32.2163	8.83652	36.2852	4.14853	0	3.74593e+11	4.96725e+11	1.13812e+11	367541954000	90010224000	0
0	0	2030	2050	0	1400	-40	10	1	3	8.66548	32.2163	8.83652	21.0112	4.14853	0	3.74593e+11	4.96725e+11	1.13812e+11	361248554000	86698224000	0
0	0	2030	2050	0	1400	-60	18	0	3	3.51651	36.1407	10.1376	19.849	0.079667	0	1.62682e+11	5.62645e+11	1.23969e+11	201562712000	1793682000	0
0	0	2030	2050	0	1400	-60	18	1	3	3.51651	36.1407	10.1376	11.4631	0.079667	0	1.62682e+11	5.62645e+11	1.23969e+11	198219512000	1727682000	0
0	0	2030	2050	0	1400	-60	14	0	3	4.43059	31.718	8.76981	22.2102	0.756628	0	1.99504e+11	4.90727e+11	1.10411e+11	225254048000	16795386000	0
0	0	2030	2050	0	1400	-60	14	1	3	4.43059	31.718	8.76981	12.8308	0.756628	0	1.99504e+11	4.90727e+11	1.10411e+11	221457048000	16177386000	0
0	0	2030	2050	0	1400	-60	10	0	3	5.73534	26.3051	7.20233	24.7374	2.80294	0	2.4869e+11	4.05274e+11	9.27725e+10	250515242000	60985188000	0
0	0	2030	2050	0	1400	-60	10	1	3	5.73534	26.3051	7.20233	14.3559	2.80294	0	2.4869e+11	4.05274e+11	9.27725e+10	246213742000	58741188000	0
0	0	2030	2050	0	1400	-80	18	0	3	1.41212	26.8113	7.57868	9.8138	0	0	6.76813e+10	4.188e+11	9.13305e+10	99676584000	0	0
0	0	2030	2050	0	1400	-80	18	1	3	1.41212	26.8113	7.57868	5.64049	0	0	6.76813e+10	4.188e+11	9.13305e+10	98027384000	0	0
0	0	2030	2050	0	1400	-80	14	0	3	2.08888	23.7773	6.62028	11.1604	0.366285	0	9.51293e+10	3.6898e+11	8.21398e+10	113198810000	8153100000	0
0	0	2030	2050	0	1400	-80	14	1	3	2.08888	23.7773	6.62028	6.45744	0.366285	0	9.51293e+10	3.6898e+11	8.21398e+10	111292910000	7853100000	0
0	0	2030	2050	0	1400	-80	10	0	3	2.82134	20.4117	5.58492	16.5285	1.47309	0	1.22884e+11	3.14385e+11	7.17875e+10	167410752000	32286276000	0
0	0	2030	2050	0	1400	-80	10	1	3	2.82134	20.4117	5.58492	9.61757	1.47309	0	1.22884e+11	3.14385e+11	7.17875e+10	164541952000	31098276000	0
0	0	2030	2050	0	1120	20	18	0	3	10.6192	69.3499	19.0617	56.8556	2.28634	0	4.76328e+11	1.07023e+12	2.43075e+11	595623008000	50266350000	0
0	0	2030	2050	0	1120	20	18	1	3	10.6192	69.3499	19.0617	32.791	2.28634	0	4.76328e+11	1.07023e+12	2.43075e+11	586395493000	48588030000	0
0	0	2030	2050	0	1120	20	14	0	3	12.7102	58.1411	15.9972	60.8005	4.29021	0	5.57974e+11	8.97644e+11	2.04794e+11	636445718000	94343750000	0
0	0	2030	2050	0	1120	20	14	1	3	12.7102	58.1411	15.9972	35.1251	4.29021	0	5.57974e+11	8.97644e+11	2.04794e+11	626479213000	91193750000	0
0	0	2030	2050	0	1120	20	10	0	3	15.1492	46.7144	12.8449	63.2824	7.52136	0	6.49348e+11	7.21027e+11	1.65623e+11	662068375000	164082650000	0
0	0	2030	2050	0	1120	20	10	1	3	15.1492	46.7144	12.8449	36.695	7.52136	0	6.49348e+11	7.21027e+11	1.65623e+11	651624850000	158604170000	0
0	0	2030	2050	0	1120	0	18	0	3	8.59778	61.5593	16.8949	46.566	1.04326	0	3.8836e+11	9.49386e+11	2.15451e+11	487955256000	23246300000	0
0	0	2030	2050	0	1120	0	18	1	3	8.59778	61.5593	16.8949	26.8748	1.04326	0	3.8836e+11	9.49386e+11	2.15451e+11	480422471000	22470140000	0
0	0	2030	2050	0	1120	0	14	0	3	10.4063	51.7388	14.2199	50.4945	3.05438	0	4.586e+11	7.9842e+11	1.82004e+11	528597359000	67474650000	0
0	0	2030	2050	0	1120	0	14	1	3	10.4063	51.7388	14.2199	29.1748	3.05438	0	4.586e+11	7.9842e+11	1.82004e+11	520326604000	65221770000	0
0	0	2030	2050	0	1120	0	10	0	3	12.5173	41.7374	11.4641	52.96	6.28568	0	5.37536e+11	6.43912e+11	1.47851e+11	554047654000	137213550000	0
0	0	2030	2050	0	1120	0	10	1	3	12.5173	41.7374	11.4641	30.7136	6.28568	0	5.37536e+11	6.43912e+11	1.47851e+11	545302514000	132632190000	0
0	0	2030	2050	0	1120	-20	18	0	3	6.54093	53.7906	14.8056	36.5723	0.440869	0	2.98089e+11	8.30607e+11	1.87553e+11	383307570000	9962700000	0
0	0	2030	2050	0	1120	-20	18	1	3	6.54093	53.7906	14.8056	21.1048	0.440869	0	2.98089e+11	8.30607e+11	1.87553e+11	377405935000	9630060000	0
0	0	2030	2050	0	1120	-20	14	0	3	8.14318	45.1557	12.3988	40.0405	1.87036	0	3.60627e+11	6.96546e+11	1.58573e+11	419214232000	41662200000	0
0	0	2030	2050	0	1120	-20	14	1	3	8.14318	45.1557	12.3988	23.1464	1.87036	0	3.60627e+11	6.96546e+11	1.58573e+11	412666172000	40271160000	0
0	0	2030	2050	0	1120	-20	10	0	3	9.91106	36.6648	10.0586	42.6211	5.04995	0	4.26557e+11	5.65359e+11	1.29748e+11	445871061000	110344450000	0
0	0	2030	2050	0	1120	-20	10	1	3	9.91106	36.6648	10.0586	24.7263	5.04995	0	4.26557e+11	5.65359e+11	1.29748e+11	438830171000	106660210000	0
0	0	2030	2050	0	1120	-40	18	0	3	4.65702	45.4312	12.5973	26.9896	0.20613	0	2.13881e+11	7.03756e+11	1.57373e+11	282919464000	4679450000	0
0	0	2030	2050	0	1120	-40	18	1	3	4.65702	45.4312	12.5973	15.5734	0.20613	0	2.13881e+11	7.03756e+11	1.57373e+11	278573414000	4523210000	0
0	0	2030	2050	0	1120	-40	14	0	3	5.87805	38.5426	10.6054	29.8332	1.17484	0	2.623e+11	5.95076e+11	1.3488e+11	312383555000	26265300000	0
0	0	2030	2050	0	1120	-40	14	1	3	5.87805	38.5426	10.6054	17.2474	1.17484	0	2.623e+11	5.95076e+11	1.3488e+11	307512205000	25388340000	0
0	0	2030	2050	0	1120	-40	10	0	3	7.33268	31.4781	8.62616	32.3316	3.80722	0	3.165e+11	4.85153e+11	1.11241e+11	338186819000	83324400000	0
0	0	2030	2050	0	1120	-40	10	1	3	7.33268	31.4781	8.62616	18.7622	3.80722	0	3.165e+11	4.85153e+11	1.11241e+11	332837429000	80542320000	0
0	0	2030	2050	0	1120	-60	18	0	3	2.97008	36.0963	10.1249	17.6862	0.0728656	0	1.37385e+11	5.61947e+11	1.23814e+11	185428532000	1660450000	0
0	0	2030	2050	0	1120	-60	18	1	3	2.97008	36.0963	10.1249	10.2107	0.0728656	0	1.37385e+11	5.61947e+11	1.23814e+11	182586812000	1605010000	0
0	0	2030	2050	0	1120	-60	14	0	3	3.74199	31.4579	8.69554	19.7901	0.692942	0	1.6848e+11	4.86646e+11	1.09504e+11	207243518000	15547850000	0
0	0	2030	2050	0	1120	-60	14	1	3	3.74199	31.4579	8.69554	11.4419	0.692942	0	1.6848e+11	4.86646e+11	1.09504e+11	204016068000	15028730000	0
0	0	2030	2050	0	1120	-60	10	0	3	4.8504	25.9009	7.08714	22.042	2.57169	0	2.10106e+11	3.98938e+11	9.13644e+10	230510822000	56455300000	0
0	0	2030	2050	0	1120	-60	10	1	3	4.8504	25.9009	7.08714	12.8251	2.57169	0	2.10106e+11	3.98938e+11	9.13644e+10	226854547000	54570340000	0
0	0	2030	2050	0	1120	-80	18	0	3	1.19296	26.8113	7.57868	8.74448	0	0	5.71627e+10	4.188e+11	9.13305e+10	91696584000	0	0
0	0	2030	2050	0	1120	-80	18	1	3	1.19296	26.8113	7.57868	5.02043	0	0	5.71627e+10	4.188e+11	9.13305e+10	90294764000	0	0
0	0	2030	2050	0	1120	-80	14	0	3	1.76446	23.704	6.59934	9.94439	0.33537	0	8.0341e+10	3.6783e+11	8.18845e+10	104147090000	7547500000	0
0	0	2030	2050	0	1120	-80	14	1	3	1.76446	23.704	6.59934	5.75907	0.33537	0	8.0341e+10	3.6783e+11	8.18845e+10	102527075000	7295500000	0
0	0	2030	2050	0	1120	-80	10	0	3	2.38464	20.2618	5.54218	14.7276	1.35067	0	1.03807e+11	3.12034e+11	7.12656e+10	154040592000	29888100000	0
0	0	2030	2050	0	1120	-80	10	1	3	2.38464	20.2618	5.54218	8.59358	1.35067	0	1.03807e+11	3.12034e+11	7.12656e+10	151602112000	28890180000	0
0	0	2030	2050	0	840	20	18	0	3	8.673	68.2795	18.7565	49.903	2.08044	0	3.88691e+11	1.05344e+12	2.39347e+11	543839858000	46233054000	0
0	0	2030	2050	0	840	20	18	1	3	8.673	68.2795	18.7565	28.7891	2.08044	0	3.88691e+11	1.05344e+12	2.39347e+11	536240728000	44874414000	0
0	0	2030	2050	0	840	20	14	0	3	10.3892	56.4483	15.5147	53.3655	3.90377	0	4.55414e+11	8.71105e+11	1.98898e+11	581158598000	86773750000	0
0	0	2030	2050	0	840	20	14	1	3	10.3892	56.4483	15.5147	30.8714	3.90377	0	4.55414e+11	8.71105e+11	1.98898e+11	572950888000	84223750000	0
0	0	2030	2050	0	840	20	10	0	3	12.4056	44.9642	12.3466	55.544	6.84926	0	5.30242e+11	6.93602e+11	1.59525e+11	604587550000	150916906000	0
0	0	2030	2050	0	840	20	10	1	3	12.4056	44.9642	12.3466	32.2861	6.84926	0	5.30242e+11	6.93602e+11	1.59525e+11	595987000000	146481946000	0
0	0	2030	2050	0	840	0	18	0	3	7.01597	60.9457	16.7197	40.8717	0.948042	0	3.16845e+11	9.39759e+11	2.13315e+11	445521366000	21381052000	0
0	0	2030	2050	0	840	0	18	1	3	7.01597	60.9457	16.7197	23.5906	0.948042	0	3.16845e+11	9.39759e+11	2.13315e+11	439317896000	20752732000	0
0	0	2030	2050	0	840	0	14	0	3	8.50078	50.4549	13.8537	44.3197	2.778	0	3.74252e+11	7.78285e+11	1.77534e+11	482675954000	62060586000	0
0	0	2030	2050	0	840	0	14	1	3	8.50078	50.4549	13.8537	25.6405	2.778	0	3.74252e+11	7.78285e+11	1.77534e+11	475864744000	60236826000	0
0	0	2030	2050	0	840	0	10	0	3	10.248	40.34	11.0662	46.4838	5.72364	0	4.3892e+11	6.22014e+11	1.42982e+11	505947544000	126203742000	0
0	0	2030	2050	0	840	0	10	1	3	10.248	40.34	11.0662	27.0252	5.72364	0	4.3892e+11	6.22014e+11	1.42982e+11	498745664000	122495022000	0
0	0	2030	2050	0	840	-20	18	0	3	5.33684	53.4914	14.7202	32.1001	0.40006	0	2.43189e+11	8.25913e+11	1.86511e+11	349967490000	9163308000	0
0	0	2030	2050	0	840	-20	18	1	3	5.33684	53.4914	14.7202	18.5217	0.40006	0	2.43189e+11	8.25913e+11	1.86511e+11	345107320000	8894028000	0
0	0	2030	2050	0	840	-20	14	0	3	6.648	44.2765	12.1478	35.1442	1.69971	0	2.94256e+11	6.82754e+11	1.55512e+11	382790632000	38319288000	0
0	0	2030	2050	0	840	-20	14	1	3	6.648	44.2765	12.1478	20.341	1.69971	0	2.94256e+11	6.82754e+11	1.55512e+11	377398112000	37193208000	0
0	0	2030	2050	0	840	-20	10	0	3	8.11233	35.6076	9.75747	37.4092	4.59797	0	3.48286e+11	5.4879e+11	1.26065e+11	407163756000	101490578000	0
0	0	2030	2050	0	840	-20	10	1	3	8.11233	35.6076	9.75747	21.7587	4.59797	0	3.48286e+11	5.4879e+11	1.26065e+11	401365376000	98508098000	0
0	0	2030	2050	0	840	-40	18	0	3	3.79991	45.2956	12.5586	23.6891	0.186962	0	1.74494e+11	7.01629e+11	1.569e+11	258306924000	4303978000	0
0	0	2030	2050	0	840	-40	18	1	3	3.79991	45.2956	12.5586	13.6647	0.186962	0	1.74494e+11	7.01629e+11	1.569e+11	254727824000	4177498000	0
0	0	2030	2050	0	840	-40	14	0	3	4.79685	38.0112	10.4537	26.185	1.06725	0	2.14006e+11	5.86739e+11	1.33029e+11	285238580000	24157812000	0
0	0	2030	2050	0	840	-40	14	1	3	4.79685	38.0112	10.4537	15.1552	1.06725	0	2.14006e+11	5.86739e+11	1.33029e+11	281226880000	23447892000	0
0	0	2030	2050	0	840	-40	10	0	3	5.99989	30.7399	8.4158	28.3779	3.46591	0	2.58406e+11	4.73581e+11	1.0867e+11	308831684000	76638576000	0
0	0	2030	2050	0	840	-40	10	1	3	5.99989	30.7399	8.4158	16.5132	3.46591	0	2.58406e+11	4.73581e+11	1.0867e+11	304426304000	74386416000	0
0	0	2030	2050	0	840	-60	18	0	3	2.42365	36.0518	10.1122	15.5235	0.0660642	0	1.12089e+11	5.61249e+11	1.23659e+11	169294352000	1527218000	0
0	0	2030	2050	0	840	-60	18	1	3	2.42365	36.0518	10.1122	8.95823	0.0660642	0	1.12089e+11	5.61249e+11	1.23659e+11	166954112000	1482338000	0
0	0	2030	2050	0	840	-60	14	0	3	3.05338	31.1978	8.62128	17.3701	0.629256	0	1.37457e+11	4.82565e+11	1.08598e+11	189232988000	14300314000	0
0	0	2030	2050	0	840	-60	14	1	3	3.05338	31.1978	8.62128	10.053	0.629256	0	1.37457e+11	4.82565e+11	1.08598e+11	186575088000	13880074000	0
0	0	2030	2050	0	840	-60	10	0	3	3.96547	25.4968	6.97194	19.3466	2.34044	0	1.71522e+11	3.92602e+11	8.99563e+10	210506402000	51925412000	0
0	0	2030	2050	0	840	-60	10	1	3	3.96547	25.4968	6.97194	11.2943	2.34044	0	1.71522e+11	3.92602e+11	8.99563e+10	207495352000	50399492000	0
0	0	2030	2050	0	840	-80	18	0	3	0.97381	26.8113	7.57868	7.67516	0	0	4.66441e+10	4.188e+11	9.13305e+10	83716584000	0	0
0	0	2030	2050	0	840	-80	18	1	3	0.97381	26.8113	7.57868	4.40037	0	0	4.66441e+10	4.188e+11	9.13305e+10	82562144000	0	0
0	0	2030	2050	0	840	-80	14	0	3	1.44003	23.6307	6.57841	8.72833	0.304454	0	6.55527e+10	3.6668e+11	8.16292e+10	95095370000	6941900000	0
0	0	2030	2050	0	840	-80	14	1	3	1.44003	23.6307	6.57841	5.0607	0.304454	0	6.55527e+10	3.6668e+11	8.16292e+10	93761240000	6737900000	0
0	0	2030	2050	0	840	-80	10	0	3	1.94794	20.1119	5.49943	12.9266	1.22824	0	8.47301e+10	3.09684e+11	7.07438e+10	140670432000	27489924000	0
0	0	2030	2050	0	840	-80	10	1	3	1.94794	20.1119	5.49943	7.56958	1.22824	0	8.47301e+10	3.09684e+11	7.07438e+10	138662272000	26682084000	0
0	0	2030	2050	0.33	1400	20	18	0	3	12.9155	69.0899	18.987	45.1583	2.1834	10.95	5.77606e+11	1.06614e+12	2.42081e+11	458148076000	47451042000	130905986000
0	0	2030	2050	0.33	1400	20	18	1	3	12.9155	69.0899	18.987	26.0481	2.1834	6.74025	5.77606e+11	1.06614e+12	2.42081e+11	450458576000	45705042000	130905986000
0	0	2030	2050	0.33	1400	20	14	0	3	15.9995	56.5367	15.5412	48.5894	3.64257	11.7198	6.95236e+11	8.72524e+11	1.98984e+11	492541508000	79248132000	140109240000
0	0	2030	2050	0.33	1400	20	14	1	3	15.9995	56.5367	15.5412	28.0225	3.64257	7.2779	6.95236e+11	8.72524e+11	1.98984e+11	484186108000	76332132000	140109240000
0	0	2030	2050	0.33	1400	20	10	0	3	19.5223	43.5338	11.9535	55.3041	6.01004	12.9033	8.2194e+11	6.71528e+11	1.54142e+11	560440576000	129960414000	154257526000
0	0	2030	2050	0.33	1400	20	10	1	3	19.5223	43.5338	11.9535	31.8997	6.01004	8.09613	8.2194e+11	6.71528e+11	1.54142e+11	550897876000	125178414000	154257526000
0	0	2030	2050	0.33	1400	0	18	0	3	10.5156	60.8847	16.7023	34.7541	0.80797	10.2721	4.73052e+11	9.38802e+11	2.1302e+11	352699008000	17773758000	122801628000
0	0	2030	2050	0.33	1400	0	18	1	3	10.5156	60.8847	16.7023	20.0577	0.80797	6.3274	4.73052e+11	9.38802e+11	2.1302e+11	346801608000	17119758000	122801628000
0	0	2030	2050	0.33	1400	0	14	0	3	13.2258	49.8884	13.6948	38.0931	2.29713	11.0419	5.75873e+11	7.69466e+11	1.7534e+11	386204130000	50223096000	132004882000
0	0	2030	2050	0.33	1400	0	14	1	3	13.2258	49.8884	13.6948	21.9731	2.29713	6.86204	5.75873e+11	7.69466e+11	1.7534e+11	379665830000	48375096000	132004882000
0	0	2030	2050	0.33	1400	0	10	0	3	16.312	38.5234	10.5624	44.8262	4.65633	12.2369	6.8619e+11	5.93871e+11	1.36279e+11	454261460000	100772316000	146290530000
0	0	2030	2050	0.33	1400	0	10	1	3	16.312	38.5234	10.5624	25.8401	4.65633	7.68407	6.8619e+11	5.93871e+11	1.36279e+11	446527060000	97064316000	146290530000
0	0	2030	2050	0.33	1400	-20	18	0	3	7.90464	53.4554	14.7099	27.3385	0.321151	8.16939	3.59426e+11	8.25349e+11	1.86345e+11	277515284000	7174728000	97664382000
0	0	2030	2050	0.33	1400	-20	18	1	3	7.90464	53.4554	14.7099	15.78	0.321151	5.02401	3.59426e+11	8.25349e+11	1.86345e+11	272890684000	6910728000	97664382000
0	0	2030	2050	0.33	1400	-20	14	0	3	10.1914	44.0768	12.0915	29.921	1.36048	8.7324	4.47411e+11	6.79637e+11	1.54685e+11	303377364000	30003408000	104395120000
0	0	2030	2050	0.33	1400	-20	14	1	3	10.1914	44.0768	12.0915	17.2711	1.36048	5.41939	4.47411e+11	6.79637e+11	1.54685e+11	298246564000	28899408000	104395120000
0	0	2030	2050	0.33	1400	-20	10	0	3	12.8644	34.2262	9.37487	35.6027	3.68815	10.2146	5.42744e+11	5.27402e+11	1.20965e+11	360774460000	79900380000	122114818000
0	0	2030	2050	0.33	1400	-20	10	1	3	12.8644	34.2262	9.37487	20.5226	3.68815	6.4146	5.42744e+11	5.27402e+11	1.20965e+11	354628060000	76960380000	122114818000
0	0	2030	2050	0.33	1400	-40	18	0	3	5.58306	45.2858	12.5558	20.2548	0.152606	6.07821	2.56103e+11	7.01476e+11	1.56848e+11	205645876000	3424302000	72664498000
0	0	2030	2050	0.33	1400	-40	18	1	3	5.58306	45.2858	12.5558	11.6914	0.152606	3.73303	2.56103e+11	7.01476e+11	1.56848e+11	202226876000	3298302000	72664498000
0	0	2030	2050	0.33	1400	-40	14	0	3	7.27554	37.9189	10.4273	22.0995	0.869712	6.46887	3.22547e+11	5.8529e+11	1.32631e+11	224120176000	19241316000	77334806000
0	0	2030	2050	0.33	1400	-40	14	1	3	7.27554	37.9189	10.4273	12.7672	0.869712	4.00993	3.22547e+11	5.8529e+11	1.32631e+11	220339876000	18533316000	77334806000
0	0	2030	2050	0.33	1400	-40	10	0	3	9.45594	29.7767	8.14707	26.8588	2.79619	7.79022	4.00928e+11	4.5862e+11	1.05125e+11	272139472000	60659064000	93131436000
0	0	2030	2050	0.33	1400	-40	10	1	3	9.45594	29.7767	8.14707	15.488	2.79619	4.89268	4.00928e+11	4.5862e+11	1.05125e+11	267496672000	58427064000	93131436000
0	0	2030	2050	0.33	1400	-60	18	0	3	3.53991	36.0426	10.1096	13.3741	0.0507198	3.99852	1.63666e+11	5.61105e+11	1.23622e+11	135808350000	1141434000	47801976000
0	0	2030	2050	0.33	1400	-60	18	1	3	3.53991	36.0426	10.1096	7.72324	0.0507198	2.45384	1.63666e+11	5.61105e+11	1.23622e+11	133555150000	1099434000	47801976000
0	0	2030	2050	0.33	1400	-60	14	0	3	4.604	31.057	8.58108	14.5916	0.5143	4.26279	2.06274e+11	4.80356e+11	1.08066e+11	147989942000	11414340000	50961302000
0	0	2030	2050	0.33	1400	-60	14	1	3	4.604	31.057	8.58108	8.43352	0.5143	2.64016	2.06274e+11	4.80356e+11	1.08066e+11	145496042000	10994340000	50961302000
0	0	2030	2050	0.33	1400	-60	10	0	3	6.15591	25.0044	6.8346	17.2295	1.89631	5.92884	2.62724e+11	3.84955e+11	8.81389e+10	174520808000	41254686000	70878792000
0	0	2030	2050	0.33	1400	-60	10	1	3	6.15591	25.0044	6.8346	9.97591	1.89631	3.71777	2.62724e+11	3.84955e+11	8.81389e+10	171532308000	39736686000	70878792000
0	0	2030	2050	0.33	1400	-80	18	0	3	1.41212	26.8113	7.57868	6.64092	0	1.97628	6.76813e+10	4.188e+11	9.13305e+10	67450320000	0	23626264000
0	0	2030	2050	0.33	1400	-80	18	1	3	1.41212	26.8113	7.57868	3.81699	0	1.20692	6.76813e+10	4.188e+11	9.13305e+10	66334320000	0	23626264000
0	0	2030	2050	0.33	1400	-80	14	0	3	2.12956	23.6285	6.57779	7.89532	0.249056	2.33247	9.66685e+10	3.66646e+11	8.16121e+10	80084236000	5544108000	27884486000
0	0	2030	2050	0.33	1400	-80	14	1	3	2.12956	23.6285	6.57779	4.56287	0.249056	1.44248	9.66685e+10	3.66646e+11	8.16121e+10	78736536000	5340108000	27884486000
0	0	2030	2050	0.33	1400	-80	10	0	3	2.95254	19.9971	5.46751	12.0274	0.981928	4.03299	1.27332e+11	3.07904e+11	7.0312e+10	121849624000	21524184000	48214062000
0	0	2030	2050	0.33	1400	-80	10	1	3	2.95254	19.9971	5.46751	6.97575	0.981928	2.52112	1.27332e+11	3.07904e+11	7.0312e+10	119767624000	20732184000	48214062000
0	0	2030	2050	0.33	1120	20	18	0	3	10.9159	68.2241	18.7402	40.2378	2.00347	10.95	4.87858e+11	1.05256e+12	2.39066e+11	421505191000	43926450000	130905986000
0	0	2030	2050	0.33	1120	20	18	1	3	10.9159	68.2241	18.7402	23.2173	2.00347	6.74025	4.87858e+11	1.05256e+12	2.39066e+11	414969116000	42459810000	130905986000
0	0	2030	2050	0.33	1120	20	14	0	3	13.5505	55.2844	15.1844	43.2951	3.34207	11.7198	5.87492e+11	8.52893e+11	1.94622e+11	453177008000	73361700000	140109240000
0	0	2030	2050	0.33	1120	20	14	1	3	13.5505	55.2844	15.1844	24.9948	3.34207	7.2779	5.87492e+11	8.52893e+11	1.94622e+11	446074918000	70912260000	140109240000
0	0	2030	2050	0.33	1120	20	10	0	3	16.633	42.2722	11.5944	49.2781	5.51724	12.9033	6.95591e+11	6.51762e+11	1.49746e+11	515661181000	120307150000	154257526000
0	0	2030	2050	0.33	1120	20	10	1	3	16.633	42.2722	11.5944	28.4609	5.51724	8.09613	6.95591e+11	6.51762e+11	1.49746e+11	507549886000	116290270000	154257526000
0	0	2030	2050	0.33	1120	0	18	0	3	8.88249	60.4692	16.5836	30.9673	0.740574	10.2721	3.99498e+11	9.32284e+11	2.11573e+11	324482658000	16453550000	122801628000
0	0	2030	2050	0.33	1120	0	18	1	3	8.88249	60.4692	16.5836	17.8745	0.740574	6.3274	3.99498e+11	9.32284e+11	2.11573e+11	319469868000	15904190000	122801628000
0	0	2030	2050	0.33	1120	0	14	0	3	11.1988	49.0259	13.4488	33.9424	2.10669	11.0419	4.86602e+11	7.5594e+11	1.72337e+11	355333890000	46492600000	132004882000
0	0	2030	2050	0.33	1120	0	14	1	3	11.1988	49.0259	13.4488	19.5968	2.10669	6.86204	4.86602e+11	7.5594e+11	1.72337e+11	349776335000	44940280000	132004882000
0	0	2030	2050	0.33	1120	0	10	0	3	13.9087	37.5821	10.2944	39.9419	4.27421	12.2369	5.80856e+11	5.7912e+11	1.33e+11	417965690000	93287100000	146290530000
0	0	2030	2050	0.33	1120	0	10	1	3	13.9087	37.5821	10.2944	23.0527	4.27421	7.68407	5.80856e+11	5.7912e+11	1.33e+11	411391450000	90172380000	146290530000
0	0	2030	2050	0.33	1120	-20	18	0	3	6.67572	53.2559	14.653	24.3596	0.293946	8.16939	3.03525e+11	8.22219e+11	1.8565e+11	255308564000	6641800000	97664382000
0	0	2030	2050	0.33	1120	-20	18	1	3	6.67572	53.2559	14.653	14.0594	0.293946	5.02401	3.03525e+11	8.22219e+11	1.8565e+11	251377654000	6420040000	97664382000
0	0	2030	2050	0.33	1120	-20	14	0	3	8.61478	43.4876	11.9233	26.6608	1.24671	8.7324	3.7791e+11	6.70394e+11	1.52635e+11	279125934000	27774800000	104395120000
0	0	2030	2050	0.33	1120	-20	14	1	3	8.61478	43.4876	11.9233	15.4035	1.24671	5.41939	3.7791e+11	6.70394e+11	1.52635e+11	274764754000	26847440000	104395120000
0	0	2030	2050	0.33	1120	-20	10	0	3	10.9648	33.5179	9.1731	31.7234	3.38518	10.2146	4.59422e+11	5.163e+11	1.18497e+11	331949590000	73965500000	122114818000
0	0	2030	2050	0.33	1120	-20	10	1	3	10.9648	33.5179	9.1731	18.3095	3.38518	6.4146	4.59422e+11	5.163e+11	1.18497e+11	326725150000	71495900000	122114818000
0	0	2030	2050	0.33	1120	-40	18	0	3	4.71523	45.1942	12.5297	18.0478	0.139622	6.07821	2.16275e+11	7.00039e+11	1.56529e+11	189187516000	3169950000	72664498000
0	0	2030	2050	0.33	1120	-40	18	1	3	4.71523	45.1942	12.5297	10.4151	0.139622	3.73303	2.16275e+11	7.00039e+11	1.56529e+11	186281366000	3064110000	72664498000
0	0	2030	2050	0.33	1120	-40	14	0	3	6.14577	37.5669	10.3268	19.6915	0.796751	6.46887	2.72401e+11	5.79769e+11	1.31406e+11	206201101000	17812100000	77334806000
0	0	2030	2050	0.33	1120	-40	14	1	3	6.14577	37.5669	10.3268	11.3857	0.796751	4.00993	2.72401e+11	5.79769e+11	1.31406e+11	202987846000	17217380000	77334806000
0	0	2030	2050	0.33	1120	-40	10	0	3	8.04955	29.2997	8.01117	23.9323	2.56618	7.79022	3.39307e+11	4.51144e+11	1.03463e+11	250398412000	56153400000	93131436000
0	0	2030	2050	0.33	1120	-40	10	1	3	8.04955	29.2997	8.01117	13.8198	2.56618	4.89268	3.39307e+11	4.51144e+11	1.03463e+11	246452032000	54278520000	93131436000
0	0	2030	2050	0.33	1120	-60	18	0	3	2.98984	36.0134	10.1013	11.9168	0.0463916	3.99852	1.38216e+11	5.60647e+11	1.2352e+11	124937715000	1056650000	47801976000
0	0	2030	2050	0.33	1120	-60	18	1	3	2.98984	36.0134	10.1013	6.8795	0.0463916	2.45384	1.38216e+11	5.60647e+11	1.2352e+11	123022495000	1021370000	47801976000
0	0	2030	2050	0.33	1120	-60	14	0	3	3.88843	30.9008	8.53648	13.0017	0.471018	4.26279	1.74198e+11	4.77905e+11	1.07521e+11	136156952000	10566500000	50961302000
0	0	2030	2050	0.33	1120	-60	14	1	3	3.88843	30.9008	8.53648	7.5209	0.471018	2.64016	1.74198e+11	4.77905e+11	1.07521e+11	134037137000	10213700000	50961302000
0	0	2030	2050	0.33	1120	-60	10	0	3	5.22767	24.7467	6.76116	15.3522	1.73988	5.92884	2.22259e+11	3.80915e+11	8.72416e+10	160582103000	38190350000	70878792000
0	0	2030	2050	0.33	1120	-60	10	1	3	5.22767	24.7467	6.76116	8.90806	1.73988	3.71777	2.22259e+11	3.80915e+11	8.72416e+10	158041878000	36915230000	70878792000
0	0	2030	2050	0.33	1120	-80	18	0	3	1.19296	26.8113	7.57868	5.91732	0	1.97628	5.71627e+10	4.188e+11	9.13305e+10	62050320000	0	23626264000
0	0	2030	2050	0.33	1120	-80	18	1	3	1.19296	26.8113	7.57868	3.3974	0	1.20692	5.71627e+10	4.188e+11	9.13305e+10	61101720000	0	23626264000
0	0	2030	2050	0.33	1120	-80	14	0	3	1.79881	23.5785	6.56351	7.03504	0.228034	2.33247	8.16408e+10	3.65861e+11	8.1438e+10	73680241000	5132300000	27884486000
0	0	2030	2050	0.33	1120	-80	14	1	3	1.79881	23.5785	6.56351	4.06868	0.228034	1.44248	8.16408e+10	3.65861e+11	8.1438e+10	72534696000	4960940000	27884486000
0	0	2030	2050	0.33	1120	-80	10	0	3	2.49973	19.9008	5.44001	10.7169	0.900312	4.03299	1.07634e+11	3.06392e+11	6.99768e+10	112116184000	19925400000	48214062000
0	0	2030	2050	0.33	1120	-80	10	1	3	2.49973	19.9008	5.44001	6.22937	0.900312	2.52112	1.07634e+11	3.06392e+11	6.99768e+10	110346484000	19260120000	48214062000
0	0	2030	2050	0.33	840	20	18	0	3	8.91626	67.3583	18.4934	35.3173	1.82354	10.95	3.9811e+11	1.03899e+12	2.36051e+11	384862306000	40401858000	130905986000
0	0	2030	2050	0.33	840	20	18	1	3	8.91626	67.3583	18.4934	20.3865	1.82354	6.74025	3.9811e+11	1.03899e+12	2.36051e+11	379479656000	39214578000	130905986000
0	0	2030	2050	0.33	840	20	14	0	3	11.1014	54.0321	14.8275	38.0007	3.04157	11.7198	4.79749e+11	8.33262e+11	1.9026e+11	413812508000	67475268000	140109240000
0	0	2030	2050	0.33	840	20	14	1	3	11.1014	54.0321	14.8275	21.9672	3.04157	7.2779	4.79749e+11	8.33262e+11	1.9026e+11	407963728000	65492388000	140109240000
0	0	2030	2050	0.33	840	20	10	0	3	13.7438	41.0107	11.2352	43.2521	5.02445	12.9033	5.69242e+11	6.31995e+11	1.45351e+11	470881786000	110653886000	154257526000
0	0	2030	2050	0.33	840	20	10	1	3	13.7438	41.0107	11.2352	25.0222	5.02445	8.09613	5.69242e+11	6.31995e+11	1.45351e+11	464201896000	107402126000	154257526000
0	0	2030	2050	0.33	840	0	18	0	3	7.24943	60.0537	16.465	27.1805	0.673179	10.2721	3.25944e+11	9.25766e+11	2.10126e+11	296266308000	15133342000	122801628000
0	0	2030	2050	0.33	840	0	18	1	3	7.24943	60.0537	16.465	15.6914	0.673179	6.3274	3.25944e+11	9.25766e+11	2.10126e+11	292138128000	14688622000	122801628000
0	0	2030	2050	0.33	840	0	14	0	3	9.17177	48.1634	13.2028	29.7918	1.91625	11.0419	3.97331e+11	7.42415e+11	1.69334e+11	324463650000	42762104000	132004882000
0	0	2030	2050	0.33	840	0	14	1	3	9.17177	48.1634	13.2028	17.2205	1.91625	6.86204	3.97331e+11	7.42415e+11	1.69334e+11	319886840000	41505464000	132004882000
0	0	2030	2050	0.33	840	0	10	0	3	11.5054	36.6407	10.0263	35.0576	3.8921	12.2369	4.75523e+11	5.64369e+11	1.2972e+11	381669920000	85801884000	146290530000
0	0	2030	2050	0.33	840	0	10	1	3	11.5054	36.6407	10.0263	20.2654	3.8921	7.68407	4.75523e+11	5.64369e+11	1.2972e+11	376255840000	83280444000	146290530000
0	0	2030	2050	0.33	840	-20	18	0	3	5.44679	53.0565	14.596	21.3808	0.26674	8.16939	2.47624e+11	8.19089e+11	1.84954e+11	233101844000	6108872000	97664382000
0	0	2030	2050	0.33	840	-20	18	1	3	5.44679	53.0565	14.596	12.3389	0.26674	5.02401	2.47624e+11	8.19089e+11	1.84954e+11	229864624000	5929352000	97664382000
0	0	2030	2050	0.33	840	-20	14	0	3	7.03812	42.8984	11.7551	23.4006	1.13294	8.7324	3.08408e+11	6.61151e+11	1.50584e+11	254874504000	25546192000	104395120000
0	0	2030	2050	0.33	840	-20	14	1	3	7.03812	42.8984	11.7551	13.5358	1.13294	5.41939	3.08408e+11	6.61151e+11	1.50584e+11	251282944000	24795472000	104395120000
0	0	2030	2050	0.33	840	-20	10	0	3	9.06527	32.8095	8.97132	27.8441	3.08221	10.2146	3.761e+11	5.05198e+11	1.1603e+11	303124720000	68030620000	122114818000
0	0	2030	2050	0.33	840	-20	10	1	3	9.06527	32.8095	8.97132	16.0965	3.08221	6.4146	3.761e+11	5.05198e+11	1.1603e+11	298822240000	66031420000	122114818000
0	0	2030	2050	0.33	840	-40	18	0	3	3.84739	45.1027	12.5036	15.8408	0.126637	6.07821	1.76446e+11	6.98603e+11	1.5621e+11	172729156000	2915598000	72664498000
0	0	2030	2050	0.33	840	-40	18	1	3	3.84739	45.1027	12.5036	9.13869	0.126637	3.73303	1.76446e+11	6.98603e+11	1.5621e+11	170335856000	2829918000	72664498000
0	0	2030	2050	0.33	840	-40	14	0	3	5.016	37.215	10.2263	17.2835	0.723791	6.46887	2.22255e+11	5.74247e+11	1.30181e+11	188282026000	16382884000	77334806000
0	0	2030	2050	0.33	840	-40	14	1	3	5.016	37.215	10.2263	10.0042	0.723791	4.00993	2.22255e+11	5.74247e+11	1.30181e+11	185635816000	15901444000	77334806000
0	0	2030	2050	0.33	840	-40	10	0	3	6.64317	28.8226	7.87528	21.0057	2.33617	7.79022	2.77685e+11	4.43667e+11	1.01802e+11	228657352000	51647736000	93131436000
0	0	2030	2050	0.33	840	-40	10	1	3	6.64317	28.8226	7.87528	12.1516	2.33617	4.89268	2.77685e+11	4.43667e+11	1.01802e+11	225407392000	50129976000	93131436000
0	0	2030	2050	0.33	840	-60	18	0	3	2.43977	35.9842	10.0929	10.4596	0.0420634	3.99852	1.12767e+11	5.60189e+11	1.23418e+11	114067080000	971866000	47801976000
0	0	2030	2050	0.33	840	-60	18	1	3	2.43977	35.9842	10.0929	6.03576	0.0420634	2.45384	1.12767e+11	5.60189e+11	1.23418e+11	112489840000	943306000	47801976000
0	0	2030	2050	0.33	840	-60	14	0	3	3.17285	30.7446	8.49188	11.4118	0.427736	4.26279	1.42122e+11	4.75455e+11	1.06977e+11	124323962000	9718660000	50961302000
0	0	2030	2050	0.33	840	-60	14	1	3	3.17285	30.7446	8.49188	6.60828	0.427736	2.64016	1.42122e+11	4.75455e+11	1.06977e+11	122578232000	9433060000	50961302000
0	0	2030	2050	0.33	840	-60	10	0	3	4.29943	24.489	6.68771	13.4748	1.58344	5.92884	1.81793e+11	3.76876e+11	8.63443e+10	146643398000	35126014000	70878792000
0	0	2030	2050	0.33	840	-60	10	1	3	4.29943	24.489	6.68771	7.8402	1.58344	3.71777	1.81793e+11	3.76876e+11	8.63443e+10	144551448000	34093774000	70878792000
0	0	2030	2050	0.33	840	-80	18	0	3	0.97381	26.8113	7.57868	5.19372	0	1.97628	4.66441e+10	4.188e+11	9.13305e+10	56650320000	0	23626264000
0	0	2030	2050	0.33	840	-80	18	1	3	0.97381	26.8113	7.57868	2.97781	0	1.20692	4.66441e+10	4.188e+11	9.13305e+10	55869120000	0	23626264000
0	0	2030	2050	0.33	840	-80	14	0	3	1.46805	23.5285	6.54924	6.17476	0.207011	2.33247	6.66131e+10	3.65077e+11	8.12639e+10	67276246000	4720492000	27884486000
0	0	2030	2050	0.33	840	-80	14	1	3	1.46805	23.5285	6.54924	3.57449	0.207011	1.44248	6.66131e+10	3.65077e+11	8.12639e+10	66332856000	4581772000	27884486000
0	0	2030	2050	0.33	840	-80	10	0	3	2.04693	19.8044	5.4125	9.4064	0.818695	4.03299	8.79354e+10	3.04881e+11	6.96415e+10	102382744000	18326616000	48214062000
0	0	2030	2050	0.33	840	-80	10	1	3	2.04693	19.8044	5.4125	5.483	0.818695	2.52112	8.79354e+10	3.04881e+11	6.96415e+10	100925344000	17788056000	48214062000
0	0	2030	2020	0	1400	20	18	0	8	9.89673	68.6341	18.8739	63.8082	2.28142	0	5.41004e+11	1.05939e+12	2.40591e+11	647406158000	54299646000	0
0	0	2030	2020	0	1400	20	18	1	8	9.89673	68.6341	18.8739	35.7016	2.28142	0	5.41004e+11	1.05939e+12	2.40591e+11	636550258000	52301646000	0
0	0	2030	2020	0	1400	20	14	0	8	11.5227	58.1506	16.0164	68.2355	4.28195	0	6.29888e+11	8.98191e+11	2.04779e+11	691732838000	101913750000	0
0	0	2030	2020	0	1400	20	14	1	8	11.5227	58.1506	16.0164	38.0271	4.28195	0	6.29888e+11	8.98191e+11	2.04779e+11	680007538000	98163750000	0
0	0	2030	2020	0	1400	20	10	0	8	13.3187	46.8918	12.9123	71.0209	7.44717	0	7.28063e+11	7.24214e+11	1.66143e+11	719549200000	177248394000	0
0	0	2030	2020	0	1400	20	10	1	8	13.3187	46.8918	12.9123	39.4716	7.44717	0	7.28063e+11	7.24214e+11	1.66143e+11	707262700000	170726394000	0
0	0	2030	2020	0	1400	0	18	0	8	8.08922	62.173	17.0701	52.2604	1.05507	0	4.42197e+11	9.59014e+11	2.17588e+11	530389146000	25111548000	0
0	0	2030	2020	0	1400	0	18	1	8	8.08922	62.173	17.0701	29.2785	1.05507	0	4.42197e+11	9.59014e+11	2.17588e+11	521527046000	24187548000	0
0	0	2030	2020	0	1400	0	14	0	8	9.49314	53.0227	14.5862	56.6692	3.06245	0	5.18942e+11	8.18554e+11	1.86475e+11	574518764000	72888714000	0
0	0	2030	2020	0	1400	0	14	1	8	9.49314	53.0227	14.5862	31.5911	3.06245	0	5.18942e+11	8.18554e+11	1.86475e+11	564788464000	70206714000	0
0	0	2030	2020	0	1400	0	10	0	8	11.0513	43.1349	11.8621	59.4362	6.22767	0	6.04118e+11	6.65811e+11	1.5272e+11	602147764000	148223358000	0
0	0	2030	2020	0	1400	0	10	1	8	11.0513	43.1349	11.8621	33.0253	6.22767	0	6.04118e+11	6.65811e+11	1.5272e+11	591859364000	142769358000	0
0	0	2030	2020	0	1400	-20	18	0	8	6.22399	55.9176	15.3977	41.0446	0.452174	0	3.40234e+11	8.63612e+11	1.94914e+11	416647650000	10762092000	0
0	0	2030	2020	0	1400	-20	18	1	8	6.22399	55.9176	15.3977	23.0172	0.452174	0	3.40234e+11	8.63612e+11	1.94914e+11	409704550000	10366092000	0
0	0	2030	2020	0	1400	-20	14	0	8	7.48439	47.757	13.1232	44.9369	1.89091	0	4.09134e+11	7.36915e+11	1.67666e+11	455637832000	45005112000	0
0	0	2030	2020	0	1400	-20	14	1	8	7.48439	47.757	13.1232	25.0667	1.89091	0	4.09134e+11	7.36915e+11	1.67666e+11	447934232000	43349112000	0
0	0	2030	2020	0	1400	-20	10	0	8	8.79489	39.3194	10.7963	47.8331	5.00817	0	4.80772e+11	6.0652e+11	1.39091e+11	484578366000	119198322000	0
0	0	2030	2020	0	1400	-20	10	1	8	8.79489	39.3194	10.7963	26.5735	5.00817	0	4.80772e+11	6.0652e+11	1.39091e+11	476294966000	114812322000	0
0	0	2030	2020	0	1400	-40	18	0	8	4.47411	49.2598	13.6684	30.29	0.212385	0	2.44577e+11	7.63293e+11	1.70523e+11	307532004000	5054922000	0
0	0	2030	2020	0	1400	-40	18	1	8	4.47411	49.2598	13.6684	17.0004	0.212385	0	2.44577e+11	7.63293e+11	1.70523e+11	302419004000	4868922000	0
0	0	2030	2020	0	1400	-40	14	0	8	5.46072	42.552	11.717	33.4813	1.1921	0	2.9851e+11	6.5718e+11	1.48865e+11	339528530000	28372788000	0
0	0	2030	2020	0	1400	-40	14	1	8	5.46072	42.552	11.717	18.688	1.1921	0	2.9851e+11	6.5718e+11	1.48865e+11	333797530000	27328788000	0
0	0	2030	2020	0	1400	-40	10	0	8	6.55017	35.4409	9.71654	36.2852	3.78182	0	3.58065e+11	5.46335e+11	1.2523e+11	367541954000	90010224000	0
0	0	2030	2020	0	1400	-40	10	1	8	6.55017	35.4409	9.71654	20.1454	3.78182	0	3.58065e+11	5.46335e+11	1.2523e+11	361248554000	86698224000	0
0	0	2030	2020	0	1400	-60	18	0	8	2.87872	41.7426	11.7196	19.849	0.0753623	0	1.57365e+11	6.50111e+11	1.43041e+11	201562712000	1793682000	0
0	0	2030	2020	0	1400	-60	18	1	8	2.87872	41.7426	11.7196	11.1499	0.0753623	0	1.57365e+11	6.50111e+11	1.43041e+11	198219512000	1727682000	0
0	0	2030	2020	0	1400	-60	14	0	8	3.51877	37.0022	10.2372	22.2102	0.705665	0	1.92353e+11	5.72633e+11	1.28751e+11	225254048000	16795386000	0
0	0	2030	2020	0	1400	-60	14	1	8	3.51877	37.0022	10.2372	12.403	0.705665	0	1.92353e+11	5.72633e+11	1.28751e+11	221457048000	16177386000	0
0	0	2030	2020	0	1400	-60	10	0	8	4.37027	31.1976	8.53499	24.7374	2.56232	0	2.389e+11	4.80484e+11	1.10084e+11	250515242000	60985188000	0
0	0	2030	2020	0	1400	-60	10	1	8	4.37027	31.1976	8.53499	13.7198	2.56232	0	2.389e+11	4.80484e+11	1.10084e+11	246213742000	58741188000	0
0	0	2030	2020	0	1400	-80	18	0	8	1.20781	34.2659	9.70299	9.8138	0	0	6.60251e+10	5.35656e+11	1.1655e+11	99676584000	0	0
0	0	2030	2020	0	1400	-80	18	1	8	1.20781	34.2659	9.70299	5.51768	0	0	6.60251e+10	5.35656e+11	1.1655e+11	98027384000	0	0
0	0	2030	2020	0	1400	-80	14	0	8	1.68494	30.924	8.62214	11.1604	0.342556	0	9.21073e+10	4.80173e+11	1.0677e+11	113198810000	8153100000	0
0	0	2030	2020	0	1400	-80	14	1	8	1.68494	30.924	8.62214	6.23511	0.342556	0	9.21073e+10	4.80173e+11	1.0677e+11	111292910000	7853100000	0
0	0	2030	2020	0	1400	-80	10	0	8	2.17809	27.0298	7.3837	16.5285	1.35652	0	1.19065e+11	4.16028e+11	9.51857e+10	167410752000	32286276000	0
0	0	2030	2020	0	1400	-80	10	1	8	2.17809	27.0298	7.3837	9.17386	1.35652	0	1.19065e+11	4.16028e+11	9.51857e+10	164541952000	31098276000	0
0	0	2030	2020	0	1120	20	18	0	8	8.35974	67.5736	18.5715	56.8556	2.07553	0	4.56918e+11	1.04277e+12	2.36897e+11	595623008000	50266350000	0
0	0	2030	2020	0	1120	20	18	1	8	8.35974	67.5736	18.5715	31.6997	2.07553	0	4.56918e+11	1.04277e+12	2.36897e+11	586395493000	48588030000	0
0	0	2030	2020	0	1120	20	14	0	8	9.73545	56.4808	15.5404	60.8005	3.89551	0	5.32051e+11	8.72011e+11	1.98963e+11	636445718000	94343750000	0
0	0	2030	2020	0	1120	20	14	1	8	9.73545	56.4808	15.5404	33.7734	3.89551	0	5.32051e+11	8.72011e+11	1.98963e+11	626479213000	91193750000	0
0	0	2030	2020	0	1120	20	10	0	8	11.2586	45.1792	12.4247	63.2824	6.77507	0	6.1514e+11	6.97377e+11	1.60175e+11	662068375000	164082650000	0
0	0	2030	2020	0	1120	20	10	1	8	11.2586	45.1792	12.4247	35.0627	6.77507	0	6.1514e+11	6.97377e+11	1.60175e+11	651624850000	158604170000	0
0	0	2030	2020	0	1120	0	18	0	8	6.83143	61.5593	16.8949	46.566	0.959853	0	3.73428e+11	9.49386e+11	2.15451e+11	487955256000	23246300000	0
0	0	2030	2020	0	1120	0	18	1	8	6.83143	61.5593	16.8949	25.9943	0.959853	0	3.73428e+11	9.49386e+11	2.15451e+11	480422471000	22470140000	0
0	0	2030	2020	0	1120	0	14	0	8	8.01952	51.7388	14.2199	50.4945	2.78607	0	4.38307e+11	7.9842e+11	1.82004e+11	528597359000	67474650000	0
0	0	2030	2020	0	1120	0	14	1	8	8.01952	51.7388	14.2199	28.0567	2.78607	0	4.38307e+11	7.9842e+11	1.82004e+11	520326604000	65221770000	0
0	0	2030	2020	0	1120	0	10	0	8	9.34174	41.7374	11.4641	52.96	5.66563	0	5.1042e+11	6.43912e+11	1.47851e+11	554047654000	137213550000	0
0	0	2030	2020	0	1120	0	10	1	8	9.34174	41.7374	11.4641	29.3368	5.66563	0	5.1042e+11	6.43912e+11	1.47851e+11	545302514000	132632190000	0
0	0	2030	2020	0	1120	-20	18	0	8	5.25601	55.6173	15.312	36.5723	0.411366	0	2.87316e+11	8.58901e+11	1.93867e+11	383307570000	9962700000	0
0	0	2030	2020	0	1120	-20	18	1	8	5.25601	55.6173	15.312	20.4341	0.411366	0	2.87316e+11	8.58901e+11	1.93867e+11	377405935000	9630060000	0
0	0	2030	2020	0	1120	-20	14	0	8	6.32159	46.8645	12.8684	40.0405	1.72026	0	3.45536e+11	7.22916e+11	1.64559e+11	419214232000	41662200000	0
0	0	2030	2020	0	1120	-20	14	1	8	6.32159	46.8645	12.8684	22.2613	1.72026	0	3.45536e+11	7.22916e+11	1.64559e+11	412666172000	40271160000	0
0	0	2030	2020	0	1120	-20	10	0	8	7.43425	38.2319	10.4866	42.6211	4.55619	0	4.06207e+11	5.89477e+11	1.35303e+11	445871061000	110344450000	0
0	0	2030	2020	0	1120	-20	10	1	8	7.43425	38.2319	10.4866	23.6059	4.55619	0	4.06207e+11	5.89477e+11	1.35303e+11	438830171000	106660210000	0
0	0	2030	2020	0	1120	-40	18	0	8	3.77834	49.1237	13.6296	26.9896	0.193217	0	2.06539e+11	7.61157e+11	1.70049e+11	282919464000	4679450000	0
0	0	2030	2020	0	1120	-40	18	1	8	3.77834	49.1237	13.6296	15.0916	0.193217	0	2.06539e+11	7.61157e+11	1.70049e+11	278573414000	4523210000	0
0	0	2030	2020	0	1120	-40	14	0	8	4.6118	42.0042	11.5605	29.8332	1.08451	0	2.52095e+11	6.48585e+11	1.46957e+11	312383555000	26265300000	0
0	0	2030	2020	0	1120	-40	14	1	8	4.6118	42.0042	11.5605	16.5958	1.08451	0	2.52095e+11	6.48585e+11	1.46957e+11	307512205000	25388340000	0
0	0	2030	2020	0	1120	-40	10	0	8	5.53663	34.6515	9.49163	32.3316	3.44051	0	3.02531e+11	5.33962e+11	1.22481e+11	338186819000	83324400000	0
0	0	2030	2020	0	1120	-40	10	1	8	5.53663	34.6515	9.49163	17.8964	3.44051	0	3.02531e+11	5.33962e+11	1.22481e+11	332837429000	80542320000	0
0	0	2030	2020	0	1120	-60	18	0	8	2.43112	41.698	11.7068	17.6862	0.0685609	0	1.32894e+11	6.49412e+11	1.42886e+11	185428532000	1660450000	0
0	0	2030	2020	0	1120	-60	18	1	8	2.43112	41.698	11.7068	9.89748	0.0685609	0	1.32894e+11	6.49412e+11	1.42886e+11	182586812000	1605010000	0
0	0	2030	2020	0	1120	-60	14	0	8	2.97163	36.7291	10.1592	19.7901	0.64198	0	1.62442e+11	5.68348e+11	1.27799e+11	207243518000	15547850000	0
0	0	2030	2020	0	1120	-60	14	1	8	2.97163	36.7291	10.1592	11.0141	0.64198	0	1.62442e+11	5.68348e+11	1.27799e+11	204016068000	15028730000	0
0	0	2030	2020	0	1120	-60	10	0	8	3.69334	30.7333	8.40267	22.042	2.33107	0	2.01845e+11	4.73206e+11	1.08467e+11	230510822000	56455300000	0
0	0	2030	2020	0	1120	-60	10	1	8	3.69334	30.7333	8.40267	12.189	2.33107	0	2.01845e+11	4.73206e+11	1.08467e+11	226854547000	54570340000	0
0	0	2030	2020	0	1120	-80	18	0	8	1.02013	34.2659	9.70299	8.74448	0	0	5.57629e+10	5.35656e+11	1.1655e+11	91696584000	0	0
0	0	2030	2020	0	1120	-80	18	1	8	1.02013	34.2659	9.70299	4.89762	0	0	5.57629e+10	5.35656e+11	1.1655e+11	90294764000	0	0
0	0	2030	2020	0	1120	-80	14	0	8	1.42304	30.8436	8.59921	9.94439	0.311641	0	7.77879e+10	4.78913e+11	1.06491e+11	104147090000	7547500000	0
0	0	2030	2020	0	1120	-80	14	1	8	1.42304	30.8436	8.59921	5.53674	0.311641	0	7.77879e+10	4.78913e+11	1.06491e+11	102527075000	7295500000	0
0	0	2030	2020	0	1120	-80	10	0	8	1.84043	26.8277	7.32608	14.7276	1.2341	0	1.00593e+11	4.1286e+11	9.44823e+10	154040592000	29888100000	0
0	0	2030	2020	0	1120	-80	10	1	8	1.84043	26.8277	7.32608	8.14987	1.2341	0	1.00593e+11	4.1286e+11	9.44823e+10	151602112000	28890180000	0
0	0	2030	2020	0	840	20	18	0	8	6.82274	66.5131	18.2691	49.903	1.86963	0	3.72831e+11	1.02614e+12	2.33203e+11	543839858000	46233054000	0
0	0	2030	2020	0	840	20	18	1	8	6.82274	66.5131	18.2691	27.6978	1.86963	0	3.72831e+11	1.02614e+12	2.33203e+11	536240728000	44874414000	0
0	0	2030	2020	0	840	20	14	0	8	7.94819	54.811	15.0644	53.3655	3.50906	0	4.34214e+11	8.45832e+11	1.93147e+11	581158598000	86773750000	0
0	0	2030	2020	0	840	20	14	1	8	7.94819	54.811	15.0644	29.5197	3.50906	0	4.34214e+11	8.45832e+11	1.93147e+11	572950888000	84223750000	0
0	0	2030	2020	0	840	20	10	0	8	9.19851	43.4665	11.937	55.544	6.10296	0	5.02217e+11	6.70539e+11	1.54208e+11	604587550000	150916906000	0
0	0	2030	2020	0	840	20	10	1	8	9.19851	43.4665	11.937	30.6537	6.10296	0	5.02217e+11	6.70539e+11	1.54208e+11	595987000000	146481946000	0
0	0	2030	2020	0	840	0	18	0	8	5.57364	60.9457	16.7197	40.8717	0.864633	0	3.04659e+11	9.39759e+11	2.13315e+11	445521366000	21381052000	0
0	0	2030	2020	0	840	0	18	1	8	5.57364	60.9457	16.7197	22.7102	0.864633	0	3.04659e+11	9.39759e+11	2.13315e+11	439317896000	20752732000	0
0	0	2030	2020	0	840	0	14	0	8	6.5459	50.4549	13.8537	44.3197	2.50968	0	3.57673e+11	7.78285e+11	1.77534e+11	482675954000	62060586000	0
0	0	2030	2020	0	840	0	14	1	8	6.5459	50.4549	13.8537	24.5224	2.50968	0	3.57673e+11	7.78285e+11	1.77534e+11	475864744000	60236826000	0
0	0	2030	2020	0	840	0	10	0	8	7.63217	40.34	11.0662	46.4838	5.10358	0	4.16722e+11	6.22014e+11	1.42982e+11	505947544000	126203742000	0
0	0	2030	2020	0	840	0	10	1	8	7.63217	40.34	11.0662	25.6484	5.10358	0	4.16722e+11	6.22014e+11	1.42982e+11	498745664000	122495022000	0
0	0	2030	2020	0	840	-20	18	0	8	4.28804	55.317	15.2263	32.1001	0.370557	0	2.34399e+11	8.54189e+11	1.92821e+11	349967490000	9163308000	0
0	0	2030	2020	0	840	-20	18	1	8	4.28804	55.317	15.2263	17.8509	0.370557	0	2.34399e+11	8.54189e+11	1.92821e+11	345107320000	8894028000	0
0	0	2030	2020	0	840	-20	14	0	8	5.15879	45.9721	12.6137	35.1442	1.5496	0	2.81938e+11	7.08917e+11	1.61452e+11	382790632000	38319288000	0
0	0	2030	2020	0	840	-20	14	1	8	5.15879	45.9721	12.6137	19.456	1.5496	0	2.81938e+11	7.08917e+11	1.61452e+11	377398112000	37193208000	0
0	0	2030	2020	0	840	-20	10	0	8	6.07362	37.1445	10.1769	37.4092	4.1042	0	3.31643e+11	5.72434e+11	1.31515e+11	407163756000	101490578000	0
0	0	2030	2020	0	840	-20	10	1	8	6.07362	37.1445	10.1769	20.6383	4.1042	0	3.31643e+11	5.72434e+11	1.31515e+11	401365376000	98508098000	0
0	0	2030	2020	0	840	-40	18	0	8	3.08256	48.9876	13.5907	23.6891	0.17405	0	1.68502e+11	7.59022e+11	1.69575e+11	258306924000	4303978000	0
0	0	2030	2020	0	840	-40	18	1	8	3.08256	48.9876	13.5907	13.1829	0.17405	0	1.68502e+11	7.59022e+11	1.69575e+11	254727824000	4177498000	0
0	0	2030	2020	0	840	-40	14	0	8	3.76287	41.4563	11.4041	26.185	0.976923	0	2.0568e+11	6.39989e+11	1.4505e+11	285238580000	24157812000	0
0	0	2030	2020	0	840	-40	14	1	8	3.76287	41.4563	11.4041	14.5037	0.976923	0	2.0568e+11	6.39989e+11	1.4505e+11	281226880000	23447892000	0
0	0	2030	2020	0	840	-40	10	0	8	4.52308	33.8622	9.26672	28.3779	3.0992	0	2.46998e+11	5.21589e+11	1.19732e+11	308831684000	76638576000	0
0	0	2030	2020	0	840	-40	10	1	8	4.52308	33.8622	9.26672	15.6474	3.0992	0	2.46998e+11	5.21589e+11	1.19732e+11	304426304000	74386416000	0
0	0	2030	2020	0	840	-60	18	0	8	1.98352	41.6534	11.6941	15.5235	0.0617595	0	1.08423e+11	6.48712e+11	1.42731e+11	169294352000	1527218000	0
0	0	2030	2020	0	840	-60	18	1	8	1.98352	41.6534	11.6941	8.64506	0.0617595	0	1.08423e+11	6.48712e+11	1.42731e+11	166954112000	1482338000	0
0	0	2030	2020	0	840	-60	14	0	8	2.42449	36.4559	10.0812	17.3701	0.578294	0	1.3253e+11	5.64063e+11	1.26847e+11	189232988000	14300314000	0
0	0	2030	2020	0	840	-60	14	1	8	2.42449	36.4559	10.0812	9.62523	0.578294	0	1.3253e+11	5.64063e+11	1.26847e+11	186575088000	13880074000	0
0	0	2030	2020	0	840	-60	10	0	8	3.01641	30.2689	8.27036	19.3466	2.09982	0	1.64789e+11	4.65927e+11	1.06849e+11	210506402000	51925412000	0
0	0	2030	2020	0	840	-60	10	1	8	3.01641	30.2689	8.27036	10.6582	2.09982	0	1.64789e+11	4.65927e+11	1.06849e+11	207495352000	50399492000	0
0	0	2030	2020	0	840	-80	18	0	8	0.832439	34.2659	9.70299	7.67516	0	0	4.55007e+10	5.35656e+11	1.1655e+11	83716584000	0	0
0	0	2030	2020	0	840	-80	18	1	8	0.832439	34.2659	9.70299	4.27756	0	0	4.55007e+10	5.35656e+11	1.1655e+11	82562144000	0	0
0	0	2030	2020	0	840	-80	14	0	8	1.16113	30.7633	8.57628	8.72833	0.280725	0	6.34684e+10	4.77653e+11	1.06211e+11	95095370000	6941900000	0
0	0	2030	2020	0	840	-80	14	1	8	1.16113	30.7633	8.57628	4.83837	0.280725	0	6.34684e+10	4.77653e+11	1.06211e+11	93761240000	6737900000	0
0	0	2030	2020	0	840	-80	10	0	8	1.50278	26.6256	7.26845	12.9266	1.11167	0	8.21218e+10	4.09691e+11	9.37789e+10	140670432000	27489924000	0
0	0	2030	2020	0	840	-80	10	1	8	1.50278	26.6256	7.26845	7.12588	1.11167	0	8.21218e+10	4.09691e+11	9.37789e+10	138662272000	26682084000	0
0	0	2030	2020	0.33	1400	20	18	0	8	10.1257	67.3124	18.4965	45.1583	1.99368	10.95	5.53518e+11	1.03866e+12	2.35899e+11	458148076000	47451042000	130905986000
0	0	2030	2020	0.33	1400	20	18	1	8	10.1257	67.3124	18.4965	25.2582	1.99368	6.57774	5.53518e+11	1.03866e+12	2.35899e+11	450458576000	45705042000	130905986000
0	0	2030	2020	0.33	1400	20	14	0	8	12.0845	54.9035	15.0921	48.5894	3.32964	11.7198	6.60597e+11	8.47314e+11	1.93251e+11	492541508000	79248132000	140109240000
0	0	2030	2020	0.33	1400	20	14	1	8	12.0845	54.9035	15.0921	27.0707	3.32964	7.04018	6.60597e+11	8.47314e+11	1.93251e+11	484186108000	76332132000	140109240000
0	0	2030	2020	0.33	1400	20	10	0	8	14.1454	42.0991	11.5613	55.3041	5.46034	12.9033	7.73257e+11	6.49438e+11	1.49056e+11	560440576000	129960414000	154257526000
0	0	2030	2020	0.33	1400	20	10	1	8	14.1454	42.0991	11.5613	30.769	5.46034	7.7511	7.73257e+11	6.49438e+11	1.49056e+11	550897876000	125178414000	154257526000
0	0	2030	2020	0.33	1400	0	18	0	8	8.3123	60.8847	16.7023	34.7541	0.746772	10.2721	4.54391e+11	9.38802e+11	2.1302e+11	352699008000	17773758000	122801628000
0	0	2030	2020	0.33	1400	0	18	1	8	8.3123	60.8847	16.7023	19.4656	0.746772	6.17051	4.54391e+11	9.38802e+11	2.1302e+11	346801608000	17119758000	122801628000
0	0	2030	2020	0.33	1400	0	14	0	8	10.0353	49.8884	13.6948	38.0931	2.11015	11.0419	5.48579e+11	7.69466e+11	1.7534e+11	386204130000	50223096000	132004882000
0	0	2030	2020	0.33	1400	0	14	1	8	10.0353	49.8884	13.6948	21.2387	2.11015	6.63296	5.48579e+11	7.69466e+11	1.7534e+11	379665830000	48375096000	132004882000
0	0	2030	2020	0.33	1400	0	10	0	8	11.8467	38.5234	10.5624	44.8262	4.23399	12.2369	6.47599e+11	5.93871e+11	1.36279e+11	454261460000	100772316000	146290530000
0	0	2030	2020	0.33	1400	0	10	1	8	11.8467	38.5234	10.5624	24.94	4.23399	7.35078	6.47599e+11	5.93871e+11	1.36279e+11	446527060000	97064316000	146290530000
0	0	2030	2020	0.33	1400	-20	18	0	8	6.33426	55.2809	15.216	27.3385	0.301449	8.16939	3.46262e+11	8.53623e+11	1.92654e+11	277515284000	7174728000	97664382000
0	0	2030	2020	0.33	1400	-20	18	1	8	6.33426	55.2809	15.216	15.331	0.301449	4.90742	3.46262e+11	8.53623e+11	1.92654e+11	272890684000	6910728000	97664382000
0	0	2030	2020	0.33	1400	-20	14	0	8	7.82897	45.7664	12.5557	29.921	1.26061	8.7324	4.2797e+11	7.05706e+11	1.60602e+11	303377364000	30003408000	104395120000
0	0	2030	2020	0.33	1400	-20	14	1	8	7.82897	45.7664	12.5557	16.6887	1.26061	5.24563	4.2797e+11	7.05706e+11	1.60602e+11	298246564000	28899408000	104395120000
0	0	2030	2020	0.33	1400	-20	10	0	8	9.42038	35.6926	9.77473	35.6027	3.35705	10.2146	5.14965e+11	5.49954e+11	1.26157e+11	360774460000	79900380000	122114818000
0	0	2030	2020	0.33	1400	-20	10	1	8	9.42038	35.6926	9.77473	19.8038	3.35705	6.136	5.14965e+11	5.49954e+11	1.26157e+11	354628060000	76960380000	122114818000
0	0	2030	2020	0.33	1400	-40	18	0	8	4.52296	48.9777	13.5879	20.2548	0.143874	6.07821	2.47247e+11	7.58866e+11	1.69522e+11	205645876000	3424302000	72664498000
0	0	2030	2020	0.33	1400	-40	18	1	8	4.52296	48.9777	13.5879	11.3682	0.143874	3.65123	2.47247e+11	7.58866e+11	1.69522e+11	202226876000	3298302000	72664498000
0	0	2030	2020	0.33	1400	-40	14	0	8	5.66687	41.3617	11.3771	22.0995	0.808432	6.46887	3.09779e+11	6.38505e+11	1.44641e+11	224120176000	19241316000	77334806000
0	0	2030	2020	0.33	1400	-40	14	1	8	5.66687	41.3617	11.3771	12.3383	0.808432	3.8859	3.09779e+11	6.38505e+11	1.44641e+11	220339876000	18533316000	77334806000
0	0	2030	2020	0.33	1400	-40	10	0	8	7.00687	32.795	8.9691	26.8588	2.54862	7.79022	3.8303e+11	5.05017e+11	1.15807e+11	272139472000	60659064000	93131436000
0	0	2030	2020	0.33	1400	-40	10	1	8	7.00687	32.795	8.9691	14.9323	2.54862	4.67965	3.8303e+11	5.05017e+11	1.15807e+11	267496672000	58427064000	93131436000
0	0	2030	2020	0.33	1400	-60	18	0	8	2.89576	41.6442	11.6915	13.3741	0.0479578	3.99852	1.58297e+11	6.48567e+11	1.42692e+11	135808350000	1141434000	47801976000
0	0	2030	2020	0.33	1400	-60	18	1	8	2.89576	41.6442	11.6915	7.51196	0.0479578	2.40194	1.58297e+11	6.48567e+11	1.42692e+11	133555150000	1099434000	47801976000
0	0	2030	2020	0.33	1400	-60	14	0	8	3.63786	36.3146	10.0408	14.5916	0.479578	4.26279	1.98863e+11	5.61845e+11	1.26312e+11	147989942000	11414340000	50961302000
0	0	2030	2020	0.33	1400	-60	14	1	8	3.63786	36.3146	10.0408	8.14934	0.479578	2.56069	1.98863e+11	5.61845e+11	1.26312e+11	145496042000	10994340000	50961302000
0	0	2030	2020	0.33	1400	-60	10	0	8	4.63213	29.6806	8.1064	17.2295	1.73333	5.92884	2.53215e+11	4.56794e+11	1.04679e+11	174520808000	41254686000	70878792000
0	0	2030	2020	0.33	1400	-60	10	1	8	4.63213	29.6806	8.1064	9.5655	1.73333	3.5615	2.53215e+11	4.56794e+11	1.04679e+11	171532308000	39736686000	70878792000
0	0	2030	2020	0.33	1400	-80	18	0	8	1.20781	34.2659	9.70299	6.64092	0	1.97628	6.60251e+10	5.35656e+11	1.1655e+11	67450320000	0	23626264000
0	0	2030	2020	0.33	1400	-80	18	1	8	1.20781	34.2659	9.70299	3.73377	0	1.18717	6.60251e+10	5.35656e+11	1.1655e+11	66334320000	0	23626264000
0	0	2030	2020	0.33	1400	-80	14	0	8	1.71318	30.7609	8.57559	7.89532	0.232938	2.33247	9.36511e+10	4.77615e+11	1.06192e+11	80084236000	5544108000	27884486000
0	0	2030	2020	0.33	1400	-80	14	1	8	1.71318	30.7609	8.57559	4.41175	0.232938	1.40113	9.36511e+10	4.77615e+11	1.06192e+11	78736536000	5340108000	27884486000
0	0	2030	2020	0.33	1400	-80	10	0	8	2.2755	26.4657	7.22408	12.0274	0.904348	4.03299	1.2439e+11	4.07213e+11	9.31776e+10	121849624000	21524184000	48214062000
0	0	2030	2020	0.33	1400	-80	10	1	8	2.2755	26.4657	7.22408	6.68289	0.904348	2.42265	1.2439e+11	4.07213e+11	9.31776e+10	119767624000	20732184000	48214062000
0	0	2030	2020	0.33	1120	20	18	0	8	8.55343	66.4552	18.2521	40.2378	1.81375	10.95	4.67493e+11	1.02522e+12	2.32915e+11	421505191000	43926450000	130905986000
0	0	2030	2020	0.33	1120	20	18	1	8	8.55343	66.4552	18.2521	22.4274	1.81375	6.57774	4.67493e+11	1.02522e+12	2.32915e+11	414969116000	42459810000	130905986000
0	0	2030	2020	0.33	1120	20	14	0	8	10.2167	53.6685	14.7402	43.2951	3.02915	11.7198	5.58148e+11	8.27955e+11	1.88949e+11	453177008000	73361700000	140109240000
0	0	2030	2020	0.33	1120	20	14	1	8	10.2167	53.6685	14.7402	24.043	3.02915	7.04018	5.58148e+11	8.27955e+11	1.88949e+11	446074918000	70912260000	140109240000
0	0	2030	2020	0.33	1120	20	10	0	8	11.9871	40.8648	11.2099	49.2781	4.96755	12.9033	6.54137e+11	6.30098e+11	1.44756e+11	515661181000	120307150000	154257526000
0	0	2030	2020	0.33	1120	20	10	1	8	11.9871	40.8648	11.2099	27.3302	4.96755	7.7511	6.54137e+11	6.30098e+11	1.44756e+11	507549886000	116290270000	154257526000
0	0	2030	2020	0.33	1120	0	18	0	8	7.02018	60.4692	16.5836	30.9673	0.679376	10.2721	3.83734e+11	9.32284e+11	2.11573e+11	324482658000	16453550000	122801628000
0	0	2030	2020	0.33	1120	0	18	1	8	7.02018	60.4692	16.5836	17.2825	0.679376	6.17051	3.83734e+11	9.32284e+11	2.11573e+11	319469868000	15904190000	122801628000
0	0	2030	2020	0.33	1120	0	14	0	8	8.4839	49.0259	13.4488	33.9424	1.91971	11.0419	4.63494e+11	7.5594e+11	1.72337e+11	355333890000	46492600000	132004882000
0	0	2030	2020	0.33	1120	0	14	1	8	8.4839	49.0259	13.4488	18.8624	1.91971	6.63296	4.63494e+11	7.5594e+11	1.72337e+11	349776335000	44940280000	132004882000
0	0	2030	2020	0.33	1120	0	10	0	8	10.0436	37.5821	10.2944	39.9419	3.85188	12.2369	5.47988e+11	5.7912e+11	1.33e+11	417965690000	93287100000	146290530000
0	0	2030	2020	0.33	1120	0	10	1	8	10.0436	37.5821	10.2944	22.1526	3.85188	7.35078	5.47988e+11	5.7912e+11	1.33e+11	411391450000	90172380000	146290530000
0	0	2030	2020	0.33	1120	-20	18	0	8	5.34913	55.0807	15.1588	24.3596	0.274244	8.16939	2.92407e+11	8.50482e+11	1.91956e+11	255308564000	6641800000	97664382000
0	0	2030	2020	0.33	1120	-20	18	1	8	5.34913	55.0807	15.1588	13.6104	0.274244	4.90742	2.92407e+11	8.50482e+11	1.91956e+11	251377654000	6420040000	97664382000
0	0	2030	2020	0.33	1120	-20	14	0	8	6.61423	45.1684	12.385	26.6608	1.14684	8.7324	3.61482e+11	6.96324e+11	1.5852e+11	279125934000	27774800000	104395120000
0	0	2030	2020	0.33	1120	-20	14	1	8	6.61423	45.1684	12.385	14.8211	1.14684	5.24563	3.61482e+11	6.96324e+11	1.5852e+11	274764754000	26847440000	104395120000
0	0	2030	2020	0.33	1120	-20	10	0	8	7.98651	34.9639	9.5672	31.7234	3.05408	10.2146	4.35781e+11	5.38535e+11	1.23619e+11	331949590000	73965500000	122114818000
0	0	2030	2020	0.33	1120	-20	10	1	8	7.98651	34.9639	9.5672	17.5907	3.05408	6.136	4.35781e+11	5.38535e+11	1.23619e+11	326725150000	71495900000	122114818000
0	0	2030	2020	0.33	1120	-40	18	0	8	3.81959	48.8858	13.5616	18.0478	0.130889	6.07821	2.08795e+11	7.57424e+11	1.69202e+11	189187516000	3169950000	72664498000
0	0	2030	2020	0.33	1120	-40	18	1	8	3.81959	48.8858	13.5616	10.0918	0.130889	3.65123	2.08795e+11	7.57424e+11	1.69202e+11	186281366000	3064110000	72664498000
0	0	2030	2020	0.33	1120	-40	14	0	8	4.78616	40.9986	11.2734	19.6915	0.735472	6.46887	2.61619e+11	6.32809e+11	1.43378e+11	206201101000	17812100000	77334806000
0	0	2030	2020	0.33	1120	-40	14	1	8	4.78616	40.9986	11.2734	10.9568	0.735472	3.8859	2.61619e+11	6.32809e+11	1.43378e+11	202987846000	17217380000	77334806000
0	0	2030	2020	0.33	1120	-40	10	0	8	5.93827	32.2836	8.82344	23.9323	2.31861	7.79022	3.24103e+11	4.97002e+11	1.14026e+11	250398412000	56153400000	93131436000
0	0	2030	2020	0.33	1120	-40	10	1	8	5.93827	32.2836	8.82344	13.2641	2.31861	4.67965	3.24103e+11	4.97002e+11	1.14026e+11	246452032000	54278520000	93131436000
0	0	2030	2020	0.33	1120	-60	18	0	8	2.44551	41.6149	11.6831	11.9168	0.0436297	3.99852	1.33681e+11	6.48108e+11	1.4259e+11	124937715000	1056650000	47801976000
0	0	2030	2020	0.33	1120	-60	18	1	8	2.44551	41.6149	11.6831	6.66822	0.0436297	2.40194	1.33681e+11	6.48108e+11	1.4259e+11	123022495000	1021370000	47801976000
0	0	2030	2020	0.33	1120	-60	14	0	8	3.07221	36.1496	9.99372	13.0017	0.436297	4.26279	1.6794e+11	5.59256e+11	1.25736e+11	136156952000	10566500000	50961302000
0	0	2030	2020	0.33	1120	-60	14	1	8	3.07221	36.1496	9.99372	7.23672	0.436297	2.56069	1.6794e+11	5.59256e+11	1.25736e+11	134037137000	10213700000	50961302000
0	0	2030	2020	0.33	1120	-60	10	0	8	3.92231	29.3824	8.02143	15.3522	1.5769	5.92884	2.14208e+11	4.5212e+11	1.03641e+11	160582103000	38190350000	70878792000
0	0	2030	2020	0.33	1120	-60	10	1	8	3.92231	29.3824	8.02143	8.49764	1.5769	3.5615	2.14208e+11	4.5212e+11	1.03641e+11	158041878000	36915230000	70878792000
0	0	2030	2020	0.33	1120	-80	18	0	8	1.02013	34.2659	9.70299	5.91732	0	1.97628	5.57629e+10	5.35656e+11	1.1655e+11	62050320000	0	23626264000
0	0	2030	2020	0.33	1120	-80	18	1	8	1.02013	34.2659	9.70299	3.31418	0	1.18717	5.57629e+10	5.35656e+11	1.1655e+11	61101720000	0	23626264000
0	0	2030	2020	0.33	1120	-80	14	0	8	1.44688	30.7061	8.55995	7.03504	0.211916	2.33247	7.90915e+10	4.76755e+11	1.06001e+11	73680241000	5132300000	27884486000
0	0	2030	2020	0.33	1120	-80	14	1	8	1.44688	30.7061	8.55995	3.91756	0.211916	1.40113	7.90915e+10	4.76755e+11	1.06001e+11	72534696000	4960940000	27884486000
0	0	2030	2020	0.33	1120	-80	10	0	8	1.9246	26.3348	7.18669	10.7169	0.822731	4.03299	1.05166e+11	4.05158e+11	9.27222e+10	112116184000	19925400000	48214062000
0	0	2030	2020	0.33	1120	-80	10	1	8	1.9246	26.3348	7.18669	5.93651	0.822731	2.42265	1.05166e+11	4.05158e+11	9.27222e+10	110346484000	19260120000	48214062000
0	0	2030	2020	0.33	840	20	18	0	8	6.98119	65.5981	18.0078	35.3173	1.63382	10.95	3.81468e+11	1.01178e+12	2.2993e+11	384862306000	40401858000	130905986000
0	0	2030	2020	0.33	840	20	18	1	8	6.98119	65.5981	18.0078	19.5966	1.63382	6.57774	3.81468e+11	1.01178e+12	2.2993e+11	379479656000	39214578000	130905986000
0	0	2030	2020	0.33	840	20	14	0	8	8.34895	52.4335	14.3882	38.0007	2.72865	11.7198	4.55699e+11	8.08596e+11	1.84647e+11	413812508000	67475268000	140109240000
0	0	2030	2020	0.33	840	20	14	1	8	8.34895	52.4335	14.3882	21.0153	2.72865	7.04018	4.55699e+11	8.08596e+11	1.84647e+11	407963728000	65492388000	140109240000
0	0	2030	2020	0.33	840	20	10	0	8	9.82874	39.6305	10.8585	43.2521	4.47476	12.9033	5.35016e+11	6.10758e+11	1.40455e+11	470881786000	110653886000	154257526000
0	0	2030	2020	0.33	840	20	10	1	8	9.82874	39.6305	10.8585	23.8914	4.47476	7.7511	5.35016e+11	6.10758e+11	1.40455e+11	464201896000	107402126000	154257526000
0	0	2030	2020	0.33	840	0	18	0	8	5.72806	60.0537	16.465	27.1805	0.611981	10.2721	3.13077e+11	9.25766e+11	2.10126e+11	296266308000	15133342000	122801628000
0	0	2030	2020	0.33	840	0	18	1	8	5.72806	60.0537	16.465	15.0993	0.611981	6.17051	3.13077e+11	9.25766e+11	2.10126e+11	292138128000	14688622000	122801628000
0	0	2030	2020	0.33	840	0	14	0	8	6.9325	48.1634	13.2028	29.7918	1.72927	11.0419	3.7841e+11	7.42415e+11	1.69334e+11	324463650000	42762104000	132004882000
0	0	2030	2020	0.33	840	0	14	1	8	6.9325	48.1634	13.2028	16.486	1.72927	6.63296	3.7841e+11	7.42415e+11	1.69334e+11	319886840000	41505464000	132004882000
0	0	2030	2020	0.33	840	0	10	0	8	8.24042	36.6407	10.0263	35.0576	3.46976	12.2369	4.48377e+11	5.64369e+11	1.2972e+11	381669920000	85801884000	146290530000
0	0	2030	2020	0.33	840	0	10	1	8	8.24042	36.6407	10.0263	19.3653	3.46976	7.35078	4.48377e+11	5.64369e+11	1.2972e+11	376255840000	83280444000	146290530000
0	0	2030	2020	0.33	840	-20	18	0	8	4.36401	54.8805	15.1016	21.3808	0.247038	8.16939	2.38552e+11	8.47341e+11	1.91259e+11	233101844000	6108872000	97664382000
0	0	2030	2020	0.33	840	-20	18	1	8	4.36401	54.8805	15.1016	11.8899	0.247038	4.90742	2.38552e+11	8.47341e+11	1.91259e+11	229864624000	5929352000	97664382000
0	0	2030	2020	0.33	840	-20	14	0	8	5.39949	44.5704	12.2142	23.4006	1.03307	8.7324	2.94995e+11	6.86943e+11	1.56439e+11	254874504000	25546192000	104395120000
0	0	2030	2020	0.33	840	-20	14	1	8	5.39949	44.5704	12.2142	12.9535	1.03307	5.24563	2.94995e+11	6.86943e+11	1.56439e+11	251282944000	24795472000	104395120000
0	0	2030	2020	0.33	840	-20	10	0	8	6.55263	34.2353	9.35968	27.8441	2.75111	10.2146	3.56598e+11	5.27116e+11	1.21081e+11	303124720000	68030620000	122114818000
0	0	2030	2020	0.33	840	-20	10	1	8	6.55263	34.2353	9.35968	15.3777	2.75111	6.136	3.56598e+11	5.27116e+11	1.21081e+11	298822240000	66031420000	122114818000
0	0	2030	2020	0.33	840	-40	18	0	8	3.11622	48.7938	13.5354	15.8408	0.117905	6.07821	1.70342e+11	7.55982e+11	1.68881e+11	172729156000	2915598000	72664498000
0	0	2030	2020	0.33	840	-40	18	1	8	3.11622	48.7938	13.5354	8.81542	0.117905	3.65123	1.70342e+11	7.55982e+11	1.68881e+11	170335856000	2829918000	72664498000
0	0	2030	2020	0.33	840	-40	14	0	8	3.90546	40.6356	11.1698	17.2835	0.662511	6.46887	2.13459e+11	6.27113e+11	1.42114e+11	188282026000	16382884000	77334806000
0	0	2030	2020	0.33	840	-40	14	1	8	3.90546	40.6356	11.1698	9.57535	0.662511	3.8859	2.13459e+11	6.27113e+11	1.42114e+11	185635816000	15901444000	77334806000
0	0	2030	2020	0.33	840	-40	10	0	8	4.86967	31.7722	8.67778	21.0057	2.08859	7.79022	2.65175e+11	4.88987e+11	1.12244e+11	228657352000	51647736000	93131436000
0	0	2030	2020	0.33	840	-40	10	1	8	4.86967	31.7722	8.67778	11.5959	2.08859	4.67965	2.65175e+11	4.88987e+11	1.12244e+11	225407392000	50129976000	93131436000
0	0	2030	2020	0.33	840	-60	18	0	8	1.99526	41.5856	11.6748	10.4596	0.0393015	3.99852	1.09065e+11	6.47649e+11	1.42488e+11	114067080000	971866000	47801976000
0	0	2030	2020	0.33	840	-60	18	1	8	1.99526	41.5856	11.6748	5.82447	0.0393015	2.40194	1.09065e+11	6.47649e+11	1.42488e+11	112489840000	943306000	47801976000
0	0	2030	2020	0.33	840	-60	14	0	8	2.50656	35.9846	9.94661	11.4118	0.393015	4.26279	1.37016e+11	5.56668e+11	1.25161e+11	124323962000	9718660000	50961302000
0	0	2030	2020	0.33	840	-60	14	1	8	2.50656	35.9846	9.94661	6.3241	0.393015	2.56069	1.37016e+11	5.56668e+11	1.25161e+11	122578232000	9433060000	50961302000
0	0	2030	2020	0.33	840	-60	10	0	8	3.21248	29.0843	7.93645	13.4748	1.42047	5.92884	1.75202e+11	4.47446e+11	1.02603e+11	146643398000	35126014000	70878792000
0	0	2030	2020	0.33	840	-60	10	1	8	3.21248	29.0843	7.93645	7.42978	1.42047	3.5615	1.75202e+11	4.47446e+11	1.02603e+11	144551448000	34093774000	70878792000
0	0	2030	2020	0.33	840	-80	18	0	8	0.832439	34.2659	9.70299	5.19372	0	1.97628	4.55007e+10	5.35656e+11	1.1655e+11	56650320000	0	23626264000
0	0	2030	2020	0.33	840	-80	18	1	8	0.832439	34.2659	9.70299	2.89459	0	1.18717	4.55007e+10	5.35656e+11	1.1655e+11	55869120000	0	23626264000
0	0	2030	2020	0.33	840	-80	14	0	8	1.18058	30.6513	8.54431	6.17476	0.190893	2.33247	6.45319e+10	4.75896e+11	1.0581e+11	67276246000	4720492000	27884486000
0	0	2030	2020	0.33	840	-80	14	1	8	1.18058	30.6513	8.54431	3.42337	0.190893	1.40113	6.45319e+10	4.75896e+11	1.0581e+11	66332856000	4581772000	27884486000
0	0	2030	2020	0.33	840	-80	10	0	8	1.5737	26.2038	7.1493	9.4064	0.741114	4.03299	8.59424e+10	4.03104e+11	9.22667e+10	102382744000	18326616000	48214062000
0	0	2030	2020	0.33	840	-80	10	1	8	1.5737	26.2038	7.1493	5.19013	0.741114	2.42265	8.59424e+10	4.03104e+11	9.22667e+10	100925344000	17788056000	48214062000
0	0	2030	2050	0	1400	20	18	0	8	12.5508	68.6341	18.8739	63.8082	2.49224	0	5.6351e+11	1.05939e+12	2.40591e+11	647406158000	54299646000	0
0	0	2030	2050	0	1400	20	18	1	8	12.5508	68.6341	18.8739	36.793	2.49224	0	5.6351e+11	1.05939e+12	2.40591e+11	636550258000	52301646000	0
0	0	2030	2050	0	1400	20	14	0	8	14.9987	58.1506	16.0164	68.2355	4.67665	0	6.59525e+11	8.98191e+11	2.04779e+11	691732838000	101913750000	0
0	0	2030	2050	0	1400	20	14	1	8	14.9987	58.1506	16.0164	39.3788	4.67665	0	6.59525e+11	8.98191e+11	2.04779e+11	680007538000	98163750000	0
0	0	2030	2050	0	1400	20	10	0	8	17.841	46.8918	12.9123	71.0209	8.19346	0	7.66859e+11	7.24214e+11	1.66143e+11	719549200000	177248394000	0
0	0	2030	2050	0	1400	20	10	1	8	17.841	46.8918	12.9123	41.104	8.19346	0	7.66859e+11	7.24214e+11	1.66143e+11	707262700000	170726394000	0
0	0	2030	2050	0	1400	0	18	0	8	10.1796	62.173	17.0701	52.2604	1.13848	0	4.59874e+11	9.59014e+11	2.17588e+11	530389146000	25111548000	0
0	0	2030	2050	0	1400	0	18	1	8	10.1796	62.173	17.0701	30.1589	1.13848	0	4.59874e+11	9.59014e+11	2.17588e+11	521527046000	24187548000	0
0	0	2030	2050	0	1400	0	14	0	8	12.3118	53.0227	14.5862	56.6692	3.33077	0	5.42948e+11	8.18554e+11	1.86475e+11	574518764000	72888714000	0
0	0	2030	2050	0	1400	0	14	1	8	12.3118	53.0227	14.5862	32.7092	3.33077	0	5.42948e+11	8.18554e+11	1.86475e+11	564788464000	70206714000	0
0	0	2030	2050	0	1400	0	10	0	8	14.7866	43.1349	11.8621	59.4362	6.84772	0	6.36152e+11	6.65811e+11	1.5272e+11	602147764000	148223358000	0
0	0	2030	2050	0	1400	0	10	1	8	14.7866	43.1349	11.8621	34.402	6.84772	0	6.36152e+11	6.65811e+11	1.5272e+11	591859364000	142769358000	0
0	0	2030	2050	0	1400	-20	18	0	8	7.74778	55.9176	15.3977	41.0446	0.481677	0	3.53078e+11	8.63612e+11	1.94914e+11	416647650000	10762092000	0
0	0	2030	2050	0	1400	-20	18	1	8	7.74778	55.9176	15.3977	23.688	0.481677	0	3.53078e+11	8.63612e+11	1.94914e+11	409704550000	10366092000	0
0	0	2030	2050	0	1400	-20	14	0	8	9.65813	47.757	13.1232	44.9369	2.04101	0	4.27618e+11	7.36915e+11	1.67666e+11	455637832000	45005112000	0
0	0	2030	2050	0	1400	-20	14	1	8	9.65813	47.757	13.1232	25.9517	2.04101	0	4.27618e+11	7.36915e+11	1.67666e+11	447934232000	43349112000	0
0	0	2030	2050	0	1400	-20	10	0	8	11.7516	39.3194	10.7963	47.8331	5.50194	0	5.06119e+11	6.0652e+11	1.39091e+11	484578366000	119198322000	0
0	0	2030	2050	0	1400	-20	10	1	8	11.7516	39.3194	10.7963	27.6939	5.50194	0	5.06119e+11	6.0652e+11	1.39091e+11	476294966000	114812322000	0
0	0	2030	2050	0	1400	-40	18	0	8	5.51624	49.2598	13.6684	30.29	0.225297	0	2.53337e+11	7.63293e+11	1.70523e+11	307532004000	5054922000	0
0	0	2030	2050	0	1400	-40	18	1	8	5.51624	49.2598	13.6684	17.4822	0.225297	0	2.53337e+11	7.63293e+11	1.70523e+11	302419004000	4868922000	0
0	0	2030	2050	0	1400	-40	14	0	8	6.98622	42.552	11.717	33.4813	1.28242	0	3.11446e+11	6.5718e+11	1.48865e+11	339528530000	28372788000	0
0	0	2030	2050	0	1400	-40	14	1	8	6.98622	42.552	11.717	19.3395	1.28242	0	3.11446e+11	6.5718e+11	1.48865e+11	333797530000	27328788000	0
0	0	2030	2050	0	1400	-40	10	0	8	8.73697	35.4409	9.71654	36.2852	4.14853	0	3.76802e+11	5.46335e+11	1.2523e+11	367541954000	90010224000	0
0	0	2030	2050	0	1400	-40	10	1	8	8.73697	35.4409	9.71654	21.0112	4.14853	0	3.76802e+11	5.46335e+11	1.2523e+11	361248554000	86698224000	0
0	0	2030	2050	0	1400	-60	18	0	8	3.5178	41.7426	11.7196	19.849	0.079667	0	1.62722e+11	6.50111e+11	1.43041e+11	201562712000	1793682000	0
0	0	2030	2050	0	1400	-60	18	1	8	3.5178	41.7426	11.7196	11.4631	0.079667	0	1.62722e+11	6.50111e+11	1.43041e+11	198219512000	1727682000	0
0	0	2030	2050	0	1400	-60	14	0	8	4.45424	37.0022	10.2372	22.2102	0.756628	0	2.00259e+11	5.72633e+11	1.28751e+11	225254048000	16795386000	0
0	0	2030	2050	0	1400	-60	14	1	8	4.45424	37.0022	10.2372	12.8308	0.756628	0	2.00259e+11	5.72633e+11	1.28751e+11	221457048000	16177386000	0
0	0	2030	2050	0	1400	-60	10	0	8	5.82003	31.1976	8.53499	24.7374	2.80294	0	2.51313e+11	4.80484e+11	1.10084e+11	250515242000	60985188000	0
0	0	2030	2050	0	1400	-60	10	1	8	5.82003	31.1976	8.53499	14.3559	2.80294	0	2.51313e+11	4.80484e+11	1.10084e+11	246213742000	58741188000	0
0	0	2030	2050	0	1400	-80	18	0	8	1.41347	34.2659	9.70299	9.8138	0	0	6.77219e+10	5.35656e+11	1.1655e+11	99676584000	0	0
0	0	2030	2050	0	1400	-80	18	1	8	1.41347	34.2659	9.70299	5.64049	0	0	6.77219e+10	5.35656e+11	1.1655e+11	98027384000	0	0
0	0	2030	2050	0	1400	-80	14	0	8	2.10469	30.924	8.62214	11.1604	0.366285	0	9.56391e+10	4.80173e+11	1.0677e+11	113198810000	8153100000	0
0	0	2030	2050	0	1400	-80	14	1	8	2.10469	30.924	8.62214	6.45744	0.366285	0	9.56391e+10	4.80173e+11	1.0677e+11	111292910000	7853100000	0
0	0	2030	2050	0	1400	-80	10	0	8	2.89593	27.0298	7.3837	16.5285	1.47309	0	1.25206e+11	4.16028e+11	9.51857e+10	167410752000	32286276000	0
0	0	2030	2050	0	1400	-80	10	1	8	2.89593	27.0298	7.3837	9.61757	1.47309	0	1.25206e+11	4.16028e+11	9.51857e+10	164541952000	31098276000	0
0	0	2030	2050	0	1120	20	18	0	8	10.6066	67.5736	18.5715	56.8556	2.28634	0	4.75939e+11	1.04277e+12	2.36897e+11	595623008000	50266350000	0
0	0	2030	2050	0	1120	20	18	1	8	10.6066	67.5736	18.5715	32.791	2.28634	0	4.75939e+11	1.04277e+12	2.36897e+11	586395493000	48588030000	0
0	0	2030	2050	0	1120	20	14	0	8	12.6822	56.4808	15.5404	60.8005	4.29021	0	5.57112e+11	8.72011e+11	1.98963e+11	636445718000	94343750000	0
0	0	2030	2050	0	1120	20	14	1	8	12.6822	56.4808	15.5404	35.1251	4.29021	0	5.57112e+11	8.72011e+11	1.98963e+11	626479213000	91193750000	0
0	0	2030	2050	0	1120	20	10	0	8	15.1041	45.1792	12.4247	63.2824	7.52136	0	6.47979e+11	6.97377e+11	1.60175e+11	662068375000	164082650000	0
0	0	2030	2050	0	1120	20	10	1	8	15.1041	45.1792	12.4247	36.695	7.52136	0	6.47979e+11	6.97377e+11	1.60175e+11	651624850000	158604170000	0
0	0	2030	2050	0	1120	0	18	0	8	8.59778	61.5593	16.8949	46.566	1.04326	0	3.8836e+11	9.49386e+11	2.15451e+11	487955256000	23246300000	0
0	0	2030	2050	0	1120	0	18	1	8	8.59778	61.5593	16.8949	26.8748	1.04326	0	3.8836e+11	9.49386e+11	2.15451e+11	480422471000	22470140000	0
0	0	2030	2050	0	1120	0	14	0	8	10.4063	51.7388	14.2199	50.4945	3.05438	0	4.586e+11	7.9842e+11	1.82004e+11	528597359000	67474650000	0
0	0	2030	2050	0	1120	0	14	1	8	10.4063	51.7388	14.2199	29.1748	3.05438	0	4.586e+11	7.9842e+11	1.82004e+11	520326604000	65221770000	0
0	0	2030	2050	0	1120	0	10	0	8	12.5173	41.7374	11.4641	52.96	6.28568	0	5.37536e+11	6.43912e+11	1.47851e+11	554047654000	137213550000	0
0	0	2030	2050	0	1120	0	10	1	8	12.5173	41.7374	11.4641	30.7136	6.28568	0	5.37536e+11	6.43912e+11	1.47851e+11	545302514000	132632190000	0
0	0	2030	2050	0	1120	-20	18	0	8	6.54328	55.6173	15.312	36.5723	0.440869	0	2.98164e+11	8.58901e+11	1.93867e+11	383307570000	9962700000	0
0	0	2030	2050	0	1120	-20	18	1	8	6.54328	55.6173	15.312	21.1048	0.440869	0	2.98164e+11	8.58901e+11	1.93867e+11	377405935000	9630060000	0
0	0	2030	2050	0	1120	-20	14	0	8	8.16008	46.8645	12.8684	40.0405	1.87036	0	3.61155e+11	7.22916e+11	1.64559e+11	419214232000	41662200000	0
0	0	2030	2050	0	1120	-20	14	1	8	8.16008	46.8645	12.8684	23.1464	1.87036	0	3.61155e+11	7.22916e+11	1.64559e+11	412666172000	40271160000	0
0	0	2030	2050	0	1120	-20	10	0	8	9.94741	38.2319	10.4866	42.6211	5.04995	0	4.27664e+11	5.89477e+11	1.35303e+11	445871061000	110344450000	0
0	0	2030	2050	0	1120	-20	10	1	8	9.94741	38.2319	10.4866	24.7263	5.04995	0	4.27664e+11	5.89477e+11	1.35303e+11	438830171000	106660210000	0
0	0	2030	2050	0	1120	-40	18	0	8	4.65886	49.1237	13.6296	26.9896	0.20613	0	2.13939e+11	7.61157e+11	1.70049e+11	282919464000	4679450000	0
[truncated: 1,889 more rows]
