# Supplementary material for: The effect of sustainable mobility transition policies on cumulative urban transport emissions and energy demand
Source: Nat Commun. 2023 Apr 24;14:2357. doi: 10.1038/s41467-023-37728-x (PMC10125996; doi:10.1038/s41467-023-37728-x)
Supplement: Supplementary file 2 — Source Data [file 41467_2023_37728_MOESM2_ESM.zip › Source Data/figure_3.xlsx]

## Sheet: base
	total_cars	bev_cars	petrol_cars	diesel_cars	plugin_cars	conv_cars	ages	demand_difference	electric_emiss	tailpipe_emiss	wtt_emiss	mod_shift_emiss	elec_demand	foss_demand	wtt_energy	mod_shift_energy	ev_prod_emiss	ice_prod_emiss	conv_prod_emiss	ev_prod_energy	ice_prod_energy	conv_prod_energy	km_driven	cum_electric	cum_tailpipe	cum_ev_prod	cum_ice_prod	cum_wtt_emiss	cum_conv_prod	cum_mod_shift_emiss	cum_elec	cum_foss	cum_wtt_en	cum_ev_en	cum_ice_en	cum_conv_en	cum_mod_en
0	2708	2	2065	640	1	0	0	0	0.00143756	3.72326	1.01953	0	3.73575e+07	5.71124e+10	1.27959e+10	0	0.036894	0.548193	0	365024000	11577402000	0	2.81e+10	0	0	0	0	0	0	0	0	0	0	0	0	0	0
1	2732	4	2079	647	2	0		0	0.00274668	3.71181	1.01618	0	7.28975e+07	5.69312e+10	1.27702e+10	0	0.055341	0.260827	0	552386000	5544108000	0	2.81e+10	0.00143756	3.72326	0.036894	0.548193	1.01953	0	0	3.73575e+07	5.71124e+10	1.27959e+10	365024000	11577402000	0	0
2	2756	8	2091	651	6	0		0	0.00566856	3.69373	1.01113	0	1.53909e+08	5.66513e+10	1.27248e+10	0	0.147576	0.26676	0	1460096000	5707170000	0	2.81e+10	0.00418424	7.43507	0.092235	0.80902	2.0357	0	0	1.10255e+08	1.14044e+11	2.5566e+10	917410000	17121510000	0	0
3	2780	18	2097	653	12	0		0	0.0119297	3.68845	1.00957	0	3.31958e+08	5.65673e+10	1.27311e+10	0	0.295152	0.29531	0	2939592000	6359418000	0	2.83007e+10	0.00985281	11.1288	0.239811	1.07578	3.04683	0	0	2.64164e+08	1.70695e+11	3.82908e+10	2377506000	22828680000	0	0
4	2805	36	2094	653	22	0		0	0.0224543	3.66344	1.00253	0	6.41573e+08	5.61788e+10	1.26739e+10	0	0.516516	0.353552	0	5149136000	7663914000	0	2.85014e+10	0.0217825	14.8173	0.534963	1.37109	4.05639	0	0	5.96121e+08	2.27262e+11	5.10219e+10	5317098000	29188098000	0	0
5	2828	61	2078	653	36	0		0	0.0361547	3.62117	0.990575	0	1.0629e+09	5.55205e+10	1.2562e+10	0	0.719433	0.396054	0	7171318000	8642286000	0	2.87021e+10	0.0442368	18.4807	1.05148	1.72464	5.05893	0	0	1.23769e+09	2.83441e+11	6.36957e+10	10466234000	36852012000	0	0
6	2852	96	2048	653	55	0		0	0.0540063	3.55816	0.972741	0	1.63724e+09	5.45389e+10	1.23804e+10	0	0.996138	0.430537	0	9933248000	9457596000	0	2.89029e+10	0.0803915	22.1019	1.77091	2.12069	6.0495	0	0	2.3006e+09	3.38961e+11	7.62577e+10	17637552000	45494298000	0	0
7	2877	144	2000	653	80	0		0	0.076696	3.4712	0.948119	0	2.40333e+09	5.31839e+10	1.21058e+10	0	1.34663	0.43503	0	13434926000	9620658000	0	2.91036e+10	0.134398	25.66	2.76705	2.55123	7.02224	0	0	3.93784e+09	3.935e+11	8.86381e+10	27570800000	54951894000	0	0
8	2901	209	1930	653	109	0		0	0.104612	3.35993	0.91658	0	3.39717e+09	5.14493e+10	1.17425e+10	0	1.73402	0.410128	0	17330728000	9131472000	0	2.93043e+10	0.211094	29.1312	4.11368	2.98626	7.97036	0	0	6.34116e+09	4.46684e+11	1.00744e+11	41005726000	64572552000	0	0
9	2925	297	1837	648	143	0		0	0.139054	3.21732	0.876491	0	4.69293e+09	4.92347e+10	1.12858e+10	0	2.25053	0.363703	0	22528364000	8153100000	0	2.9505e+10	0.315706	32.4912	5.8477	3.39639	8.88694	0	0	9.73833e+09	4.98134e+11	1.12486e+11	58336454000	73704024000	0	0
10	2949	396	1741	637	175	0		0	0.172928	3.07937	0.838114	0	6.08416e+09	4.7103e+10	1.08117e+10	0	2.41656	0.238405	0	24234022000	5381046000	0	2.97057e+10	0.454759	35.7085	8.09823	3.76009	9.76343	0	0	1.44313e+10	5.47368e+11	1.23772e+11	80864818000	81857124000	0	0
11	2974	534	1616	618	206	0		0	0.22333	2.89958	0.788356	0	7.98558e+09	4.43314e+10	1.01897e+10	0	3.11754	0	0	31363478000	0	0	2.99064e+10	0.627687	38.7879	10.5148	3.9985	10.6015	0	0	2.05154e+10	5.94471e+11	1.34584e+11	105098840000	87238170000	0	0
12	2999	680	1492	591	236	0		0	0.273772	2.71722	0.738288	0	9.95444e+09	4.15307e+10	9.5691e+09	0	3.24667	0	0	32684712000	0	0	3.01071e+10	0.851017	41.6874	13.6323	3.9985	11.3899	0	0	2.8501e+10	6.38803e+11	1.44774e+11	136462318000	87238170000	0	0
13	3023	824	1380	557	262	0		0	0.32031	2.54889	0.692532	0	1.18502e+10	3.89574e+10	8.98665e+09	0	3.15444	0	0	31786702000	0	0	3.03079e+10	1.12479	44.4046	16.879	3.9985	12.1282	0	0	3.84554e+10	6.80333e+11	1.54343e+11	169147030000	87238170000	0	0
14	3047	983	1265	513	286	0		0	0.368969	2.36906	0.644041	0	1.38977e+10	3.62185e+10	8.35372e+09	0	3.3758	0	0	34054446000	0	0	3.05086e+10	1.4451	46.9535	20.0334	3.9985	12.8207	0	0	5.03056e+10	7.19291e+11	1.63329e+11	200933732000	87238170000	0	0
15	3071	1171	1139	452	309	0		0	0.424117	2.16021	0.588133	0	1.62748e+10	3.30481e+10	7.62731e+09	0	3.89232	0	0	39310282000	0	0	3.07093e+10	1.81407	49.3226	23.4092	3.9985	13.4648	0	0	6.42033e+10	7.55509e+11	1.71683e+11	234988178000	87238170000	0	0
16	3096	1474	956	358	308	0		0	0.509484	1.8266	0.498616	0	1.99312e+10	2.79785e+10	6.45389e+09	0	5.58944	0	0	56770686000	0	0	3.091e+10	2.23819	51.4828	27.3016	3.9985	14.0529	0	0	8.04781e+10	7.88557e+11	1.7931e+11	274298460000	87238170000	0	0
17	3120	1754	792	267	307	0		0	0.582635	1.52548	0.417971	0	2.3253e+10	2.34065e+10	5.40912e+09	0	5.16516	0	0	52461360000	0	0	3.11107e+10	2.74767	53.3094	32.891	3.9985	14.5515	0	0	1.00409e+11	8.16536e+11	1.85764e+11	331069146000	87238170000	0	0
18	3144	2040	627	174	303	0		0	0.652465	1.21448	0.334696	0	2.65855e+10	1.8685e+10	4.32643e+09	0	5.27584	0	0	53585532000	0	0	3.13114e+10	3.33031	54.8349	38.0562	3.9985	14.9695	0	0	1.23662e+11	8.39942e+11	1.91173e+11	383530506000	87238170000	0	0
19	3169	2320	471	81	297	0		0	0.715233	0.903605	0.251751	0	2.9777e+10	1.3973e+10	3.21725e+09	0	5.16516	0	0	52461360000	0	0	3.15121e+10	3.98277	56.0494	43.332	3.9985	15.3042	0	0	1.50248e+11	8.58627e+11	1.955e+11	437116038000	87238170000	0	0
20	3193	2597	309	0	287	0		0	0.772203	0.591934	0.168065	0	3.28753e+10	9.23527e+09	2.09658e+09	0	5.10982	0	0	51899274000	0	0	3.17129e+10	4.698	56.953	48.4972	3.9985	15.5559	0	0	1.80025e+11	8.726e+11	1.98717e+11	489577398000	87238170000	0	0
21	3193	2664	256	0	273	0		0	0.773984	0.519951	0.147628	0	3.36522e+10	8.1122e+09	1.84286e+09	0	1.2544	0	0	12740616000	0	0	3.19136e+10	5.47021	57.5449	53.607	3.9985	15.724	0	0	2.129e+11	8.81836e+11	2.00814e+11	541476672000	87238170000	0	0
22	3193	2741	198	0	254	0		0	0.777001	0.437048	0.124089	0	3.45281e+10	6.81875e+09	1.55045e+09	0	1.45731	0	0	14801598000	0	0	3.21143e+10	6.24419	58.0649	54.8614	3.9985	15.8716	0	0	2.46552e+11	8.89948e+11	2.02656e+11	554217288000	87238170000	0	0
23	3193	2825	139	0	229	0		0	0.780186	0.34726	0.0985962	0	3.54619e+10	5.4179e+09	1.2335e+09	0	1.62334	0	0	16487856000	0	0	3.2315e+10	7.02119	58.5019	56.3187	3.9985	15.9957	0	0	2.8108e+11	8.96767e+11	2.04207e+11	569018886000	87238170000	0	0
24	3193	2910	83	0	200	0		0	0.78207	0.257026	0.0729763	0	3.63903e+10	4.01008e+09	9.14737e+08	0	1.75246	0	0	17799390000	0	0	3.25157e+10	7.80138	58.8492	57.942	3.9985	16.0943	0	0	3.16542e+11	9.02184e+11	2.0544e+11	585506742000	87238170000	0	0
25	3193	2994	33	0	166	0		0	0.782032	0.169372	0.0480892	0	3.72841e+10	2.64252e+09	6.04747e+08	0	1.88159	0	0	19110924000	0	0	3.27164e+10	8.58345	59.1062	59.6945	3.9985	16.1673	0	0	3.52933e+11	9.06195e+11	2.06355e+11	603306132000	87238170000	0	0
26	3193	3059	0	0	134	0		0	0.776294	0.10375	0.0294572	0	3.79568e+10	1.61869e+09	3.72298e+08	0	1.66023	0	0	16862580000	0	0	3.29171e+10	9.36548	59.2756	61.5761	3.9985	16.2154	0	0	3.90217e+11	9.08837e+11	2.0696e+11	622417056000	87238170000	0	0
27	3193	3090	0	0	103	0		0	0.761435	0.0802341	0.0227805	0	3.82201e+10	1.2518e+09	2.87914e+08	0	1.2175	0	0	12365892000	0	0	3.31179e+10	10.1418	59.3793	63.2363	3.9985	16.2448	0	0	4.28173e+11	9.10456e+11	2.07332e+11	639279636000	87238170000	0	0
28	3193	3120	0	0	73	0		0	0.745898	0.0572096	0.0162433	0	3.8476e+10	8.92575e+08	2.05292e+08	0	1.43887	0	0	14614236000	0	0	3.33186e+10	10.9032	59.4596	64.4538	3.9985	16.2676	0	0	4.66394e+11	9.11708e+11	2.0762e+11	651645528000	87238170000	0	0
29	3193	3146	0	0	47	0		0	0.729268	0.0370555	0.010521	0	3.87023e+10	5.78134e+08	1.32971e+08	0	1.67868	0	0	17049942000	0	0	3.35193e+10	11.6491	59.5168	65.8927	3.9985	16.2839	0	0	5.0487e+11	9.126e+11	2.07825e+11	666259764000	87238170000	0	0
30	3193	3170	0	0	23	0		0	0.71186	0.0182421	0.00517941	0	3.89138e+10	2.84611e+08	6.54604e+07	0	2.06606	0	0	20984544000	0	0	3.372e+10	12.3784	59.5538	67.5714	3.9985	16.2944	0	0	5.43572e+11	9.13178e+11	2.07958e+11	683309706000	87238170000	0	0
31																								13.0902	59.5721	69.6374	3.9985	16.2996	0	0	5.82486e+11	9.13463e+11	2.08024e+11	704294250000	87238170000	0	0

## Sheet: base_ren
	total_cars	bev_cars	petrol_cars	diesel_cars	plugin_cars	conv_cars	ages	demand_difference	electric_emiss	tailpipe_emiss	wtt_emiss	mod_shift_emiss	elec_demand	foss_demand	wtt_energy	mod_shift_energy	ev_prod_emiss	ice_prod_emiss	conv_prod_emiss	ev_prod_energy	ice_prod_energy	conv_prod_energy	km_driven	cum_electric	cum_tailpipe	cum_ev_prod	cum_ice_prod	cum_wtt_emiss	cum_conv_prod	cum_mod_shift_emiss	cum_elec	cum_foss	cum_wtt_en	cum_ev_en	cum_ice_en	cum_conv_en	cum_mod_en
0	2708	2	2065	640	1	0	0	0	0.000525866	3.72326	1.01953	0	2.87464e+07	5.71124e+10	1.27959e+10	0	0.036894	0.48643	0	365024000	11577402000	0	2.81e+10	0	0	0	0	0	0	0	0	0	0	0	0	0	0
1	2732	4	2079	647	2	0		0	0.00104249	3.71181	1.01618	0	5.69878e+07	5.69312e+10	1.27702e+10	0	0.055341	0.232938	0	552386000	5544108000	0	2.81e+10	0.000525866	3.72326	0.036894	0.48643	1.01953	0	0	2.87464e+07	5.71124e+10	1.27959e+10	365024000	11577402000	0	0
2	2756	8	2091	651	6	0		0	0.00223546	3.69373	1.01113	0	1.22201e+08	5.66513e+10	1.27248e+10	0	0.147576	0.239789	0	1460096000	5707170000	0	2.81e+10	0.00156836	7.43507	0.092235	0.719368	2.0357	0	0	8.57342e+07	1.14044e+11	2.5566e+10	917410000	17121510000	0	0
3	2780	18	2097	653	12	0		0	0.00489571	3.68845	1.00957	0	2.67623e+08	5.65673e+10	1.27311e+10	0	0.295152	0.267194	0	2939592000	6359418000	0	2.83007e+10	0.00380382	11.1288	0.239811	0.959157	3.04683	0	0	2.07936e+08	1.70695e+11	3.82908e+10	2377506000	22828680000	0	0
4	2805	36	2094	653	22	0		0	0.00960491	3.66344	1.00253	0	5.25052e+08	5.61788e+10	1.26739e+10	0	0.516516	0.322003	0	5149136000	7663914000	0	2.85014e+10	0.00869953	14.8173	0.534963	1.22635	4.05639	0	0	4.75559e+08	2.27262e+11	5.10219e+10	5317098000	29188098000	0	0
5	2828	61	2078	653	36	0		0	0.0161491	3.62117	0.990575	0	8.82787e+08	5.55205e+10	1.2562e+10	0	0.719433	0.363109	0	7171318000	8642286000	0	2.87021e+10	0.0183044	18.4807	1.05148	1.54835	5.05893	0	0	1.00061e+09	2.83441e+11	6.36957e+10	10466234000	36852012000	0	0
6	2852	96	2048	653	55	0		0	0.0252385	3.55816	0.972741	0	1.37966e+09	5.45389e+10	1.23804e+10	0	0.996138	0.397365	0	9933248000	9457596000	0	2.89029e+10	0.0344535	22.1019	1.77091	1.91146	6.0495	0	0	1.8834e+09	3.38961e+11	7.62577e+10	17637552000	45494298000	0	0
7	2877	144	2000	653	80	0		0	0.0375803	3.4712	0.948119	0	2.05432e+09	5.31839e+10	1.21058e+10	0	1.34663	0.404216	0	13434926000	9620658000	0	2.91036e+10	0.059692	25.66	2.76705	2.30883	7.02224	0	0	3.26306e+09	3.935e+11	8.86381e+10	27570800000	54951894000	0	0
8	2901	209	1930	653	109	0		0	0.0538714	3.35993	0.91658	0	2.94488e+09	5.14493e+10	1.17425e+10	0	1.73402	0.383663	0	17330728000	9131472000	0	2.93043e+10	0.0972723	29.1312	4.11368	2.71304	7.97036	0	0	5.31738e+09	4.46684e+11	1.00744e+11	41005726000	64572552000	0	0
9	2925	297	1837	648	143	0		0	0.0754538	3.21732	0.876491	0	4.12467e+09	4.92347e+10	1.12858e+10	0	2.25053	0.342556	0	22528364000	8153100000	0	2.9505e+10	0.151144	32.4912	5.8477	3.09671	8.88694	0	0	8.26226e+09	4.98134e+11	1.12486e+11	58336454000	73704024000	0	0
10	2949	396	1741	637	175	0		0	0.0991601	3.07937	0.838114	0	5.42058e+09	4.7103e+10	1.08117e+10	0	2.41656	0.226087	0	24234022000	5381046000	0	2.97057e+10	0.226598	35.7085	8.09823	3.43926	9.76343	0	0	1.23869e+10	5.47368e+11	1.23772e+11	80864818000	81857124000	0	0
11	2974	534	1616	618	206	0		0	0.130994	2.89958	0.788356	0	7.16079e+09	4.43314e+10	1.01897e+10	0	3.11754	0	0	31363478000	0	0	2.99064e+10	0.325758	38.7879	10.5148	3.66535	10.6015	0	0	1.78075e+10	5.94471e+11	1.34584e+11	105098840000	87238170000	0	0
12	2999	680	1492	591	236	0		0	0.164343	2.71722	0.738288	0	8.98382e+09	4.15307e+10	9.5691e+09	0	3.24667	0	0	32684712000	0	0	3.01071e+10	0.456752	41.6874	13.6323	3.66535	11.3899	0	0	2.49683e+10	6.38803e+11	1.44774e+11	136462318000	87238170000	0	0
13	3023	824	1380	557	262	0		0	0.196894	2.54889	0.692532	0	1.07632e+10	3.89574e+10	8.98665e+09	0	3.15444	0	0	31786702000	0	0	3.03079e+10	0.621095	44.4046	16.879	3.66535	12.1282	0	0	3.39521e+10	6.80333e+11	1.54343e+11	169147030000	87238170000	0	0
14	3047	983	1265	513	286	0		0	0.232381	2.36906	0.644041	0	1.27031e+10	3.62185e+10	8.35372e+09	0	3.3758	0	0	34054446000	0	0	3.05086e+10	0.817989	46.9535	20.0334	3.66535	12.8207	0	0	4.47153e+10	7.19291e+11	1.63329e+11	200933732000	87238170000	0	0
15	3071	1171	1139	452	309	0		0	0.273847	2.16021	0.588133	0	1.49698e+10	3.30481e+10	7.62731e+09	0	3.89232	0	0	39310282000	0	0	3.07093e+10	1.05037	49.3226	23.4092	3.66535	13.4648	0	0	5.74184e+10	7.55509e+11	1.71683e+11	234988178000	87238170000	0	0
16	3096	1474	956	358	308	0		0	0.337473	1.8266	0.498616	0	1.84479e+10	2.79785e+10	6.45389e+09	0	5.58944	0	0	56770686000	0	0	3.091e+10	1.32422	51.4828	27.3016	3.66535	14.0529	0	0	7.23882e+10	7.88557e+11	1.7931e+11	274298460000	87238170000	0	0
17	3120	1754	792	267	307	0		0	0.39617	1.52548	0.417971	0	2.16566e+10	2.34065e+10	5.40912e+09	0	5.16516	0	0	52461360000	0	0	3.11107e+10	1.66169	53.3094	32.891	3.66535	14.5515	0	0	9.08361e+10	8.16536e+11	1.85764e+11	331069146000	87238170000	0	0
18	3144	2040	627	174	303	0		0	0.455749	1.21448	0.334696	0	2.49135e+10	1.8685e+10	4.32643e+09	0	5.27584	0	0	53585532000	0	0	3.13114e+10	2.05786	54.8349	38.0562	3.66535	14.9695	0	0	1.12493e+11	8.39942e+11	1.91173e+11	383530506000	87238170000	0	0
19	3169	2320	471	81	297	0		0	0.513597	0.903605	0.251751	0	2.80757e+10	1.3973e+10	3.21725e+09	0	5.16516	0	0	52461360000	0	0	3.15121e+10	2.51361	56.0494	43.332	3.66535	15.3042	0	0	1.37406e+11	8.58627e+11	1.955e+11	437116038000	87238170000	0	0
20	3193	2597	309	0	287	0		0	0.570498	0.591934	0.168065	0	3.11862e+10	9.23527e+09	2.09658e+09	0	5.10982	0	0	51899274000	0	0	3.17129e+10	3.02721	56.953	48.4972	3.66535	15.5559	0	0	1.65482e+11	8.726e+11	1.98717e+11	489577398000	87238170000	0	0
21	3193	2664	256	0	273	0		0	0.587151	0.519951	0.147628	0	3.20965e+10	8.1122e+09	1.84286e+09	0	1.2544	0	0	12740616000	0	0	3.19136e+10	3.5977	57.5449	53.607	3.66535	15.724	0	0	1.96668e+11	8.81836e+11	2.00814e+11	541476672000	87238170000	0	0
22	3193	2741	198	0	254	0		0	0.605685	0.437048	0.124089	0	3.31097e+10	6.81875e+09	1.55045e+09	0	1.45731	0	0	14801598000	0	0	3.21143e+10	4.18485	58.0649	54.8614	3.66535	15.8716	0	0	2.28765e+11	8.89948e+11	2.02656e+11	554217288000	87238170000	0	0
23	3193	2825	139	0	229	0		0	0.625404	0.34726	0.0985962	0	3.41877e+10	5.4179e+09	1.2335e+09	0	1.62334	0	0	16487856000	0	0	3.2315e+10	4.79054	58.5019	56.3187	3.66535	15.9957	0	0	2.61874e+11	8.96767e+11	2.04207e+11	569018886000	87238170000	0	0
24	3193	2910	83	0	200	0		0	0.6452	0.257026	0.0729763	0	3.52698e+10	4.01008e+09	9.14737e+08	0	1.75246	0	0	17799390000	0	0	3.25157e+10	5.41594	58.8492	57.942	3.66535	16.0943	0	0	2.96062e+11	9.02184e+11	2.0544e+11	585506742000	87238170000	0	0
25	3193	2994	33	0	166	0		0	0.664552	0.169372	0.0480892	0	3.63277e+10	2.64252e+09	6.04747e+08	0	1.88159	0	0	19110924000	0	0	3.27164e+10	6.06114	59.1062	59.6945	3.66535	16.1673	0	0	3.31332e+11	9.06195e+11	2.06355e+11	603306132000	87238170000	0	0
26	3193	3059	0	0	134	0		0	0.68011	0.10375	0.0294572	0	3.71782e+10	1.61869e+09	3.72298e+08	0	1.66023	0	0	16862580000	0	0	3.29171e+10	6.7257	59.2756	61.5761	3.66535	16.2154	0	0	3.6766e+11	9.08837e+11	2.0696e+11	622417056000	87238170000	0	0
27	3193	3090	0	0	103	0		0	0.688416	0.0802341	0.0227805	0	3.76322e+10	1.2518e+09	2.87914e+08	0	1.2175	0	0	12365892000	0	0	3.31179e+10	7.40581	59.3793	63.2363	3.66535	16.2448	0	0	4.04838e+11	9.10456e+11	2.07332e+11	639279636000	87238170000	0	0
28	3193	3120	0	0	73	0		0	0.696637	0.0572096	0.0162433	0	3.80816e+10	8.92575e+08	2.05292e+08	0	1.43887	0	0	14614236000	0	0	3.33186e+10	8.09422	59.4596	64.4538	3.66535	16.2676	0	0	4.4247e+11	9.11708e+11	2.0762e+11	651645528000	87238170000	0	0
29	3193	3146	0	0	47	0		0	0.704364	0.0370555	0.010521	0	3.8504e+10	5.78134e+08	1.32971e+08	0	1.67868	0	0	17049942000	0	0	3.35193e+10	8.79086	59.5168	65.8927	3.66535	16.2839	0	0	4.80551e+11	9.126e+11	2.07825e+11	666259764000	87238170000	0	0
30	3193	3170	0	0	23	0		0	0.71186	0.0182421	0.00517941	0	3.89138e+10	2.84611e+08	6.54604e+07	0	2.06606	0	0	20984544000	0	0	3.372e+10	9.49522	59.5538	67.5714	3.66535	16.2944	0	0	5.19055e+11	9.13178e+11	2.07958e+11	683309706000	87238170000	0	0
31																								10.2071	59.5721	69.6374	3.66535	16.2996	0	0	5.57969e+11	9.13463e+11	2.08024e+11	704294250000	87238170000	0	0

## Sheet: third_rf
	total_cars	bev_cars	petrol_cars	diesel_cars	plugin_cars	conv_cars	ages	demand_difference	electric_emiss	tailpipe_emiss	wtt_emiss	mod_shift_emiss	elec_demand	foss_demand	wtt_energy	mod_shift_energy	ev_prod_emiss	ice_prod_emiss	conv_prod_emiss	ev_prod_energy	ice_prod_energy	conv_prod_energy	km_driven	cum_electric	cum_tailpipe	cum_ev_prod	cum_ice_prod	cum_wtt_emiss	cum_conv_prod	cum_mod_shift_emiss	cum_elec	cum_foss	cum_wtt_en	cum_ev_en	cum_ice_en	cum_conv_en	cum_mod_en
0	2708	2	2064	639	1	2	0	0	0.00264054	3.72063	1.01884	0	6.8619e+07	5.70729e+10	1.27863e+10	0	0.036894	0.532751	0.02298	365024000	11251278000	274724000	2.81e+10	0	0	0	0	0	0	0	0	0	0	0	0	0	0
1	2732	4	2075	645	2	6		0	0.0061944	3.70406	1.0141	0	1.64401e+08	5.68134e+10	1.27423e+10	0	0.055341	0.230141	0.04596	552386000	4891860000	549448000	2.81e+10	0.00264054	3.72063	0.036894	0.532751	1.01884	0.02298	0	6.8619e+07	5.70729e+10	1.27863e+10	365024000	11251278000	274724000	0
2	2756	7	2083	649	5	12		0	0.0114851	3.68026	1.00742	0	3.11836e+08	5.64443e+10	1.26767e+10	0	0.110682	0.236273	0.06894	1095072000	5054922000	824172000	2.81e+10	0.00883494	7.42469	0.092235	0.762892	2.03294	0.06894	0	2.3302e+08	1.13886e+11	2.55286e+10	917410000	16143138000	824172000	0
3	2780	15	2083	650	10	22		0	0.0215134	3.66539	1.0032	0	5.98637e+08	5.62122e+10	1.2649e+10	0	0.239811	0.242305	0.1149	2387206000	5217984000	1373620000	2.83007e+10	0.0203201	11.105	0.202917	0.999165	3.04036	0.13788	0	5.44856e+08	1.70331e+11	3.82053e+10	2012482000	21198060000	1648344000	0
4	2805	29	2070	650	18	38		0	0.0372828	3.62638	0.992193	0	1.06526e+09	5.56054e+10	1.25425e+10	0	0.405834	0.278328	0.18384	4044364000	6033294000	2197792000	2.85014e+10	0.0418335	14.7703	0.442728	1.24147	4.04356	0.25278	0	1.14349e+09	2.26543e+11	5.08543e+10	4399688000	26416044000	3021964000	0
5	2829	48	2042	650	29	60		0	0.057464	3.56561	0.974996	0	1.68937e+09	5.46588e+10	1.23654e+10	0	0.55341	0.306381	0.25278	5514160000	6685542000	3021964000	2.87021e+10	0.0791163	18.3967	0.848562	1.5198	5.03575	0.43662	0	2.20875e+09	2.82148e+11	6.33967e+10	8444052000	32449338000	5219756000	0
6	2853	74	1997	650	43	89		0	0.0826335	3.4802	0.950802	0	2.50509e+09	5.33277e+10	1.21048e+10	0	0.73788	0.319191	0.33321	7358680000	7011666000	3983498000	2.89029e+10	0.13658	21.9623	1.40197	1.82618	6.01075	0.6894	0	3.89812e+09	3.36807e+11	7.57621e+10	13958212000	39134880000	8241720000	0
7	2877	109	1933	650	61	124		0	0.112413	3.36936	0.919384	0	3.52255e+09	5.15997e+10	1.17458e+10	0	0.977691	0.317056	0.40215	9755586000	7011666000	4807670000	2.91036e+10	0.219214	25.4425	2.13985	2.14537	6.96155	1.02261	0	6.40321e+09	3.90135e+11	8.78669e+10	21316892000	46146546000	12225218000	0
8	2901	156	1848	650	82	165		0	0.146817	3.23351	0.880866	0	4.76773e+09	4.94816e+10	1.12956e+10	0	1.2544	0.300273	0.47109	12536916000	6685542000	5631842000	2.93043e+10	0.331627	28.8119	3.11754	2.46243	7.88094	1.42476	0	9.92576e+09	4.41734e+11	9.96127e+10	31072478000	53158212000	17032888000	0
9	2926	220	1741	645	107	213		0	0.187064	3.06582	0.83367	0	6.31321e+09	4.68761e+10	1.07503e+10	0	1.64178	0.261866	0.55152	16432718000	5870232000	6593376000	2.9505e+10	0.478443	32.0454	4.37194	2.7627	8.7618	1.89585	0	1.46935e+10	4.91216e+11	1.10908e+11	43609394000	59843754000	22664730000	0
10	2950	291	1636	634	130	259		0	0.223678	2.91017	0.790267	0	7.86972e+09	4.44682e+10	1.02134e+10	0	1.73402	0.173385	0.52854	17388928000	3913488000	6318652000	2.97057e+10	0.665507	35.1112	6.01372	3.02457	9.59547	2.44737	0	2.10067e+10	5.38092e+11	1.21659e+11	60042112000	65713986000	29258106000	0
11	2974	390	1511	615	152	306		0	0.274566	2.72486	0.738928	0	9.81761e+09	4.16101e+10	9.57153e+09	0	2.23209	0	0.54003	22457402000	0	6456014000	2.99064e+10	0.889185	38.0214	7.74774	3.19795	10.3857	2.97591	0	2.88764e+10	5.8256e+11	1.31872e+11	77431040000	69627474000	35576758000	0
12	2999	495	1387	588	174	355		0	0.325481	2.53676	0.68723	0	1.18346e+10	3.87199e+10	8.93036e+09	0	2.34277	0	0.56301	23581574000	0	6730738000	3.01071e+10	1.16375	40.7463	9.97983	3.19795	11.1247	3.51594	0	3.8694e+10	6.2417e+11	1.41444e+11	99888442000	69627474000	42032772000	0
13	3023	598	1275	554	193	403		0	0.372217	2.3634	0.640046	0	1.37706e+10	3.60681e+10	8.32985e+09	0	2.26898	0	0.55152	22861226000	0	6593376000	3.03079e+10	1.48923	43.283	12.3226	3.19795	11.8119	4.07895	0	5.05286e+10	6.6289e+11	1.50374e+11	123470016000	69627474000	48763510000	0
14	3047	712	1160	510	210	455		0	0.421004	2.17855	0.590129	0	1.58576e+10	3.32508e+10	7.67889e+09	0	2.41656	0	0.59748	24379522000	0	7142824000	3.05086e+10	1.86145	45.6464	14.5916	3.19795	12.4519	4.63047	0	6.42992e+10	6.98958e+11	1.58704e+11	146331242000	69627474000	55356886000	0
15	3071	846	1034	449	226	516		0	0.47621	1.96468	0.532797	0	1.82738e+10	3.00022e+10	6.93448e+09	0	2.76705	0	0.70089	27949100000	0	8379082000	3.07093e+10	2.28245	47.825	17.0081	3.19795	13.0421	5.22795	0	8.01568e+10	7.32209e+11	1.66383e+11	170710764000	69627474000	62499710000	0
16	3096	1057	852	356	225	606		0	0.559544	1.63392	0.444028	0	2.18895e+10	2.49754e+10	5.77137e+09	0	3.89232	0	1.0341	39533382000	0	12362580000	3.091e+10	2.75866	49.7896	19.7752	3.19795	13.5749	5.92884	0	9.84306e+10	7.62211e+11	1.73317e+11	198659864000	69627474000	70878792000	0
17	3120	1251	691	266	224	688		0	0.630096	1.33803	0.364807	0	2.51472e+10	2.04834e+10	4.74528e+09	0	3.57872	0	0.94218	36348228000	0	11263684000	3.11107e+10	3.31821	51.4236	23.6675	3.19795	14.0189	6.96294	0	1.2032e+11	7.87187e+11	1.79089e+11	238193246000	69627474000	83241372000	0
18	3144	1449	530	173	221	771		0	0.697215	1.03291	0.283203	0	2.84089e+10	1.58537e+10	3.68333e+09	0	3.65251	0	0.95367	37097676000	0	11401046000	3.13114e+10	3.9483	52.7616	27.2462	3.19795	14.3837	7.90512	0	1.45467e+11	8.0767e+11	1.83834e+11	274541474000	69627474000	94505056000	0
19	3169	1642	380	81	216	850		0	0.756461	0.731703	0.202944	0	3.14934e+10	1.1291e+10	2.60851e+09	0	3.56027	0	0.90771	36160866000	0	10851598000	3.15121e+10	4.64552	53.7945	30.8987	3.19795	14.6669	8.85879	0	1.73876e+11	8.23524e+11	1.87517e+11	311639150000	69627474000	105906102000	0
20	3193	1831	228	0	208	926		0	0.809029	0.433957	0.123212	0	3.44431e+10	6.77053e+09	1.53691e+09	0	3.48648	0	0.87324	35411418000	0	10439512000	3.17129e+10	5.40198	54.5262	34.459	3.19795	14.8699	9.7665	0	2.0537e+11	8.34815e+11	1.90126e+11	347800016000	69627474000	116757700000	0
21	3193	1870	187	0	197	939		0	0.806212	0.377993	0.107322	0	3.50534e+10	5.89739e+09	1.33964e+09	0	0.73788	0	0.14937	7494480000	0	1785706000	3.19136e+10	6.21101	54.9602	37.9455	3.19795	14.9931	10.6397	0	2.39813e+11	8.41585e+11	1.91663e+11	383211434000	69627474000	127197212000	0
22	3193	1913	144	0	183	953		0	0.803624	0.316548	0.0898762	0	3.57111e+10	4.93874e+09	1.12292e+09	0	0.830115	0	0.16086	8431290000	0	1923068000	3.21143e+10	7.01722	55.3382	38.6834	3.19795	15.1004	10.7891	0	2.74866e+11	8.47483e+11	1.93002e+11	390705914000	69627474000	128982918000	0
23	3193	1960	101	0	165	967		0	0.800811	0.251265	0.0713407	0	3.63994e+10	3.9202e+09	8.92477e+08	0	0.92235	0	0.16086	9368100000	0	1923068000	3.2315e+10	7.82084	55.6547	39.5135	3.19795	15.1903	10.95	0	3.10577e+11	8.52421e+11	1.94125e+11	399137204000	69627474000	130905986000	0
24	3193	2009	60	0	144	980		0	0.797031	0.18536	0.0526284	0	3.70865e+10	2.89195e+09	6.59668e+08	0	1.05148	0	0.14937	10679634000	0	1785706000	3.25157e+10	8.62165	55.906	40.4358	3.19795	15.2616	11.1108	0	3.46977e+11	8.56342e+11	1.95018e+11	408505304000	69627474000	132829054000	0
25	3193	2059	24	0	119	991		0	0.791663	0.121851	0.0345966	0	3.77433e+10	1.9011e+09	4.35046e+08	0	1.18061	0	0.12639	11991168000	0	1510982000	3.27164e+10	9.41868	56.0913	41.4873	3.19795	15.3142	11.2602	0	3.84063e+11	8.59234e+11	1.95677e+11	419184938000	69627474000	134614760000	0
26	3193	2101	0	0	96	996		0	0.782077	0.0743281	0.0211037	0	3.82396e+10	1.15966e+09	2.66721e+08	0	1.12527	0	0.08043	11429082000	0	961534000	3.29171e+10	10.2103	56.2132	42.6679	3.19795	15.3488	11.3866	0	4.21806e+11	8.61135e+11	1.96112e+11	431176106000	69627474000	136125742000	0
27	3193	2127	0	0	74	992		0	0.765738	0.0576439	0.0163666	0	3.84361e+10	8.99352e+08	2.06851e+08	0	0.959244	0	0	9742824000	0	0	3.31179e+10	10.9924	56.2875	43.7932	3.19795	15.3699	11.467	0	4.60046e+11	8.62294e+11	1.96379e+11	442605188000	69627474000	137087276000	0
28	3193	2155	0	0	52	986		0	0.748933	0.040752	0.0115706	0	3.86326e+10	6.35807e+08	1.46236e+08	0	1.16216	0	0	11803806000	0	0	3.33186e+10	11.7582	56.3452	44.7524	3.19795	15.3863	11.467	0	4.98482e+11	8.63194e+11	1.96586e+11	452348012000	69627474000	137087276000	0
29	3193	2184	0	0	33	976		0	0.731236	0.0260177	0.00738709	0	3.88068e+10	4.05924e+08	9.33624e+07	0	1.40197	0	0	14239512000	0	0	3.35193e+10	12.5071	56.3859	45.9146	3.19795	15.3979	11.467	0	5.37115e+11	8.6383e+11	1.96732e+11	464151818000	69627474000	137087276000	0
30	3193	2217	0	0	16	960		0	0.712816	0.0126902	0.00360307	0	3.8966e+10	1.9799e+08	4.55377e+07	0	1.78936	0	0	18174114000	0	0	3.372e+10	13.2383	56.4119	47.3166	3.19795	15.4053	11.467	0	5.75921e+11	8.64235e+11	1.96826e+11	478391330000	69627474000	137087276000	0
31																								13.9511	56.4246	49.1059	3.19795	15.4089	11.467	0	6.14887e+11	8.64433e+11	1.96871e+11	496565444000	69627474000	137087276000	0

## Sheet: lw_40
	total_cars	bev_cars	petrol_cars	diesel_cars	plugin_cars	conv_cars	ages	demand_difference	electric_emiss	tailpipe_emiss	wtt_emiss	mod_shift_emiss	elec_demand	foss_demand	wtt_energy	mod_shift_energy	ev_prod_emiss	ice_prod_emiss	conv_prod_emiss	ev_prod_energy	ice_prod_energy	conv_prod_energy	km_driven	cum_electric	cum_tailpipe	cum_ev_prod	cum_ice_prod	cum_wtt_emiss	cum_conv_prod	cum_mod_shift_emiss	cum_elec	cum_foss	cum_wtt_en	cum_ev_en	cum_ice_en	cum_conv_en	cum_mod_en
0	2708	2	2065	640	1	0	0	0	0.00143756	3.72326	1.01953	0	3.73575e+07	5.71124e+10	1.27959e+10	0	0.028854	0.460393	0	307934000	9857498000	0	2.81e+10	0	0	0	0	0	0	0	0	0	0	0	0	0	0
1	2732	4	2079	647	2	0		0	0.00268713	3.70904	1.01541	0	7.28975e+07	5.68885e+10	1.27604e+10	0	0.043281	0.218781	0	465296000	4720492000	0	2.81e+10	0.00143756	3.72326	0.028854	0.460393	1.01953	0	0	3.73575e+07	5.71124e+10	1.27959e+10	307934000	9857498000	0	0
2	2756	8	2091	651	6	0		0	0.00524177	3.68505	1.00872	0	1.44332e+08	5.65173e+10	1.26945e+10	0	0.115416	0.223478	0	1231736000	4859330000	0	2.81e+10	0.00412469	7.4323	0.072135	0.679175	2.03494	0	0	1.10255e+08	1.14001e+11	2.55563e+10	773230000	14577990000	0	0
3	2780	18	2097	653	12	0		0	0.0103314	3.66968	1.00431	0	2.90648e+08	5.62764e+10	1.26658e+10	0	0.230832	0.247081	0	2477052000	5414682000	0	2.83007e+10	0.00936646	11.1173	0.187551	0.902653	3.04366	0	0	2.54587e+08	1.70518e+11	3.82507e+10	2004966000	19437320000	0	0
4	2805	36	2094	653	22	0		0	0.0181722	3.62799	0.992547	0	5.21813e+08	5.56278e+10	1.2551e+10	0	0.403956	0.295431	0	4338236000	6525386000	0	2.85014e+10	0.0196978	14.787	0.418383	1.14973	4.04797	0	0	5.45235e+08	2.26795e+11	5.09165e+10	4482018000	24852002000	0	0
5	2828	61	2078	653	36	0		0	0.0273439	3.56158	0.973736	0	7.98359e+08	5.45929e+10	1.23556e+10	0	0.562653	0.330513	0	6042058000	7358414000	0	2.87021e+10	0.03787	18.415	0.822339	1.44516	5.04052	0	0	1.06705e+09	2.82422e+11	6.34675e+10	8820254000	31377388000	0	0
6	2852	96	2048	653	55	0		0	0.0387247	3.47137	0.948177	0	1.12787e+09	5.31868e+10	1.20798e+10	0	0.779058	0.358813	0	8368538000	8052604000	0	2.89029e+10	0.0652139	21.9766	1.38499	1.77568	6.01425	0	0	1.86541e+09	3.37015e+11	7.58231e+10	14862312000	38735802000	0	0
7	2877	144	2000	653	80	0		0	0.0542407	3.35549	0.915344	0	1.65562e+09	5.13807e+10	1.17049e+10	0	1.05317	0.362069	0	11317676000	8191442000	0	2.91036e+10	0.103939	25.448	2.16405	2.13449	6.96243	0	0	2.99328e+09	3.90202e+11	8.79029e+10	23230850000	46788406000	0	0
8	2901	209	1930	653	109	0		0	0.0733577	3.21557	0.875671	0	2.34027e+09	4.91991e+10	1.12421e+10	0	1.35614	0.340878	0	14595118000	7774928000	0	2.93043e+10	0.158179	28.8035	3.21722	2.49656	7.87777	0	0	4.6489e+09	4.41583e+11	9.96078e+10	34548526000	54979848000	0	0
9	2925	297	1837	648	143	0		0	0.096971	3.04555	0.827798	0	3.23291e+09	4.65568e+10	1.06899e+10	0	1.76009	0.301872	0	18967304000	6941900000	0	2.9505e+10	0.231537	32.019	4.57336	2.83744	8.75344	0	0	6.98917e+09	4.90782e+11	1.1085e+11	49143644000	62754776000	0	0
10	2949	396	1741	637	175	0		0	0.120193	2.88736	0.783674	0	4.19131e+09	4.41093e+10	1.0145e+10	0	1.88994	0.197597	0	20397142000	4581654000	0	2.97057e+10	0.328508	35.0646	6.33345	3.13931	9.58124	0	0	1.02221e+10	5.37339e+11	1.2154e+11	68110948000	69696676000	0	0
11	2974	534	1616	618	206	0		0	0.154869	2.70053	0.73192	0	5.50118e+09	4.1228e+10	9.49777e+09	0	2.43816	0	0	26383688000	0	0	2.99064e+10	0.448701	37.9519	8.22339	3.33691	10.3649	0	0	1.44134e+10	5.81448e+11	1.31685e+11	88508090000	74278330000	0	0
12	2999	680	1492	591	236	0		0	0.189572	2.5114	0.679927	0	6.85751e+09	3.83215e+10	8.85285e+09	0	2.53915	0	0	27492012000	0	0	3.01071e+10	0.60357	40.6525	10.6616	3.33691	11.0968	0	0	1.99146e+10	6.22676e+11	1.41183e+11	114891778000	74278330000	0	0
13	3023	824	1380	557	262	0		0	0.221532	2.33718	0.632501	0	8.16347e+09	3.56564e+10	8.24927e+09	0	2.46702	0	0	26732362000	0	0	3.03079e+10	0.793142	43.1639	13.2007	3.33691	11.7768	0	0	2.67721e+10	6.60997e+11	1.50035e+11	142383790000	74278330000	0	0
14	3047	983	1265	513	286	0		0	0.255011	2.15196	0.582478	0	9.57396e+09	3.28333e+10	7.59694e+09	0	2.64014	0	0	28634286000	0	0	3.05086e+10	1.01467	45.5011	15.6677	3.33691	12.4093	0	0	3.49355e+10	6.96654e+11	1.58285e+11	169116152000	74278330000	0	0
15	3071	1171	1139	452	309	0		0	0.292959	1.93796	0.525107	0	1.12115e+10	2.95826e+10	6.85201e+09	0	3.0441	0	0	33047212000	0	0	3.07093e+10	1.26968	47.653	18.3079	3.33691	12.9917	0	0	4.45095e+10	7.29487e+11	1.65882e+11	197750438000	74278330000	0	0
16	3096	1474	956	358	308	0		0	0.351707	1.60471	0.43569	0	1.37304e+10	2.45185e+10	5.67983e+09	0	4.37138	0	0	47680686000	0	0	3.091e+10	1.56264	49.591	21.352	3.33691	13.5168	0	0	5.5721e+10	7.5907e+11	1.72734e+11	230797650000	74278330000	0	0
17	3120	1754	792	267	307	0		0	0.402045	1.30656	0.355863	0	1.60188e+10	1.99921e+10	4.64546e+09	0	4.03956	0	0	44061360000	0	0	3.11107e+10	1.91435	51.1957	25.7233	3.33691	13.9525	0	0	6.94514e+10	7.83588e+11	1.78414e+11	278478336000	74278330000	0	0
18	3144	2040	627	174	303	0		0	0.450071	1.00162	0.27428	0	1.83144e+10	1.53645e+10	3.58389e+09	0	4.12612	0	0	45005532000	0	0	3.13114e+10	2.3164	52.5022	29.7629	3.33691	14.3084	0	0	8.54701e+10	8.0358e+11	1.83059e+11	322539696000	74278330000	0	0
19	3169	2320	471	81	297	0		0	0.493237	0.700936	0.194208	0	2.0513e+10	1.0811e+10	2.51006e+09	0	4.03956	0	0	44061360000	0	0	3.15121e+10	2.76647	53.5039	33.889	3.33691	14.5827	0	0	1.03785e+11	8.18945e+11	1.86643e+11	367545228000	74278330000	0	0
20	3193	2597	309	0	287	0		0	0.53242	0.405838	0.115228	0	2.26474e+10	6.33183e+09	1.44666e+09	0	3.99628	0	0	43589274000	0	0	3.17129e+10	3.25971	54.2048	37.9286	3.33691	14.7769	0	0	1.24298e+11	8.29756e+11	1.89153e+11	411606588000	74278330000	0	0
21	3193	2664	256	0	273	0		0	0.533587	0.356486	0.101216	0	2.31826e+10	5.56184e+09	1.27117e+09	0	0.981036	0	0	10700616000	0	0	3.19136e+10	3.79213	54.6106	41.9249	3.33691	14.8921	0	0	1.46945e+11	8.36088e+11	1.906e+11	455195862000	74278330000	0	0
22	3193	2741	198	0	254	0		0	0.535589	0.299646	0.0850773	0	2.3786e+10	4.67503e+09	1.06899e+09	0	1.13973	0	0	12431598000	0	0	3.21143e+10	4.32571	54.9671	42.9059	3.33691	14.9933	0	0	1.70128e+11	8.41649e+11	1.91871e+11	465896478000	74278330000	0	0
23	3193	2825	139	0	229	0		0	0.537689	0.238087	0.067599	0	2.44293e+10	3.71459e+09	8.49927e+08	0	1.26958	0	0	13847856000	0	0	3.2315e+10	4.8613	55.2668	44.0456	3.33691	15.0784	0	0	1.93914e+11	8.46324e+11	1.9294e+11	478328076000	74278330000	0	0
24	3193	2910	83	0	200	0		0	0.53886	0.176221	0.0500336	0	2.50689e+10	2.74937e+09	6.29693e+08	0	1.37057	0	0	14949390000	0	0	3.25157e+10	5.39899	55.5048	45.3152	3.33691	15.146	0	0	2.18343e+11	8.50039e+11	1.9379e+11	492175932000	74278330000	0	0
25	3193	2994	33	0	166	0		0	0.538733	0.116124	0.0329706	0	2.56846e+10	1.81175e+09	4.15638e+08	0	1.47155	0	0	16050924000	0	0	3.27164e+10	5.93785	55.6811	46.6858	3.33691	15.196	0	0	2.43412e+11	8.52788e+11	1.94419e+11	507125322000	74278330000	0	0
26	3193	3059	0	0	134	0		0	0.53478	0.0711322	0.0201963	0	2.6148e+10	1.10979e+09	2.55253e+08	0	1.29843	0	0	14162580000	0	0	3.29171e+10	6.47658	55.7972	48.1573	3.33691	15.229	0	0	2.69096e+11	8.546e+11	1.94835e+11	523176246000	74278330000	0	0
27	3193	3090	0	0	103	0		0	0.524544	0.0550096	0.0156187	0	2.63294e+10	8.58252e+08	1.97398e+08	0	0.952182	0	0	10385892000	0	0	3.31179e+10	7.01136	55.8683	49.4558	3.33691	15.2492	0	0	2.95244e+11	8.5571e+11	1.9509e+11	537338826000	74278330000	0	0
28	3193	3120	0	0	73	0		0	0.513841	0.0392237	0.0111366	0	2.65057e+10	6.11962e+08	1.40751e+08	0	1.12531	0	0	12274236000	0	0	3.33186e+10	7.53591	55.9233	50.4079	3.33691	15.2648	0	0	3.21574e+11	8.56568e+11	1.95288e+11	547724718000	74278330000	0	0
29	3193	3146	0	0	47	0		0	0.502384	0.0254057	0.00721335	0	2.66616e+10	3.96377e+08	9.11666e+07	0	1.31286	0	0	14319942000	0	0	3.35193e+10	8.04975	55.9626	51.5332	3.33691	15.276	0	0	3.4808e+11	8.5718e+11	1.95428e+11	559998954000	74278330000	0	0
30	3193	3170	0	0	23	0		0	0.490393	0.012507	0.00355107	0	2.68073e+10	1.95133e+08	4.48806e+07	0	1.61582	0	0	17624544000	0	0	3.372e+10	8.55213	55.988	52.8461	3.33691	15.2832	0	0	3.74741e+11	8.57577e+11	1.9552e+11	574318896000	74278330000	0	0
31																								9.04252	56.0005	54.4619	3.33691	15.2867	0	0	4.01548e+11	8.57772e+11	1.95564e+11	591943440000	74278330000	0	0

## Sheet: d4343_8
	total_cars	bev_cars	petrol_cars	diesel_cars	plugin_cars	conv_cars	ages	demand_difference	electric_emiss	tailpipe_emiss	wtt_emiss	mod_shift_emiss	elec_demand	foss_demand	wtt_energy	mod_shift_energy	ev_prod_emiss	ice_prod_emiss	conv_prod_emiss	ev_prod_energy	ice_prod_energy	conv_prod_energy	km_driven	cum_electric	cum_tailpipe	cum_ev_prod	cum_ice_prod	cum_wtt_emiss	cum_conv_prod	cum_mod_shift_emiss	cum_elec	cum_foss	cum_wtt_en	cum_ev_en	cum_ice_en	cum_conv_en	cum_mod_en
0	2558	1	2013	544	0	0	0	0	0.000636761	3.7273	1.02501	0	1.65473e+07	5.7288e+10	1.27595e+10	0	0	0	0	0	0	0	2.81e+10	0	0	0	0	0	0	0	0	0	0	0	0	0	0
1	2506	1	2000	505	0	0		0	0.000626441	3.72405	1.02593	0	1.66259e+07	5.72852e+10	1.27387e+10	0	0	0	0	0	0	0	2.81e+10	0.000636761	3.7273	0	0	1.02501	0	0	1.65473e+07	5.7288e+10	1.27595e+10	0	0	0	0
2	2454	1	1981	472	0	0		0.000114441	0.000615683	3.71896	1.02596	7.07924e-15	1.67166e+07	5.72442e+10	1.27185e+10	0.000106948	0	0	0	0	0	0	2.81e+10	0.0012632	7.45134	0	0	2.05093	0	0	3.31732e+07	1.14573e+11	2.54983e+10	0	0	0	0
3	2402	1	1950	451	0	0		1.71074e+09	0.000571977	3.50951	0.968764	0.103316	1.59159e+07	5.40355e+10	1.20131e+10	1.59872e+09	0	0	0	0	0	0	2.659e+10	0.00187889	11.1703	0	0	3.07689	0	7.07924e-15	4.98898e+07	1.71817e+11	3.82168e+10	0	0	0	0.000106948
4	2350	1	1900	449	0	0		3.42148e+09	0.000529035	3.29214	0.908157	0.201614	1.51158e+07	5.0673e+10	1.12912e+10	3.19744e+09	0	0	0	0	0	0	2.508e+10	0.00245086	14.6798	0	0	4.04566	0	0.103316	6.58057e+07	2.25853e+11	5.02299e+10	0	0	0	1.59872e+09
5	2296	5	1840	449	2	0		5.13221e+09	0.00281677	3.06333	0.844205	0.294894	8.28096e+07	4.71294e+10	1.05338e+10	4.79616e+09	0.110682	0.0672544	0	1104772000	1467558000	0	2.35699e+10	0.0029799	17.972	0	0	4.95381	0	0.30493	8.09215e+07	2.76526e+11	6.15212e+10	0	0	0	4.79616e+09
6	2243	16	1770	449	8	0		6.84295e+09	0.00853222	2.82084	0.776428	0.383156	2.5866e+08	4.3374e+10	9.729e+09	6.39489e+09	0.313599	0.133615	0	3126954000	2935116000	0	2.20599e+10	0.00579667	21.0353	0.110682	0.0672544	5.79802	0	0.599824	1.63731e+08	3.23655e+11	7.20549e+10	1104772000	1467558000	0	9.59233e+09
7	2191	36	1688	449	18	0		8.55369e+09	0.017461	2.56562	0.705098	0.4664	5.47154e+08	3.94216e+10	8.86831e+09	7.99361e+09	0.55341	0.184335	0	5523860000	4076550000	0	2.05499e+10	0.0143289	23.8561	0.424281	0.200869	6.57445	0	0.98298	4.22391e+08	3.67029e+11	8.17839e+10	4231726000	4402674000	0	1.59872e+10
8	2139	68	1590	449	32	0		1.02644e+10	0.0294973	2.3005	0.631015	0.544625	9.57897e+08	3.53162e+10	7.96771e+09	9.59233e+09	0.848562	0.205064	0	8482852000	4565736000	0	1.90399e+10	0.0317899	26.4217	0.977691	0.385204	7.27954	0	1.44938	9.69545e+08	4.06451e+11	9.06522e+10	9755586000	8479224000	0	2.39808e+10
9	2087	115	1473	449	50	0		1.19752e+10	0.0441468	2.02746	0.554739	0.617833	1.48991e+09	3.10886e+10	7.05241e+09	1.11911e+10	1.19905	0.189126	0	12003930000	4239612000	0	1.75298e+10	0.0612872	28.7222	1.82625	0.590268	7.91056	0	1.99401	1.92744e+09	4.41767e+11	9.862e+10	18238438000	13044960000	0	3.35732e+10
10	2036	162	1360	449	65	0		1.36859e+10	0.0545105	1.78108	0.486109	0.686023	1.91786e+09	2.72791e+10	6.20163e+09	1.27898e+10	1.14371	0.11559	0	11470944000	2608992000	0	1.60198e+10	0.105434	30.7497	3.02531	0.779394	8.4653	0	2.61184	3.41735e+09	4.72856e+11	1.05672e+11	30242368000	17284572000	0	4.47642e+10
11	1984	222	1235	449	78	0		1.38866e+10	0.0736808	1.6983	0.462091	0.675717	2.63459e+09	2.59742e+10	5.92133e+09	1.29773e+10	1.34663	0	0	13551326000	0	0	1.60198e+10	0.159945	32.5308	4.16902	0.894984	8.95141	0	3.29786	5.33521e+09	5.00135e+11	1.11874e+11	41713312000	19893564000	0	5.7554e+10
12	1932	282	1111	449	90	0		1.40873e+10	0.0928757	1.61601	0.438186	0.664823	3.377e+09	2.46762e+10	5.65376e+09	1.31649e+10	1.32818	0	0	13373664000	0	0	1.60198e+10	0.233625	34.2291	5.51565	0.894984	9.4135	0	3.97358	7.96981e+09	5.26109e+11	1.17795e+11	55264638000	19893564000	0	7.05313e+10
13	1880	333	999	449	99	0		1.4288e+10	0.109231	1.5469	0.417994	0.65334	4.04111e+09	2.35832e+10	5.42582e+09	1.33525e+10	1.12527	0	0	11341782000	0	0	1.60198e+10	0.326501	35.8451	6.84384	0.894984	9.85168	0	4.6384	1.13468e+10	5.50785e+11	1.23449e+11	68638302000	19893564000	0	8.36962e+10
14	1828	388	884	449	107	0		1.44888e+10	0.12679	1.47426	0.396767	0.641268	4.77571e+09	2.24343e+10	5.17995e+09	1.35401e+10	1.16216	0	0	11726206000	0	0	1.60198e+10	0.435732	37.392	7.9691	0.894984	10.2697	0	5.29174	1.53879e+10	5.74368e+11	1.28875e+11	79980084000	19893564000	0	9.70487e+10
15	1776	480	758	420	118	0		1.46895e+10	0.155817	1.35839	0.364666	0.628608	5.97922e+09	2.06471e+10	4.78705e+09	1.37276e+10	1.90004	0	0	19191586000	0	0	1.60198e+10	0.562522	38.8662	9.13127	0.894984	10.6664	0	5.93301	2.01636e+10	5.96803e+11	1.34055e+11	91706290000	19893564000	0	1.10589e+11
16	1725	635	627	345	118	0		1.48902e+10	0.20246	1.17462	0.315619	0.615359	7.9203e+09	1.78614e+10	4.14623e+09	1.39152e+10	2.85928	0	0	29041110000	0	0	1.60198e+10	0.718339	40.2246	11.0313	0.894984	11.0311	0	6.56162	2.61428e+10	6.1745e+11	1.38842e+11	110897876000	19893564000	0	1.24316e+11
17	1673	804	490	261	118	0		1.50909e+10	0.25382	0.96546	0.25991	0.601521	1.013e+10	1.46937e+10	3.42684e+09	1.41028e+10	3.11754	0	0	31664178000	0	0	1.60198e+10	0.920799	41.3992	13.8906	0.894984	11.3467	0	7.17698	3.40631e+10	6.35311e+11	1.42988e+11	139938986000	19893564000	0	1.38232e+11
18	1621	975	356	172	118	0		1.52916e+10	0.306309	0.73553	0.198905	0.587094	1.24809e+10	1.12175e+10	2.6316e+09	1.42903e+10	3.15444	0	0	32038902000	0	0	1.60198e+10	1.17462	42.3647	17.0081	0.894984	11.6066	0	7.7785	4.41931e+10	6.50005e+11	1.46415e+11	171603164000	19893564000	0	1.52334e+11
19	1569	1133	237	81	118	0		1.54923e+10	0.355468	0.496389	0.136003	0.572078	1.4799e+10	7.61634e+09	1.77674e+09	1.44779e+10	2.91463	0	0	29603196000	0	0	1.60198e+10	1.48093	43.1002	20.1626	0.894984	11.8055	0	8.36559	5.6674e+10	6.61222e+11	1.49047e+11	203642066000	19893564000	0	1.66625e+11
20	1517	1277	122	0	118	0		1.5693e+10	0.400992	0.252207	0.0716081	0.556474	1.70716e+10	3.9349e+09	8.9347e+08	1.46655e+10	2.65637	0	0	26980128000	0	0	1.60198e+10	1.8364	43.5966	23.0772	0.894984	11.9415	0	8.93767	7.14731e+10	6.68839e+11	1.50823e+11	233245262000	19893564000	0	1.81103e+11
21	1517	1288	113	0	116	0		1.58938e+10	0.393534	0.238919	0.0678354	0.540281	1.71105e+10	3.72758e+09	8.46641e+08	1.48531e+10	0.202917	0	0	2060982000	0	0	1.60198e+10	2.23739	43.8488	25.7336	0.894984	12.0132	0	9.49414	8.85446e+10	6.72774e+11	1.51717e+11	260225390000	19893564000	0	1.95768e+11
22	1517	1312	95	0	110	0		1.60945e+10	0.389201	0.210758	0.0598396	0.523499	1.72951e+10	3.28821e+09	7.47289e+08	1.50406e+10	0.442728	0	0	4496688000	0	0	1.60198e+10	2.63092	44.0878	25.9365	0.894984	12.081	0	10.0344	1.05655e+11	6.76501e+11	1.52563e+11	262286372000	19893564000	0	2.10621e+11
23	1517	1347	70	0	100	0		1.62952e+10	0.387162	0.170322	0.0483589	0.506129	1.75977e+10	2.65734e+09	6.04558e+08	1.52282e+10	0.645645	0	0	6557670000	0	0	1.60198e+10	3.02012	44.2985	26.3792	0.894984	12.1408	0	10.5579	1.2295e+11	6.79789e+11	1.53311e+11	266783060000	19893564000	0	2.25662e+11
24	1517	1389	42	0	86	0		1.64959e+10	0.386107	0.122814	0.0348701	0.488169	1.79658e+10	1.91613e+09	4.36731e+08	1.54158e+10	0.774774	0	0	7869204000	0	0	1.60198e+10	3.40728	44.4688	27.0249	0.894984	12.1892	0	11.0641	1.40548e+11	6.82447e+11	1.53915e+11	273340730000	19893564000	0	2.4089e+11
25	1517	1433	16	0	68	0		1.66966e+10	0.384589	0.0747338	0.0212189	0.469621	1.83356e+10	1.16599e+09	2.66661e+08	1.56034e+10	0.811668	0	0	8243928000	0	0	1.60198e+10	3.79339	44.5916	27.7996	0.894984	12.2241	0	11.5522	1.58514e+11	6.84363e+11	1.54352e+11	281209934000	19893564000	0	2.56306e+11
26	1517	1464	0	0	53	0		1.68973e+10	0.379462	0.0420345	0.0119347	0.450485	1.85538e+10	6.55816e+08	1.50838e+08	1.57909e+10	0.645645	0	0	6557670000	0	0	1.60198e+10	4.17798	44.6664	28.6113	0.894984	12.2453	0	12.0218	1.76849e+11	6.85529e+11	1.54619e+11	289453862000	19893564000	0	2.71909e+11
27	1517	1477	0	0	40	0		1.7098e+10	0.369672	0.0317242	0.00900731	0.430759	1.85556e+10	4.94956e+08	1.1384e+08	1.59785e+10	0.442728	0	0	4496688000	0	0	1.60198e+10	4.55744	44.7084	29.2569	0.894984	12.2572	0	12.4723	1.95403e+11	6.86185e+11	1.5477e+11	296011532000	19893564000	0	2.877e+11
28	1517	1489	0	0	28	0		1.72988e+10	0.35961	0.0222069	0.00630512	0.410445	1.855e+10	3.46469e+08	7.96879e+07	1.61661e+10	0.590304	0	0	5995584000	0	0	1.60198e+10	4.92711	44.7401	29.6997	0.894984	12.2662	0	12.9031	2.13959e+11	6.8668e+11	1.54883e+11	300508220000	19893564000	0	3.03679e+11
29	1517	1498	0	0	19	0		1.74995e+10	0.349008	0.015069	0.00427847	0.389542	1.85219e+10	2.35104e+08	5.40739e+07	1.63536e+10	0.756327	0	0	7681842000	0	0	1.60198e+10	5.28672	44.7623	30.29	0.894984	12.2725	0	13.3135	2.32509e+11	6.87026e+11	1.54963e+11	306503804000	19893564000	0	3.19845e+11
30	1517	1506	0	0	11	0		1.77002e+10	0.338183	0.00872415	0.00247701	0.36805	1.84867e+10	1.36113e+08	3.1306e+07	1.65412e+10	1.01459	0	0	10304910000	0	0	1.60198e+10	5.63573	44.7774	31.0463	0.894984	12.2768	0	13.7031	2.51031e+11	6.87261e+11	1.55017e+11	314185646000	19893564000	0	3.36198e+11
31																								5.97392	44.7861	32.0609	0.894984	12.2793	0	14.0711	2.69518e+11	6.87397e+11	1.55048e+11	324490556000	19893564000	0	3.5274e+11

## Sheet: d6666_8
	total_cars	bev_cars	petrol_cars	diesel_cars	plugin_cars	conv_cars	ages	demand_difference	electric_emiss	tailpipe_emiss	wtt_emiss	mod_shift_emiss	elec_demand	foss_demand	wtt_energy	mod_shift_energy	ev_prod_emiss	ice_prod_emiss	conv_prod_emiss	ev_prod_energy	ice_prod_energy	conv_prod_energy	km_driven	cum_electric	cum_tailpipe	cum_ev_prod	cum_ice_prod	cum_wtt_emiss	cum_conv_prod	cum_mod_shift_emiss	cum_elec	cum_foss	cum_wtt_en	cum_ev_en	cum_ice_en	cum_conv_en	cum_mod_en
0	2502	1	2013	488	0	0	0	0	0.000651013	3.73128	1.02902	0	1.69177e+07	5.74252e+10	1.27474e+10	0	0	0	0	0	0	0	2.81e+10	0	0	0	0	0	0	0	0	0	0	0	0	0	0
1	2422	1	2000	421	0	0		0	0.000648167	3.73452	1.03323	0	1.72025e+07	5.75612e+10	1.27358e+10	0	0	0	0	0	0	0	2.81e+10	0.000651013	3.73128	0	0	1.02902	0	0	1.69177e+07	5.74252e+10	1.27474e+10	0	0	0	0
2	2342	1	1981	360	0	0		0	0.000645127	3.73697	1.03694	0	1.7516e+07	5.76778e+10	1.27277e+10	0	0	0	0	0	0	0	2.81e+10	0.00129918	7.4658	0	0	2.06226	0	0	3.41202e+07	1.14986e+11	2.54832e+10	0	0	0	0
3	2262	1	1950	311	0	0		2.51896e+09	0.000588916	3.42562	0.95271	0.152127	1.63873e+07	5.29285e+10	1.1665e+10	2.35403e+09	0	0	0	0	0	0	2.57817e+10	0.00194431	11.2028	0	0	3.0992	0	0	5.16362e+07	1.72664e+11	3.82109e+10	0	0	0	0
4	2183	1	1900	282	0	0		5.03793e+09	0.0005328	3.10513	0.864489	0.296865	1.52234e+07	4.80003e+10	1.05829e+10	4.70805e+09	0	0	0	0	0	0	2.34635e+10	0.00253322	14.6284	0	0	4.05191	0	0.152127	6.80235e+07	2.25593e+11	4.98759e+10	0	0	0	2.35403e+09
5	2103	1	1831	271	0	0		7.55689e+09	0.000477321	2.77815	0.77334	0.434215	1.40327e+07	4.29428e+10	9.48731e+09	7.06208e+09	0	0	0	0	0	0	2.11452e+10	0.00306602	17.7335	0	0	4.9164	0	0.448992	8.32468e+07	2.73593e+11	6.04588e+10	0	0	0	7.06208e+09
6	2021	3	1746	271	1	0		1.00759e+10	0.0014329	2.44527	0.679962	0.564175	4.34392e+07	3.77787e+10	8.37315e+09	9.41611e+09	0.055341	0.0222692	0	552386000	489186000	0	1.8827e+10	0.00354335	20.5117	0	0	5.68974	0	0.883207	9.72795e+07	3.16536e+11	6.99461e+10	0	0	0	1.41242e+10
7	1941	13	1651	271	6	0		1.25948e+10	0.00564607	2.10284	0.583983	0.686747	1.76924e+08	3.24686e+10	7.21379e+09	1.17701e+10	0.276705	0.0884806	0	2761930000	1956744000	0	1.65088e+10	0.00497624	22.9569	0.055341	0.0222692	6.3697	0	1.44738	1.40719e+08	3.54315e+11	7.83193e+10	552386000	489186000	0	2.35403e+10
8	1861	33	1542	271	15	0		1.51138e+10	0.0121979	1.75695	0.487126	0.80193	3.96114e+08	2.71071e+10	6.03639e+09	1.41242e+10	0.534963	0.124503	0	5346198000	2772054000	0	1.41905e+10	0.0106223	25.0598	0.332046	0.11075	6.95369	0	2.13413	3.17642e+08	3.86783e+11	8.55331e+10	3314316000	2445930000	0	3.53104e+10
9	1781	66	1417	271	27	0		1.76327e+10	0.0199353	1.4126	0.39083	0.909724	6.72796e+08	2.17729e+10	4.87327e+09	1.64782e+10	0.830115	0.130933	0	8314890000	2935116000	0	1.18723e+10	0.0228202	26.8167	0.867009	0.235253	7.44081	0	2.93606	7.13757e+08	4.1389e+11	9.15695e+10	8660514000	5217984000	0	4.94346e+10
10	1702	96	1298	271	37	0		2.01517e+10	0.0229224	1.09899	0.303406	1.01013	8.06485e+08	1.69221e+10	3.79284e+09	1.88322e+10	0.73788	0.072244	0	7397480000	1630620000	0	9.554e+09	0.0427555	28.2293	1.69712	0.366186	7.83164	0	3.84578	1.38655e+09	4.35663e+11	9.64428e+10	16975404000	8153100000	0	6.59127e+10
11	1622	133	1173	271	45	0		2.03524e+10	0.0320575	1.05654	0.290928	0.990341	1.14628e+09	1.62487e+10	3.64892e+09	1.90198e+10	0.830115	0	0	8353690000	0	0	9.554e+09	0.0656778	29.3283	2.435	0.43843	8.13505	0	4.85591	2.19304e+09	4.52585e+11	1.00236e+11	24372884000	9783720000	0	8.4745e+10
12	1542	170	1049	271	52	0		2.05531e+10	0.0416437	1.01338	0.278205	0.969964	1.51418e+09	1.55632e+10	3.51085e+09	1.92074e+10	0.811668	0	0	8176028000	0	0	9.554e+09	0.0977354	30.3849	3.26512	0.43843	8.42598	0	5.84625	3.33931e+09	4.68834e+11	1.03885e+11	32726574000	9783720000	0	1.03765e+11
13	1463	198	937	271	57	0		2.07539e+10	0.0496107	0.978923	0.267907	0.948998	1.8354e+09	1.50122e+10	3.39886e+09	1.93949e+10	0.627198	0	0	6321808000	0	0	9.554e+09	0.139379	31.3982	4.07679	0.43843	8.70418	0	6.81622	4.8535e+09	4.84397e+11	1.07395e+11	40902602000	9783720000	0	1.22972e+11
14	1382	228	822	271	61	0		2.09546e+10	0.0586037	0.94221	0.256895	0.927443	2.20738e+09	1.44241e+10	3.27491e+09	1.95825e+10	0.627198	0	0	6331508000	0	0	9.554e+09	0.18899	32.3772	4.70399	0.43843	8.97209	0	7.76522	6.6889e+09	4.99409e+11	1.10794e+11	47224410000	9783720000	0	1.42367e+11
15	1303	270	696	271	66	0		2.11553e+10	0.0712114	0.892333	0.24209	0.9053	2.73262e+09	1.36292e+10	3.11482e+09	1.97701e+10	0.867009	0	0	8757514000	0	0	9.554e+09	0.247593	33.3194	5.33118	0.43843	9.22898	0	8.69266	8.89628e+09	5.13833e+11	1.14069e+11	53555918000	9783720000	0	1.6195e+11
16	1224	322	565	271	66	0		2.1356e+10	0.0868901	0.830659	0.223852	0.882567	3.39916e+09	1.26481e+10	2.91666e+09	1.99576e+10	0.959244	0	0	9742824000	0	0	9.554e+09	0.318805	34.2117	6.19819	0.43843	9.47107	0	9.59796	1.16289e+10	5.27463e+11	1.17184e+11	62313432000	9783720000	0	1.8172e+11
17	1144	389	428	261	66	0		2.15567e+10	0.108011	0.745674	0.199323	0.859246	4.31074e+09	1.13118e+10	2.64761e+09	2.01452e+10	1.23595	0	0	12553254000	0	0	9.554e+09	0.405695	35.0424	7.15744	0.43843	9.69493	0	10.4805	1.50281e+10	5.40111e+11	1.20101e+11	72056256000	9783720000	0	2.01677e+11
18	1064	532	294	172	66	0		2.17574e+10	0.152029	0.564687	0.151305	0.835337	6.19461e+09	8.57562e+09	2.02424e+09	2.03328e+10	2.63792	0	0	26792766000	0	0	9.554e+09	0.513706	35.788	8.39339	0.43843	9.89425	0	11.3398	1.93388e+10	5.51423e+11	1.22748e+11	84609510000	9783720000	0	2.21822e+11
19	984	662	175	81	66	0		2.19581e+10	0.197178	0.360005	0.0975223	0.810838	8.20904e+09	5.49478e+09	1.29296e+09	2.05204e+10	2.39811	0	0	24357060000	0	0	9.554e+09	0.665735	36.3527	11.0313	0.43843	10.0456	0	12.1751	2.55334e+10	5.59998e+11	1.24772e+11	111402276000	9783720000	0	2.42155e+11
20	904	778	60	0	66	0		2.21589e+10	0.243798	0.130459	0.0370406	0.785751	1.03793e+10	2.0354e+09	4.62453e+08	2.07079e+10	2.13985	0	0	21733992000	0	0	9.554e+09	0.862914	36.7127	13.4294	0.43843	10.1431	0	12.9859	3.37425e+10	5.65493e+11	1.26065e+11	135759336000	9783720000	0	2.62676e+11
21	904	778	60	0	66	0		2.23596e+10	0.237429	0.130459	0.0370406	0.760075	1.03232e+10	2.0354e+09	4.62453e+08	2.08955e+10	0	0	0	0	0	0	9.554e+09	1.10671	36.8432	15.5693	0.43843	10.1801	0	13.7717	4.41217e+10	5.67528e+11	1.26528e+11	157493328000	9783720000	0	2.83384e+11
22	904	782	57	0	65	0		2.25603e+10	0.232099	0.125761	0.0357069	0.73381	1.03139e+10	1.96211e+09	4.45882e+08	2.10831e+10	0.073788	0	0	749448000	0	0	9.554e+09	1.34414	36.9737	15.5693	0.43843	10.2172	0	14.5318	5.4445e+10	5.69564e+11	1.2699e+11	157493328000	9783720000	0	3.04279e+11
23	904	799	45	0	60	0		22761000000	0.22991	0.106178	0.0301468	0.706957	1.04501e+10	1.65658e+09	3.76747e+08	2.12706e+10	0.313599	0	0	3185154000	0	0	9.554e+09	1.57624	37.0994	15.6431	0.43843	10.2529	0	15.2656	6.47589e+10	5.71526e+11	1.27436e+11	158242776000	9783720000	0	3.25362e+11
24	904	825	28	0	51	0		2.29617e+10	0.229503	0.0769142	0.0218379	0.679515	1.06789e+10	1.2e+09	2.73346e+08	2.14582e+10	0.479622	0	0	4871412000	0	0	9.554e+09	1.80615	37.2056	15.9567	0.43843	10.283	0	15.9725	7.5209e+10	5.73182e+11	1.27813e+11	161427930000	9783720000	0	3.46633e+11
25	904	855	10	0	39	0		2.31624e+10	0.229486	0.0439677	0.0124836	0.651484	1.09409e+10	6.85977e+08	1.56827e+08	2.16458e+10	0.55341	0	0	5620860000	0	0	9.554e+09	2.03565	37.2825	16.4363	0.43843	10.3048	0	16.6521	8.58879e+10	5.74382e+11	1.28086e+11	166299342000	9783720000	0	3.68091e+11
26	904	875	0	0	29	0		2.33631e+10	0.226709	0.0230183	0.00653549	0.622864	1.10849e+10	3.59128e+08	8.25995e+07	2.18334e+10	0.36894	0	0	3747240000	0	0	9.554e+09	2.26514	37.3265	16.9897	0.43843	10.3173	0	17.3035	9.68289e+10	5.75068e+11	1.28243e+11	171920202000	9783720000	0	3.89737e+11
27	904	883	0	0	21	0		2.35639e+10	0.220896	0.0166684	0.0047326	0.593655	1.10879e+10	2.60058e+08	5.98134e+07	2.20209e+10	0.18447	0	0	1873620000	0	0	9.554e+09	2.49185	37.3495	17.3586	0.43843	10.3239	0	17.9264	1.07914e+11	5.75428e+11	1.28326e+11	175667442000	9783720000	0	4.1157e+11
28	904	890	0	0	14	0		2.37646e+10	0.21486	0.0111123	0.00315507	0.563858	1.10832e+10	1.73372e+08	3.98756e+07	2.22085e+10	0.313599	0	0	3185154000	0	0	9.554e+09	2.71274	37.3662	17.5431	0.43843	10.3286	0	18.5201	1.19002e+11	5.75688e+11	1.28386e+11	177541062000	9783720000	0	4.33591e+11
29	904	895	0	0	9	0		2.39653e+10	0.208473	0.00714361	0.00202826	0.533472	1.10637e+10	1.11454e+08	2.56343e+07	2.23961e+10	0.461175	0	0	4684050000	0	0	9.554e+09	2.9276	37.3773	17.8567	0.43843	10.3318	0	19.0839	1.30085e+11	5.75861e+11	1.28425e+11	180726216000	9783720000	0	4.558e+11
30	904	899	0	0	5	0		2.4166e+10	0.2019	0.00396867	0.00112681	0.502498	1.10369e+10	6.19186e+07	1.42413e+07	2.25836e+10	0.682539	0	0	6932394000	0	0	9.554e+09	3.13608	37.3844	18.3179	0.43843	10.3338	0	19.6174	1.41149e+11	5.75972e+11	1.28451e+11	185410266000	9783720000	0	4.78196e+11
31																								3.33798	37.3884	19.0004	0.43843	10.3349	0	20.1199	1.52185e+11	5.76034e+11	1.28465e+11	192342660000	9783720000	0	5.00779e+11

## Sheet: d8181_8
	total_cars	bev_cars	petrol_cars	diesel_cars	plugin_cars	conv_cars	ages	demand_difference	electric_emiss	tailpipe_emiss	wtt_emiss	mod_shift_emiss	elec_demand	foss_demand	wtt_energy	mod_shift_energy	ev_prod_emiss	ice_prod_emiss	conv_prod_emiss	ev_prod_energy	ice_prod_energy	conv_prod_energy	km_driven	cum_electric	cum_tailpipe	cum_ev_prod	cum_ice_prod	cum_wtt_emiss	cum_conv_prod	cum_mod_shift_emiss	cum_elec	cum_foss	cum_wtt_en	cum_ev_en	cum_ice_en	cum_conv_en	cum_mod_en
0	2466	1	2013	452	0	0	0	0	0.000660517	3.73599	1.03219	0	1.71647e+07	5.75462e+10	1.2747e+10	0	0	0	0	0	0	0	2.81e+10	0	0	0	0	0	0	0	0	0	0	0	0	0	0
1	2368	1	2000	367	0	0		0	0.000662948	3.74419	1.03881	0	1.75948e+07	5.77857e+10	1.27433e+10	0	0	0	0	0	0	0	2.81e+10	0.000660517	3.73599	0	0	1.03219	0	0	1.71647e+07	5.75462e+10	1.2747e+10	0	0	0	0
2	2270	1	1981	288	0	0		0	0.000665589	3.75235	1.04526	0	1.80716e+07	5.80204e+10	1.27448e+10	0	0	0	0	0	0	0	2.81e+10	0.00132347	7.48018	0	0	2.071	0	0	3.47594e+07	1.15332e+11	2.54903e+10	0	0	0	0
3	2172	1	1950	221	0	0		3.04584e+09	0.000600785	3.37292	0.942908	0.183946	1.67176e+07	5.22404e+10	1.14438e+10	2.8464e+09	0	0	0	0	0	0	2.52549e+10	0.00198905	11.2325	0	0	3.11626	0	0	5.2831e+07	1.73352e+11	3.82351e+10	0	0	0	0
4	2074	1	1900	173	0	0		6.09168e+09	0.000535616	2.98343	0.836156	0.358958	1.53038e+07	4.62633e+10	1.01213e+10	5.69281e+09	0	0	0	0	0	0	2.24098e+10	0.00258984	14.6054	0	0	4.05917	0	0.183946	6.95486e+07	2.25593e+11	4.9679e+10	0	0	0	2.8464e+09
5	1976	1	1831	144	0	0		9.13752e+09	0.000470026	2.58574	0.725798	0.525036	1.38182e+07	4.0125e+10	8.78034e+09	8.53921e+09	0	0	0	0	0	0	1.95646e+10	0.00312546	17.5889	0	0	4.89533	0	0.542905	8.48524e+07	2.71856e+11	5.98002e+10	0	0	0	8.53921e+09
6	1878	1	1743	134	0	0		1.21834e+10	0.00040395	2.18694	0.613922	0.68218	1.2246e+07	3.39382e+10	7.44094e+09	1.13856e+10	0	0	0	0	0	0	1.67195e+10	0.00359548	20.1746	0	0	5.62112	0	1.06794	9.86706e+07	3.11981e+11	6.85806e+10	0	0	0	1.70784e+10
7	1778	4	1639	134	1	0		1.52292e+10	0.00148244	1.78687	0.501197	0.830389	4.64535e+07	2.77189e+10	6.08782e+09	1.4232e+10	0.073788	0.0221202	0	739748000	489186000	0	1.38744e+10	0.00399943	22.3616	0	0	6.23505	0	1.75012	1.10917e+08	3.45919e+11	7.60215e+10	0	0	0	2.8464e+10
8	1679	16	1523	134	6	0		1.8275e+10	0.00496062	1.38604	0.388361	0.969664	1.61091e+08	2.14904e+10	4.72654e+09	1.70784e+10	0.313599	0.0732372	0	3136654000	1630620000	0	1.10293e+10	0.00548188	24.1484	0.073788	0.0221202	6.73624	0	2.58051	1.5737e+08	3.73638e+11	8.21093e+10	739748000	489186000	0	4.2696e+10
9	1582	40	1393	134	15	0		2.13209e+10	0.00926887	0.991477	0.277434	1.10001	3.12815e+08	1.5363e+10	3.39355e+09	1.99248e+10	0.608751	0.0945628	0	6095646000	2119806000	0	8.18413e+09	0.0104425	25.5345	0.387387	0.0953574	7.12461	0	3.55017	3.18462e+08	3.95128e+11	8.68359e+10	3876402000	2119806000	0	5.97745e+10
10	1484	59	1270	134	21	0		2.43667e+10	0.00893877	0.628632	0.175653	1.22141	3.14495e+08	9.73422e+09	2.15066e+09	2.27712e+10	0.461175	0.0433464	0	4625850000	978372000	0	5.339e+09	0.0197114	26.5259	0.996138	0.18992	7.40204	0	4.65018	6.31277e+08	4.10491e+11	9.02294e+10	9972048000	4239612000	0	7.96993e+10
11	1387	82	1145	134	26	0		2.45674e+10	0.0128217	0.608564	0.169757	1.19544	4.58465e+08	9.41598e+09	2.08165e+09	2.29588e+10	0.516516	0	0	5197636000	0	0	5.339e+09	0.0286501	27.1546	1.45731	0.233267	7.57769	0	5.87159	9.45772e+08	4.20226e+11	9.23801e+10	14597898000	5217984000	0	1.0247e+11
12	1288	103	1021	134	30	0		2.47681e+10	0.0167943	0.588861	0.16393	1.16888	6.10649e+08	9.10252e+09	2.01928e+09	2.31464e+10	0.461175	0	0	4645250000	0	0	5.339e+09	0.0414719	27.7631	1.97383	0.233267	7.74745	0	7.06703	1.40424e+09	4.29642e+11	9.44617e+10	19795534000	5217984000	0	1.25429e+11
13	1190	115	909	134	32	0		2.49689e+10	0.0197293	0.575077	0.159748	1.14173	7.29908e+08	8.88047e+09	1.97476e+09	2.33339e+10	0.276705	0	0	2791030000	0	0	5.339e+09	0.0582662	28.352	2.435	0.233267	7.91138	0	8.23592	2.01489e+09	4.38744e+11	9.6481e+10	24440784000	5217984000	0	1.48576e+11
14	1092	130	794	134	34	0		2.51696e+10	0.0235815	0.55941	0.154983	1.114	8.88226e+08	8.62781e+09	1.92079e+09	2.35215e+10	0.313599	0	0	3165754000	0	0	5.339e+09	0.0779956	28.9271	2.71171	0.233267	8.07113	0	9.37765	2.74479e+09	4.47625e+11	9.84558e+10	27231814000	5217984000	0	1.7191e+11
15	995	156	668	134	37	0		2.53703e+10	0.0300318	0.534834	0.14763	1.08567	1.15242e+09	8.23463e+09	1.8427e+09	2.37091e+10	0.534963	0	0	5404398000	0	0	5.339e+09	0.101577	29.4865	3.02531	0.233267	8.22611	0	10.4916	3.63302e+09	4.56252e+11	1.00377e+11	30397568000	5217984000	0	1.95431e+11
16	897	189	537	134	37	0		2.5571e+10	0.0387609	0.50232	0.137937	1.05676	1.51634e+09	7.71535e+09	1.73962e+09	2.38967e+10	0.608751	0	0	6182946000	0	0	5.339e+09	0.131609	30.0213	3.56027	0.233267	8.37374	0	11.5773	4.78544e+09	4.64487e+11	1.02219e+11	35801966000	5217984000	0	2.1914e+11
17	799	228	400	134	37	0		2.57717e+10	0.0505166	0.457153	0.124538	1.02726	2.01612e+09	6.99573e+09	1.60336e+09	2.40842e+10	0.719433	0	0	7307118000	0	0	5.339e+09	0.17037	30.5236	4.16902	0.233267	8.51168	0	12.6341	6.30178e+09	4.72202e+11	1.03959e+11	41984912000	5217984000	0	2.43037e+11
18	701	264	266	134	37	0		2.59724e+10	0.0643738	0.399819	0.107524	0.997164	2.62299e+09	6.0821e+09	1.42908e+09	2.42718e+10	0.664092	0	0	6745032000	0	0	5.339e+09	0.220886	30.9808	4.88846	0.233267	8.63621	0	13.6613	8.3179e+09	4.79198e+11	1.05562e+11	49292030000	5217984000	0	2.67121e+11
19	603	338	147	81	37	0		2.61731e+10	0.0921426	0.278485	0.0747901	0.966484	3.83613e+09	4.23367e+09	1.00256e+09	2.44594e+10	1.36508	0	0	13864788000	0	0	5.339e+09	0.28526	31.3806	5.55255	0.233267	8.74374	0	14.6585	1.09409e+10	4.8528e+11	1.06991e+11	56037062000	5217984000	0	2.91393e+11
20	505	436	32	0	37	0		2.63739e+10	0.136676	0.0710315	0.0201677	0.935215	5.81877e+09	1.10822e+09	2.51857e+08	2.46469e+10	1.80781	0	0	18361476000	0	0	5.339e+09	0.377403	31.6591	6.91763	0.233267	8.81853	0	15.625	1.4777e+10	4.89514e+11	1.07994e+11	69901850000	5217984000	0	3.15852e+11
21	505	436	32	0	37	0		2.65746e+10	0.133106	0.0710315	0.0201677	0.903357	5.78734e+09	1.10822e+09	2.51857e+08	2.48345e+10	0	0	0	0	0	0	5.339e+09	0.514079	31.7301	8.72543	0.233267	8.8387	0	16.5602	2.05958e+10	4.90622e+11	1.08246e+11	88263326000	5217984000	0	3.40499e+11
22	505	436	32	0	37	0		2.67753e+10	0.129536	0.0710315	0.0201677	0.87091	5.75627e+09	1.10822e+09	2.51857e+08	2.50221e+10	0	0	0	0	0	0	5.339e+09	0.647185	31.8012	8.72543	0.233267	8.85886	0	17.4636	2.63831e+10	4.9173e+11	1.08498e+11	88263326000	5217984000	0	3.65334e+11
23	505	440	29	0	36	0		26976000000	0.126976	0.0663325	0.0188335	0.837875	5.77144e+09	1.03491e+09	2.35279e+08	2.52097e+10	0.073788	0	0	749448000	0	0	5.339e+09	0.776721	31.8722	8.72543	0.233267	8.87903	0	18.3345	3.21394e+10	4.92839e+11	1.08749e+11	88263326000	5217984000	0	3.90356e+11
24	505	455	19	0	31	0		2.71767e+10	0.126923	0.0493459	0.0140106	0.804251	5.90582e+09	7.69887e+08	1.75272e+08	2.53972e+10	0.276705	0	0	2810430000	0	0	5.339e+09	0.903697	31.9385	8.79922	0.233267	8.89787	0	19.1723	3.79108e+10	4.93874e+11	1.08985e+11	89012774000	5217984000	0	4.15565e+11
25	505	477	6	0	22	0		2.73774e+10	0.128099	0.0252782	0.00717714	0.770038	6.10722e+09	3.94387e+08	9.014e+07	2.55848e+10	0.405834	0	0	4121964000	0	0	5.339e+09	1.03062	31.9879	9.07592	0.233267	8.91188	0	19.9766	4.38166e+10	4.94643e+11	1.0916e+11	91823204000	5217984000	0	4.40963e+11
26	505	489	0	0	16	0		2.75781e+10	0.126722	0.0127042	0.00360705	0.735236	6.19605e+09	1.98209e+08	4.5588e+07	2.57724e+10	0.221364	0	0	2248344000	0	0	5.339e+09	1.15872	32.0131	9.48176	0.233267	8.91905	0	20.7466	4.99239e+10	4.95038e+11	1.0925e+11	95945168000	5217984000	0	4.66547e+11
27	505	494	0	0	11	0		2.77789e+10	0.123553	0.00873413	0.00247985	0.699846	6.20171e+09	1.36269e+08	3.13418e+07	2.59599e+10	0.092235	0	0	936810000	0	0	5.339e+09	1.28544	32.0259	9.70312	0.233267	8.92266	0	21.4819	5.61199e+10	4.95236e+11	1.09296e+11	98193512000	5217984000	0	4.9232e+11
28	505	498	0	0	7	0		2.79796e+10	0.120189	0.00555808	0.00157808	0.663867	6.19977e+09	8.67164e+07	1.99448e+07	2.61475e+10	0.129129	0	0	1311534000	0	0	5.339e+09	1.40899	32.0346	9.79536	0.233267	8.92514	0	22.1817	6.23216e+10	4.95372e+11	1.09327e+11	99130322000	5217984000	0	5.1828e+11
29	505	500	0	0	5	0		2.81803e+10	0.116503	0.00397006	0.0011272	0.627299	6.18285e+09	6.19403e+07	1.42463e+07	2.63351e+10	0.258258	0	0	2623068000	0	0	5.339e+09	1.52918	32.0401	9.92449	0.233267	8.92672	0	22.8456	6.85214e+10	4.95459e+11	1.09347e+11	100441856000	5217984000	0	5.44427e+11
30	505	502	0	0	3	0		2.8381e+10	0.112798	0.00238204	0.000676322	0.590142	6.16611e+09	3.71642e+07	8.54776e+06	2.65227e+10	0.479622	0	0	4871412000	0	0	5.339e+09	1.64568	32.0441	10.1827	0.233267	8.92785	0	23.4729	7.47042e+10	4.95521e+11	1.09361e+11	103064924000	5217984000	0	5.70762e+11
31																								1.75848	32.0465	10.6624	0.233267	8.92852	0	24.063	8.08703e+10	4.95558e+11	1.0937e+11	107936336000	5217984000	0	5.97285e+11

## Sheet: d4343_18
	total_cars	bev_cars	petrol_cars	diesel_cars	plugin_cars	conv_cars	ages	demand_difference	electric_emiss	tailpipe_emiss	wtt_emiss	mod_shift_emiss	elec_demand	foss_demand	wtt_energy	mod_shift_energy	ev_prod_emiss	ice_prod_emiss	conv_prod_emiss	ev_prod_energy	ice_prod_energy	conv_prod_energy	km_driven	cum_electric	cum_tailpipe	cum_ev_prod	cum_ice_prod	cum_wtt_emiss	cum_conv_prod	cum_mod_shift_emiss	cum_elec	cum_foss	cum_wtt_en	cum_ev_en	cum_ice_en	cum_conv_en	cum_mod_en
0	2558	1	2013	544	0	0	0	0	0.000636761	3.7273	1.02501	0	1.65473e+07	5.7288e+10	1.27595e+10	0	0	0	0	0	0	0	2.81e+10	0	0	0	0	0	0	0	0	0	0	0	0	0	0
1	2506	1	2000	505	0	0		0	0.000626441	3.72405	1.02593	0	1.66259e+07	5.72852e+10	1.27387e+10	0	0	0	0	0	0	0	2.81e+10	0.000636761	3.7273	0	0	1.02501	0	0	1.65473e+07	5.7288e+10	1.27595e+10	0	0	0	0
2	2454	1	1981	472	0	0		0	0.000615683	3.71896	1.02596	0	1.67166e+07	5.72442e+10	1.27185e+10	0	0	0	0	0	0	0	2.81e+10	0.0012632	7.45134	0	0	2.05093	0	0	3.31732e+07	1.14573e+11	2.54983e+10	0	0	0	0
3	2402	1	1950	451	0	0		8.71836e+08	0.000590023	3.62023	0.999328	0.0526525	1.64181e+07	5.57403e+10	1.23921e+10	8.1475e+08	0	0	0	0	0	0	2.74289e+10	0.00187889	11.1703	0	0	3.07689	0	0	4.98898e+07	1.71817e+11	3.82168e+10	0	0	0	0
4	2350	1	1900	449	0	0		1.74367e+09	0.000564426	3.51237	0.968911	0.102748	1.6127e+07	5.40629e+10	1.20466e+10	1.6295e+09	0	0	0	0	0	0	2.67578e+10	0.00246891	14.7905	0	0	4.07622	0	0.0526525	6.63078e+07	2.27558e+11	5.06089e+10	0	0	0	8.1475e+08
5	2296	5	1840	449	2	0		2.61551e+09	0.00311754	3.39042	0.934345	0.150286	9.16517e+07	5.21617e+10	1.16585e+10	2.44425e+09	0.110682	0.0672544	0	1104772000	1467558000	0	2.60866e+10	0.00303333	18.3029	0	0	5.04513	0	0.1554	8.24348e+07	2.81621e+11	6.26555e+10	0	0	0	2.44425e+09
6	2243	16	1770	449	8	0		3.48734e+09	0.00983009	3.24993	0.894533	0.195266	2.98006e+08	4.99718e+10	1.12089e+10	3.259e+09	0.313599	0.133615	0	3126954000	2935116000	0	2.54155e+10	0.00615087	21.6933	0.110682	0.0672544	5.97948	0	0.305686	1.74087e+08	3.33782e+11	7.43141e+10	1104772000	1467558000	0	4.8885e+09
7	2191	36	1688	449	18	0		4.35918e+09	0.021025	3.08929	0.849018	0.237689	6.58835e+08	4.7468e+10	1.06785e+10	4.07375e+09	0.55341	0.184335	0	5523860000	4076550000	0	2.47444e+10	0.015981	24.9433	0.424281	0.200869	6.87401	0	0.500952	4.72092e+08	3.83754e+11	8.5523e+10	4231726000	4402674000	0	8.1475e+09
8	2139	68	1590	449	32	0		5.23102e+09	0.0372953	2.90867	0.797831	0.277555	1.21113e+09	4.46524e+10	1.00741e+10	4.8885e+09	0.848562	0.205064	0	8482852000	4565736000	0	2.40733e+10	0.037006	28.0326	0.977691	0.385204	7.72303	0	0.738641	1.13093e+09	4.31222e+11	9.62014e+10	9755586000	8479224000	0	1.22212e+10
9	2087	115	1473	449	50	0		6.10285e+09	0.0589355	2.70663	0.740571	0.314864	1.98902e+09	4.1503e+10	9.41489e+09	5.70325e+09	1.19905	0.189126	0	12003930000	4239612000	0	2.34021e+10	0.0743013	30.9412	1.82625	0.590268	8.52086	0	1.0162	2.34206e+09	4.75875e+11	1.06275e+11	18238438000	13044960000	0	1.71097e+10
10	2036	162	1360	449	65	0		6.97469e+09	0.0773467	2.52723	0.689755	0.349615	2.72131e+09	3.87072e+10	8.7997e+09	6.518e+09	1.14371	0.11559	0	11470944000	2608992000	0	2.2731e+10	0.133237	33.6479	3.02531	0.779394	9.26143	0	1.33106	4.33107e+09	5.17378e+11	1.1569e+11	30242368000	17284572000	0	2.2813e+10
11	1984	222	1235	449	78	0		7.84652e+09	0.101461	2.33862	0.636318	0.381809	3.62794e+09	3.57674e+10	8.15391e+09	7.33275e+09	1.34663	0	0	13551326000	0	0	2.20599e+10	0.210584	36.1751	4.16902	0.894984	9.95119	0	1.68067	7.05238e+09	5.56085e+11	1.2449e+11	41713312000	19893564000	0	2.9331e+10
12	1932	282	1111	449	90	0		8.71836e+09	0.124003	2.1576	0.585042	0.411445	4.50878e+09	3.29463e+10	7.54859e+09	8.1475e+09	1.32818	0	0	13373664000	0	0	2.13888e+10	0.312045	38.5137	5.51565	0.894984	10.5875	0	2.06248	1.06803e+10	5.91852e+11	1.32644e+11	55264638000	19893564000	0	3.66637e+10
13	1880	333	999	449	99	0		9.5902e+09	0.141263	2.00053	0.540572	0.438525	5.22617e+09	3.0499e+10	7.01696e+09	8.96224e+09	1.12527	0	0	11341782000	0	0	2.07177e+10	0.436048	40.6713	6.84384	0.894984	11.1725	0	2.47393	1.51891e+10	6.24799e+11	1.40193e+11	68638302000	19893564000	0	4.48112e+10
14	1828	388	884	449	107	0		1.0462e+10	0.15866	1.84483	0.496499	0.463046	5.97613e+09	2.80733e+10	6.48198e+09	9.77699e+09	1.16216	0	0	11726206000	0	0	2.00465e+10	0.57731	42.6718	7.9691	0.894984	11.7131	0	2.91245	2.04153e+10	6.55298e+11	1.4721e+11	79980084000	19893564000	0	5.37735e+10
15	1776	480	758	420	118	0		1.13339e+10	0.188456	1.64292	0.441052	0.485011	7.23167e+09	2.4972e+10	5.78977e+09	1.05917e+10	1.90004	0	0	19191586000	0	0	1.93754e+10	0.735971	44.5167	9.13127	0.894984	12.2096	0	3.3755	2.63914e+10	6.83371e+11	1.53692e+11	91706290000	19893564000	0	6.35505e+10
16	1725	635	627	345	118	0		1.22057e+10	0.236387	1.37146	0.368508	0.504418	9.24753e+09	2.08545e+10	4.84103e+09	1.14065e+10	2.85928	0	0	29041110000	0	0	1.87043e+10	0.924426	46.1596	11.0313	0.894984	12.6507	0	3.86051	3.36231e+10	7.08343e+11	1.59481e+11	110897876000	19893564000	0	7.41422e+10
17	1673	804	490	261	118	0		1.30775e+10	0.285719	1.0868	0.292575	0.521268	1.14031e+10	1.65403e+10	3.85752e+09	1.22212e+10	3.11754	0	0	31664178000	0	0	1.80332e+10	1.16081	47.5311	13.8906	0.894984	13.0192	0	4.36493	4.28706e+10	7.29197e+11	1.64322e+11	139938986000	19893564000	0	8.55487e+10
18	1621	975	356	172	118	0		1.39494e+10	0.331974	0.797158	0.21557	0.535561	1.35267e+10	1.21574e+10	2.85209e+09	1.3036e+10	3.15444	0	0	32038902000	0	0	1.73621e+10	1.44653	48.6179	17.0081	0.894984	13.3118	0	4.8862	5.42737e+10	7.45738e+11	1.6818e+11	171603164000	19893564000	0	9.77699e+10
19	1569	1133	237	81	118	0		1.48212e+10	0.37036	0.517185	0.141701	0.547296	1.5419e+10	7.93541e+09	1.85118e+09	1.38507e+10	2.91463	0	0	29603196000	0	0	1.66909e+10	1.77851	49.415	20.1626	0.894984	13.5273	0	5.42176	6.78004e+10	7.57895e+11	1.71032e+11	203642066000	19893564000	0	1.10806e+11
20	1517	1277	122	0	118	0		1.5693e+10	0.400992	0.252207	0.0716081	0.556474	1.70716e+10	3.9349e+09	8.9347e+08	1.46655e+10	2.65637	0	0	26980128000	0	0	1.60198e+10	2.14887	49.9322	23.0772	0.894984	13.669	0	5.96905	8.32194e+10	7.65831e+11	1.72883e+11	233245262000	19893564000	0	1.24657e+11
21	1517	1288	113	0	116	0		1.58938e+10	0.393534	0.238919	0.0678354	0.540281	1.71105e+10	3.72758e+09	8.46641e+08	1.48531e+10	0.202917	0	0	2060982000	0	0	1.60198e+10	2.54986	50.1844	25.7336	0.894984	13.7406	0	6.52553	1.00291e+11	7.69765e+11	1.73777e+11	260225390000	19893564000	0	1.39322e+11
22	1517	1312	95	0	110	0		1.60945e+10	0.389201	0.210758	0.0598396	0.523499	1.72951e+10	3.28821e+09	7.47289e+08	1.50406e+10	0.442728	0	0	4496688000	0	0	1.60198e+10	2.94339	50.4233	25.9365	0.894984	13.8085	0	7.06581	1.17401e+11	7.73493e+11	1.74623e+11	262286372000	19893564000	0	1.54175e+11
23	1517	1347	70	0	100	0		1.62952e+10	0.387162	0.170322	0.0483589	0.506129	1.75977e+10	2.65734e+09	6.04558e+08	1.52282e+10	0.645645	0	0	6557670000	0	0	1.60198e+10	3.33259	50.6341	26.3792	0.894984	13.8683	0	7.58931	1.34697e+11	7.76781e+11	1.75371e+11	266783060000	19893564000	0	1.69216e+11
24	1517	1389	42	0	86	0		1.64959e+10	0.386107	0.122814	0.0348701	0.488169	1.79658e+10	1.91613e+09	4.36731e+08	1.54158e+10	0.774774	0	0	7869204000	0	0	1.60198e+10	3.71975	50.8044	27.0249	0.894984	13.9167	0	8.09544	1.52294e+11	7.79439e+11	1.75975e+11	273340730000	19893564000	0	1.84444e+11
25	1517	1433	16	0	68	0		1.66966e+10	0.384589	0.0747338	0.0212189	0.469621	1.83356e+10	1.16599e+09	2.66661e+08	1.56034e+10	0.811668	0	0	8243928000	0	0	1.60198e+10	4.10586	50.9272	27.7996	0.894984	13.9515	0	8.58361	1.7026e+11	7.81355e+11	1.76412e+11	281209934000	19893564000	0	1.9986e+11
26	1517	1464	0	0	53	0		1.68973e+10	0.379462	0.0420345	0.0119347	0.450485	1.85538e+10	6.55816e+08	1.50838e+08	1.57909e+10	0.645645	0	0	6557670000	0	0	1.60198e+10	4.49045	51.0019	28.6113	0.894984	13.9728	0	9.05323	1.88596e+11	7.82521e+11	1.76678e+11	289453862000	19893564000	0	2.15463e+11
27	1517	1477	0	0	40	0		1.7098e+10	0.369672	0.0317242	0.00900731	0.430759	1.85556e+10	4.94956e+08	1.1384e+08	1.59785e+10	0.442728	0	0	4496688000	0	0	1.60198e+10	4.86991	51.044	29.2569	0.894984	13.9847	0	9.50371	2.0715e+11	7.83176e+11	1.76829e+11	296011532000	19893564000	0	2.31254e+11
28	1517	1489	0	0	28	0		1.72988e+10	0.35961	0.0222069	0.00630512	0.410445	1.855e+10	3.46469e+08	7.96879e+07	1.61661e+10	0.590304	0	0	5995584000	0	0	1.60198e+10	5.23958	51.0757	29.6997	0.894984	13.9937	0	9.93447	2.25705e+11	7.83671e+11	1.76943e+11	300508220000	19893564000	0	2.47233e+11
29	1517	1498	0	0	19	0		1.74995e+10	0.349008	0.015069	0.00427847	0.389542	1.85219e+10	2.35104e+08	5.40739e+07	1.63536e+10	0.756327	0	0	7681842000	0	0	1.60198e+10	5.59919	51.0979	30.29	0.894984	14	0	10.3449	2.44255e+11	7.84018e+11	1.77023e+11	306503804000	19893564000	0	2.63399e+11
30	1517	1506	0	0	11	0		1.77002e+10	0.338183	0.00872415	0.00247701	0.36805	1.84867e+10	1.36113e+08	3.1306e+07	1.65412e+10	1.01459	0	0	10304910000	0	0	1.60198e+10	5.9482	51.113	31.0463	0.894984	14.0043	0	10.7345	2.62777e+11	7.84253e+11	1.77077e+11	314185646000	19893564000	0	2.79752e+11
31																								6.28639	51.1217	32.0609	0.894984	14.0068	0	11.1025	2.81264e+11	7.84389e+11	1.77108e+11	324490556000	19893564000	0	2.96294e+11

## Sheet: d6666_18
	total_cars	bev_cars	petrol_cars	diesel_cars	plugin_cars	conv_cars	ages	demand_difference	electric_emiss	tailpipe_emiss	wtt_emiss	mod_shift_emiss	elec_demand	foss_demand	wtt_energy	mod_shift_energy	ev_prod_emiss	ice_prod_emiss	conv_prod_emiss	ev_prod_energy	ice_prod_energy	conv_prod_energy	km_driven	cum_electric	cum_tailpipe	cum_ev_prod	cum_ice_prod	cum_wtt_emiss	cum_conv_prod	cum_mod_shift_emiss	cum_elec	cum_foss	cum_wtt_en	cum_ev_en	cum_ice_en	cum_conv_en	cum_mod_en
0	2502	1	2013	488	0	0	0	0	0.000651013	3.73128	1.02902	0	1.69177e+07	5.74252e+10	1.27474e+10	0	0	0	0	0	0	0	2.81e+10	0	0	0	0	0	0	0	0	0	0	0	0	0	0
1	2422	1	2000	421	0	0		0	0.000648167	3.73452	1.03323	0	1.72025e+07	5.75612e+10	1.27358e+10	0	0	0	0	0	0	0	2.81e+10	0.000651013	3.73128	0	0	1.02902	0	0	1.69177e+07	5.74252e+10	1.27474e+10	0	0	0	0
2	2342	1	1981	360	0	0		0	0.000645127	3.73697	1.03694	0	1.7516e+07	5.76778e+10	1.27277e+10	0	0	0	0	0	0	0	2.81e+10	0.00129918	7.4658	0	0	2.06226	0	0	3.41202e+07	1.14986e+11	2.54832e+10	0	0	0	0
3	2262	1	1950	311	0	0		1.23105e+09	0.000618336	3.59675	1.0003	0.0743463	1.72059e+07	5.55725e+10	1.22477e+10	1.15044e+09	0	0	0	0	0	0	2.70697e+10	0.00194431	11.2028	0	0	3.0992	0	0	5.16362e+07	1.72664e+11	3.82109e+10	0	0	0	0
4	2183	1	1900	282	0	0		2.4621e+09	0.000591291	3.44601	0.959393	0.145082	1.68946e+07	5.32698e+10	1.17447e+10	2.30088e+09	0	0	0	0	0	0	2.60393e+10	0.00256264	14.7995	0	0	4.0995	0	0.0743463	6.88421e+07	2.28237e+11	5.04586e+10	0	0	0	1.15044e+09
5	2103	1	1831	271	0	0		3.69314e+09	0.00056454	3.28579	0.914648	0.212206	1.65968e+07	5.07895e+10	1.12209e+10	3.45132e+09	0	0	0	0	0	0	2.5009e+10	0.00315393	18.2455	0	0	5.0589	0	0.219428	8.57367e+07	2.81507e+11	6.22034e+10	0	0	0	3.45132e+09
6	2021	3	1746	271	1	0		4.92419e+09	0.00182498	3.11438	0.866021	0.275719	5.53255e+07	4.81162e+10	1.06643e+10	4.60176e+09	0.055341	0.0222692	0	552386000	489186000	0	2.39787e+10	0.00371847	21.5313	0	0	5.97355	0	0.431634	1.02333e+08	3.32296e+11	7.34242e+10	0	0	0	6.90264e+09
7	1941	13	1651	271	6	0		6.15524e+09	0.00784844	2.9231	0.811778	0.335621	2.45937e+08	4.51336e+10	1.00277e+10	5.7522e+09	0.276705	0.0884806	0	2761930000	1956744000	0	2.29483e+10	0.00554345	24.6457	0.055341	0.0222692	6.83957	0	0.707353	1.57659e+08	3.80412e+11	8.40885e+10	552386000	489186000	0	1.15044e+10
8	1861	33	1542	271	15	0		7.38629e+09	0.0188403	2.7137	0.752393	0.391913	6.1182e+08	4.18684e+10	9.32354e+09	6.90264e+09	0.534963	0.124503	0	5346198000	2772054000	0	2.1918e+10	0.0133919	27.5688	0.332046	0.11075	7.65134	0	1.04297	4.03596e+08	4.25546e+11	9.41162e+10	3314316000	2445930000	0	1.72566e+10
9	1781	66	1417	271	27	0		8.61733e+09	0.0350735	2.48528	0.687615	0.444593	1.1837e+09	3.83066e+10	8.57388e+09	8.05308e+09	0.830115	0.130933	0	8314890000	2935116000	0	2.08877e+10	0.0322322	30.2825	0.867009	0.235253	8.40374	0	1.43489	1.01542e+09	4.67414e+11	1.0344e+11	8660514000	5217984000	0	2.41593e+10
10	1702	96	1298	271	37	0		9.84838e+09	0.0476426	2.28417	0.630609	0.493662	1.67622e+09	3.51714e+10	7.88315e+09	9.20352e+09	0.73788	0.072244	0	7397480000	1630620000	0	1.98573e+10	0.0673057	32.7678	1.69712	0.366186	9.09135	0	1.87948	2.19911e+09	5.05721e+11	1.12014e+11	16975404000	8153100000	0	3.22123e+10
11	1622	133	1173	271	45	0		1.10794e+10	0.0631722	2.082	0.573299	0.539121	2.25884e+09	3.20195e+10	7.19052e+09	1.0354e+10	0.830115	0	0	8353690000	0	0	1.8827e+10	0.114948	35.052	2.435	0.43843	9.72196	0	2.37314	3.87534e+09	5.40892e+11	1.19897e+11	24372884000	9783720000	0	4.14159e+10
12	1542	170	1049	271	52	0		1.23105e+10	0.0775717	1.88767	0.518224	0.580968	2.82054e+09	2.89902e+10	6.53983e+09	1.15044e+10	0.811668	0	0	8176028000	0	0	1.77967e+10	0.178121	37.134	3.26512	0.43843	10.2953	0	2.91226	6.13417e+09	5.72912e+11	1.27087e+11	32726574000	9783720000	0	5.17698e+10
13	1463	198	937	271	57	0		1.35415e+10	0.0870618	1.71791	0.470151	0.619204	3.22095e+09	2.6345e+10	5.96467e+09	1.26548e+10	0.627198	0	0	6321808000	0	0	1.67663e+10	0.255692	39.0216	4.07679	0.43843	10.8135	0	3.49323	8.95471e+09	6.01902e+11	1.33627e+11	40902602000	9783720000	0	6.32742e+10
14	1382	228	822	271	61	0		1.47726e+10	0.0965237	1.55188	0.423122	0.65383	3.63568e+09	2.37574e+10	5.39397e+09	1.38053e+10	0.627198	0	0	6331508000	0	0	1.5736e+10	0.342754	40.7395	4.70399	0.43843	11.2836	0	4.11243	1.21757e+10	6.28247e+11	1.39592e+11	47224410000	9783720000	0	7.59291e+10
15	1303	270	696	271	66	0		1.60036e+10	0.10961	1.37349	0.372629	0.684844	4.20609e+09	2.09783e+10	4.79438e+09	1.49557e+10	0.867009	0	0	8757514000	0	0	1.47057e+10	0.439278	42.2914	5.33118	0.43843	11.7068	0	4.76626	1.58113e+10	6.52004e+11	1.44986e+11	53555918000	9783720000	0	8.97344e+10
16	1224	322	565	271	66	0		1.72347e+10	0.124372	1.18898	0.320416	0.712247	4.86547e+09	1.81041e+10	4.17483e+09	1.61062e+10	0.959244	0	0	9742824000	0	0	1.36753e+10	0.548887	43.6649	6.19819	0.43843	12.0794	0	5.45111	2.00174e+10	6.72983e+11	1.4978e+11	62313432000	9783720000	0	1.0469e+11
17	1144	389	428	261	66	0		1.84657e+10	0.142956	0.986921	0.26381	0.73604	5.7054e+09	1.49715e+10	3.50418e+09	1.72566e+10	1.23595	0	0	12553254000	0	0	1.2645e+10	0.673259	44.8539	7.15744	0.43843	12.3998	0	6.16336	2.48829e+10	6.91087e+11	1.53955e+11	72056256000	9783720000	0	1.20796e+11
18	1064	532	294	172	66	0		1.96968e+10	0.18482	0.686482	0.18394	0.756221	7.5307e+09	1.04253e+10	2.46084e+09	1.8407e+10	2.63792	0	0	26792766000	0	0	1.16147e+10	0.816216	45.8408	8.39339	0.43843	12.6636	0	6.8994	3.05883e+10	7.06058e+11	1.57459e+11	84609510000	9783720000	0	1.38053e+11
19	984	662	175	81	66	0		2.09278e+10	0.218443	0.398829	0.108039	0.772792	9.09433e+09	6.08736e+09	1.4324e+09	1.95575e+10	2.39811	0	0	24357060000	0	0	1.05843e+10	1.00104	46.5273	11.0313	0.43843	12.8476	0	7.65562	3.8119e+10	7.16483e+11	1.5992e+11	111402276000	9783720000	0	1.5646e+11
20	904	778	60	0	66	0		2.21589e+10	0.243798	0.130459	0.0370406	0.785751	1.03793e+10	2.0354e+09	4.62453e+08	2.07079e+10	2.13985	0	0	21733992000	0	0	9.554e+09	1.21948	46.9261	13.4294	0.43843	12.9556	0	8.42841	4.72133e+10	7.22571e+11	1.61352e+11	135759336000	9783720000	0	1.76017e+11
21	904	778	60	0	66	0		2.23596e+10	0.237429	0.130459	0.0370406	0.760075	1.03232e+10	2.0354e+09	4.62453e+08	2.08955e+10	0	0	0	0	0	0	9.554e+09	1.46328	47.0566	15.5693	0.43843	12.9926	0	9.21416	5.75926e+10	7.24606e+11	1.61815e+11	157493328000	9783720000	0	1.96725e+11
22	904	782	57	0	65	0		2.25603e+10	0.232099	0.125761	0.0357069	0.73381	1.03139e+10	1.96211e+09	4.45882e+08	2.10831e+10	0.073788	0	0	749448000	0	0	9.554e+09	1.70071	47.187	15.5693	0.43843	13.0297	0	9.97423	6.79158e+10	7.26642e+11	1.62277e+11	157493328000	9783720000	0	2.17621e+11
23	904	799	45	0	60	0		22761000000	0.22991	0.106178	0.0301468	0.706957	1.04501e+10	1.65658e+09	3.76747e+08	2.12706e+10	0.313599	0	0	3185154000	0	0	9.554e+09	1.9328	47.3128	15.6431	0.43843	13.0654	0	10.708	7.82298e+10	7.28604e+11	1.62723e+11	158242776000	9783720000	0	2.38704e+11
24	904	825	28	0	51	0		2.29617e+10	0.229503	0.0769142	0.0218379	0.679515	1.06789e+10	1.2e+09	2.73346e+08	2.14582e+10	0.479622	0	0	4871412000	0	0	9.554e+09	2.16271	47.419	15.9567	0.43843	13.0955	0	11.415	8.86799e+10	7.3026e+11	1.631e+11	161427930000	9783720000	0	2.59975e+11
25	904	855	10	0	39	0		2.31624e+10	0.229486	0.0439677	0.0124836	0.651484	1.09409e+10	6.85977e+08	1.56827e+08	2.16458e+10	0.55341	0	0	5620860000	0	0	9.554e+09	2.39222	47.4959	16.4363	0.43843	13.1174	0	12.0945	9.93588e+10	7.3146e+11	1.63373e+11	166299342000	9783720000	0	2.81433e+11
26	904	875	0	0	29	0		2.33631e+10	0.226709	0.0230183	0.00653549	0.622864	1.10849e+10	3.59128e+08	8.25995e+07	2.18334e+10	0.36894	0	0	3747240000	0	0	9.554e+09	2.6217	47.5399	16.9897	0.43843	13.1298	0	12.746	1.103e+11	7.32146e+11	1.6353e+11	171920202000	9783720000	0	3.03079e+11
27	904	883	0	0	21	0		2.35639e+10	0.220896	0.0166684	0.0047326	0.593655	1.10879e+10	2.60058e+08	5.98134e+07	2.20209e+10	0.18447	0	0	1873620000	0	0	9.554e+09	2.84841	47.5629	17.3586	0.43843	13.1364	0	13.3689	1.21385e+11	7.32505e+11	1.63613e+11	175667442000	9783720000	0	3.24912e+11
28	904	890	0	0	14	0		2.37646e+10	0.21486	0.0111123	0.00315507	0.563858	1.10832e+10	1.73372e+08	3.98756e+07	2.22085e+10	0.313599	0	0	3185154000	0	0	9.554e+09	3.06931	47.5795	17.5431	0.43843	13.1411	0	13.9625	1.32473e+11	7.32765e+11	1.63673e+11	177541062000	9783720000	0	3.46933e+11
29	904	895	0	0	9	0		2.39653e+10	0.208473	0.00714361	0.00202826	0.533472	1.10637e+10	1.11454e+08	2.56343e+07	2.23961e+10	0.461175	0	0	4684050000	0	0	9.554e+09	3.28417	47.5907	17.8567	0.43843	13.1443	0	14.5264	1.43556e+11	7.32939e+11	1.63712e+11	180726216000	9783720000	0	3.69141e+11
30	904	899	0	0	5	0		2.4166e+10	0.2019	0.00396867	0.00112681	0.502498	1.10369e+10	6.19186e+07	1.42413e+07	2.25836e+10	0.682539	0	0	6932394000	0	0	9.554e+09	3.49264	47.5978	18.3179	0.43843	13.1463	0	15.0599	1.54619e+11	7.3305e+11	1.63738e+11	185410266000	9783720000	0	3.91537e+11
31																								3.69454	47.6018	19.0004	0.43843	13.1474	0	15.5623	1.65656e+11	7.33112e+11	1.63752e+11	192342660000	9783720000	0	4.14121e+11

## Sheet: d8181_18
	total_cars	bev_cars	petrol_cars	diesel_cars	plugin_cars	conv_cars	ages	demand_difference	electric_emiss	tailpipe_emiss	wtt_emiss	mod_shift_emiss	elec_demand	foss_demand	wtt_energy	mod_shift_energy	ev_prod_emiss	ice_prod_emiss	conv_prod_emiss	ev_prod_energy	ice_prod_energy	conv_prod_energy	km_driven	cum_electric	cum_tailpipe	cum_ev_prod	cum_ice_prod	cum_wtt_emiss	cum_conv_prod	cum_mod_shift_emiss	cum_elec	cum_foss	cum_wtt_en	cum_ev_en	cum_ice_en	cum_conv_en	cum_mod_en
0	2466	1	2013	452	0	0	0	0	0.000660517	3.73599	1.03219	0	1.71647e+07	5.75462e+10	1.2747e+10	0	0	0	0	0	0	0	2.81e+10	0	0	0	0	0	0	0	0	0	0	0	0	0	0
1	2368	1	2000	367	0	0		0	0.000662948	3.74419	1.03881	0	1.75948e+07	5.77857e+10	1.27433e+10	0	0	0	0	0	0	0	2.81e+10	0.000660517	3.73599	0	0	1.03219	0	0	1.71647e+07	5.75462e+10	1.2747e+10	0	0	0	0
2	2270	1	1981	288	0	0		0.000114441	0.000665589	3.75235	1.04526	7.07924e-15	1.80716e+07	5.80204e+10	1.27448e+10	0.000106948	0	0	0	0	0	0	2.81e+10	0.00132347	7.48018	0	0	2.071	0	0	3.47594e+07	1.15332e+11	2.54903e+10	0	0	0	0
3	2172	1	1950	221	0	0		1.46521e+09	0.000638387	3.58402	1.00192	0.0884882	1.77639e+07	5.55099e+10	1.21601e+10	1.36927e+09	0	0	0	0	0	0	2.68355e+10	0.00198905	11.2325	0	0	3.11626	0	7.07924e-15	5.2831e+07	1.73352e+11	3.82351e+10	0	0	0	0.000106948
4	2074	1	1900	173	0	0		2.93043e+09	0.000611173	3.40429	0.954109	0.172679	1.74627e+07	5.27894e+10	1.1549e+10	2.73855e+09	0	0	0	0	0	0	2.5571e+10	0.00262744	14.8165	0	0	4.11818	0	0.0884882	7.05949e+07	2.28862e+11	5.03952e+10	0	0	0	1.36927e+09
5	1976	1	1831	144	0	0		4.39564e+09	0.000583946	3.21245	0.90171	0.252571	1.71673e+07	4.98501e+10	1.09084e+10	4.10782e+09	0	0	0	0	0	0	2.43065e+10	0.00323861	18.2208	0	0	5.07229	0	0.261167	8.80575e+07	2.81652e+11	6.19442e+10	0	0	0	4.10782e+09
6	1878	1	1743	134	0	0		5.86086e+09	0.000556704	3.01394	0.846077	0.328166	1.68769e+07	4.6772e+10	1.02547e+10	5.4771e+09	0	0	0	0	0	0	2.3042e+10	0.00382256	21.4333	0	0	5.974	0	0.513738	1.05225e+08	3.31502e+11	7.28527e+10	0	0	0	8.21565e+09
7	1778	4	1639	134	1	0		7.32607e+09	0.00232687	2.80471	0.786689	0.399462	7.29143e+07	4.35081e+10	9.55556e+09	6.84637e+09	0.073788	0.0221202	0	739748000	489186000	0	2.17775e+10	0.00437926	24.4472	0	0	6.82008	0	0.841903	1.22102e+08	3.78274e+11	8.31074e+10	0	0	0	1.36927e+10
8	1679	16	1523	134	6	0		8.79129e+09	0.00922613	2.57785	0.722303	0.466461	2.9961e+08	3.99693e+10	8.79076e+09	8.21565e+09	0.313599	0.0732372	0	3136654000	1630620000	0	2.0513e+10	0.00670614	27.2519	0.073788	0.0221202	7.60677	0	1.24137	1.95016e+08	4.21782e+11	9.2663e+10	739748000	489186000	0	2.05391e+10
9	1582	40	1393	134	15	0		1.02565e+10	0.0217997	2.33189	0.652506	0.529162	7.3572e+08	3.61328e+10	7.98139e+09	9.58492e+09	0.608751	0.0945628	0	6095646000	2119806000	0	1.92485e+10	0.0159323	29.8298	0.387387	0.0953574	8.32907	0	1.70783	4.94626e+08	4.61751e+11	1.01454e+11	3876402000	2119806000	0	2.87548e+10
10	1484	59	1270	134	21	0		1.17217e+10	0.0301095	2.1175	0.591674	0.587565	1.05935e+09	3.2789e+10	7.24432e+09	1.09542e+10	0.461175	0.0433464	0	4625850000	978372000	0	1.7984e+10	0.037732	32.1617	0.996138	0.18992	8.98158	0	2.23699	1.23035e+09	4.97884e+11	1.09435e+11	9972048000	4239612000	0	3.83397e+10
11	1387	82	1145	134	26	0		1.31869e+10	0.0401523	1.90577	0.531608	0.641671	1.43572e+09	2.94869e+10	6.51885e+09	1.23235e+10	0.516516	0	0	5197636000	0	0	1.67195e+10	0.0678415	34.2792	1.45731	0.233267	9.57325	0	2.82455	2.2897e+09	5.30673e+11	1.16679e+11	14597898000	5217984000	0	4.92939e+10
12	1288	103	1021	134	30	0		1.46521e+10	0.0486152	1.7046	0.474535	0.691478	1.76767e+09	2.63494e+10	5.84528e+09	1.36927e+10	0.461175	0	0	4645250000	0	0	1.5455e+10	0.107994	36.1849	1.97383	0.233267	10.1049	0	3.46623	3.72542e+09	5.6016e+11	1.23198e+11	19795534000	5217984000	0	6.16173e+10
13	1190	115	909	134	32	0		1.61174e+10	0.0524385	1.52849	0.424593	0.736988	1.94002e+09	2.36034e+10	5.2487e+09	1.5062e+10	0.276705	0	0	2791030000	0	0	1.41905e+10	0.156609	37.8895	2.435	0.233267	10.5794	0	4.1577	5.49308e+09	5.86509e+11	1.29044e+11	24440784000	5217984000	0	7.53101e+10
14	1092	130	794	134	34	0		1.75826e+10	0.0570921	1.35436	0.375221	0.778199	2.15044e+09	2.08884e+10	4.65034e+09	1.64313e+10	0.313599	0	0	3165754000	0	0	1.2926e+10	0.209048	39.418	2.71171	0.233267	11.004	0	4.89469	7.4331e+09	6.10113e+11	1.34292e+11	27231814000	5217984000	0	9.03721e+10
15	995	156	668	134	37	0		1.90478e+10	0.0655958	1.16819	0.322455	0.815113	2.51713e+09	1.79862e+10	4.02484e+09	1.78006e+10	0.534963	0	0	5404398000	0	0	1.16615e+10	0.26614	40.7724	3.02531	0.233267	11.3792	0	5.67289	9.58355e+09	6.31001e+11	1.38943e+11	30397568000	5217984000	0	1.06803e+11
16	897	189	537	134	37	0		2.0513e+10	0.0754818	0.978202	0.268614	0.847729	2.95287e+09	1.50246e+10	3.38767e+09	1.91698e+10	0.608751	0	0	6182946000	0	0	1.0397e+10	0.331735	41.9406	3.56027	0.233267	11.7017	0	6.488	1.21007e+10	6.48987e+11	1.42967e+11	35801966000	5217984000	0	1.24604e+11
17	799	228	400	134	37	0		2.19782e+10	0.0864099	0.781973	0.213026	0.876047	3.44863e+09	1.19664e+10	2.74259e+09	2.05391e+10	0.719433	0	0	7307118000	0	0	9.1325e+09	0.407217	42.9188	4.16902	0.233267	11.9703	0	7.33573	1.50535e+10	6.64012e+11	1.46355e+11	41984912000	5217984000	0	1.43774e+11
18	701	264	266	134	37	0		2.34434e+10	0.0948666	0.589206	0.158456	0.900068	3.86546e+09	8.96309e+09	2.10601e+09	2.19084e+10	0.664092	0	0	6745032000	0	0	7.868e+09	0.493627	43.7007	4.88846	0.233267	12.1833	0	8.21178	1.85022e+10	6.75978e+11	1.49098e+11	49292030000	5217984000	0	1.64313e+11
19	603	338	147	81	37	0		2.49086e+10	0.113966	0.344442	0.0925036	0.91979	4.74469e+09	5.23638e+09	1.24001e+09	2.32777e+10	1.36508	0	0	13864788000	0	0	6.6035e+09	0.588494	44.29	5.55255	0.233267	12.3418	0	9.11185	2.23676e+10	6.84941e+11	1.51204e+11	56037062000	5217984000	0	1.86221e+11
20	505	436	32	0	37	0		2.63739e+10	0.136676	0.0710315	0.0201677	0.935215	5.81877e+09	1.10822e+09	2.51857e+08	2.46469e+10	1.80781	0	0	18361476000	0	0	5.339e+09	0.70246	44.6344	6.91763	0.233267	12.4343	0	10.0316	2.71123e+10	6.90178e+11	1.52444e+11	69901850000	5217984000	0	2.09499e+11
21	505	436	32	0	37	0		2.65746e+10	0.133106	0.0710315	0.0201677	0.903357	5.78734e+09	1.10822e+09	2.51857e+08	2.48345e+10	0	0	0	0	0	0	5.339e+09	0.839136	44.7054	8.72543	0.233267	12.4544	0	10.9669	3.29311e+10	6.91286e+11	1.52696e+11	88263326000	5217984000	0	2.34146e+11
22	505	436	32	0	37	0		2.67753e+10	0.129536	0.0710315	0.0201677	0.87091	5.75627e+09	1.10822e+09	2.51857e+08	2.50221e+10	0	0	0	0	0	0	5.339e+09	0.972242	44.7765	8.72543	0.233267	12.4746	0	11.8702	3.87184e+10	6.92394e+11	1.52947e+11	88263326000	5217984000	0	2.5898e+11
23	505	440	29	0	36	0		26976000000	0.126976	0.0663325	0.0188335	0.837875	5.77144e+09	1.03491e+09	2.35279e+08	2.52097e+10	0.073788	0	0	749448000	0	0	5.339e+09	1.10178	44.8475	8.72543	0.233267	12.4948	0	12.7411	4.44747e+10	6.93502e+11	1.53199e+11	88263326000	5217984000	0	2.84003e+11
24	505	455	19	0	31	0		2.71767e+10	0.126923	0.0493459	0.0140106	0.804251	5.90582e+09	7.69887e+08	1.75272e+08	2.53972e+10	0.276705	0	0	2810430000	0	0	5.339e+09	1.22875	44.9138	8.79922	0.233267	12.5136	0	13.579	5.02461e+10	6.94537e+11	1.53435e+11	89012774000	5217984000	0	3.09212e+11
25	505	477	6	0	22	0		2.73774e+10	0.128099	0.0252782	0.00717714	0.770038	6.10722e+09	3.94387e+08	9.014e+07	2.55848e+10	0.405834	0	0	4121964000	0	0	5.339e+09	1.35568	44.9632	9.07592	0.233267	12.5276	0	14.3832	5.61519e+10	6.95307e+11	1.5361e+11	91823204000	5217984000	0	3.34609e+11
26	505	489	0	0	16	0		2.75781e+10	0.126722	0.0127042	0.00360705	0.735236	6.19605e+09	1.98209e+08	4.5588e+07	2.57724e+10	0.221364	0	0	2248344000	0	0	5.339e+09	1.48377	44.9884	9.48176	0.233267	12.5348	0	15.1533	6.22592e+10	6.95702e+11	1.537e+11	95945168000	5217984000	0	3.60194e+11
27	505	494	0	0	11	0		2.77789e+10	0.123553	0.00873413	0.00247985	0.699846	6.20171e+09	1.36269e+08	3.13418e+07	2.59599e+10	0.092235	0	0	936810000	0	0	5.339e+09	1.6105	45.0011	9.70312	0.233267	12.5384	0	15.8885	6.84552e+10	6.959e+11	1.53746e+11	98193512000	5217984000	0	3.85967e+11
28	505	498	0	0	7	0		2.79796e+10	0.120189	0.00555808	0.00157808	0.663867	6.19977e+09	8.67164e+07	1.99448e+07	2.61475e+10	0.129129	0	0	1311534000	0	0	5.339e+09	1.73405	45.0099	9.79536	0.233267	12.5409	0	16.5884	7.46569e+10	6.96036e+11	1.53777e+11	99130322000	5217984000	0	4.11927e+11
29	505	500	0	0	5	0		2.81803e+10	0.116503	0.00397006	0.0011272	0.627299	6.18285e+09	6.19403e+07	1.42463e+07	2.63351e+10	0.258258	0	0	2623068000	0	0	5.339e+09	1.85424	45.0154	9.92449	0.233267	12.5425	0	17.2522	8.08567e+10	6.96123e+11	1.53797e+11	100441856000	5217984000	0	4.38074e+11
30	505	502	0	0	3	0		2.8381e+10	0.112798	0.00238204	0.000676322	0.590142	6.16611e+09	3.71642e+07	8.54776e+06	2.65227e+10	0.479622	0	0	4871412000	0	0	5.339e+09	1.97074	45.0194	10.1827	0.233267	12.5436	0	17.8795	8.70395e+10	6.96185e+11	1.53811e+11	103064924000	5217984000	0	4.64409e+11
31																								2.08354	45.0218	10.6624	0.233267	12.5443	0	18.4697	9.32056e+10	6.96222e+11	1.5382e+11	107936336000	5217984000	0	4.90932e+11

[truncated: 4 more sheets: p2525, early, extreme1, extreme2]
